# Supplementary material for: Comparative Transcriptome Analysis Revealed Genes Commonly Responsive to Varied Nitrate Stress in Leaves of Tibetan Hulless Barley
Source: Front Plant Sci. 2016 Jul 21;7:1067. doi: 10.3389/fpls.2016.01067 (PMC4954818; doi:10.3389/fpls.2016.01067)
Supplement: Table S1 — Primers for the qPCR assays of the eight RNA-Seq libraries used in this study. [file DataSheet1.XLSX]

## Sheet: Table S1
Table S1. Primers of qRT-PCR assay used for Differential expression genes
Gene_id	Forward primer	Reverse primer
Hvulgare_GLEAN_10013063	ATGCTCTACCTGGGCTTGTT	AACCTTTGCTCTGTCAGCCT
Hvulgare_GLEAN_10024962	CTGAAAGGGCTACTGCACAA	TCTTCCAGTTCACTGCCTTG
Hvulgare_GLEAN_10006905	TGTTCAATAAGGCAATGGGA	ATCTCTGCATTCACGGACAG
Hvulgare_GLEAN_10015858	CATCAACATGGTTTCCTTCG	CTTGAATGTGGAGGATGGTG
Hvulgare_GLEAN_10007098	AGTGCACGGGACATGATAAA	TACGGATGAATTGGAGGGAT
Hvulgare_GLEAN_10024856	CTGCAACATGTACCCAGAGG	GTTCTCCACCGCCATCTC
Hvulgare_GLEAN_10030016	GTGCTCTACTCCACCCACCT	GAGGAAGAACATGAGCAGCA
Hvulgare_GLEAN_10036882	GTTAAGGCCATCTTCCCTGA	GGTATCAACTGGCTTTCGGT
Hvulgare_GLEAN_10037046	CTCGGTGAGTGACCTCAAGA	GGCAACCTGAAGAGAGGAAG
Hvulgare_GLEAN_10015469	AAAGAGGTTCTCGAGGCGTA	GTGAATCGACCGTCTTGTTG
Hvulgare_GLEAN_10017279	ACTGACCACTTGACCCACAA	CTTCTTCGCAAGCATCATGT
Hvulgare_GLEAN_10028223	ATTGGCTCCCTTCAGTATGG	CCTTGTATTGGAGGCCTGAT
Hvulgare_GLEAN_10039077	TCATCGACACCATGACACTG	AGGAGGATGGCCAATATCAC
Hvulgare_GLEAN_10043878	TTGGTCATAGTGGCCAAGAA	GGCAAACTGGTAAACACCCT
Hvulgare_GLEAN_10046752	AGTCATTTGGCCGTGACATA	ACCTGGTACTCCCACTGACC
Hvulgare_GLEAN_10014897	TTCTGCACCATAAACCCAAA	GCAATGTCGACAAGCTCAAT
Hvulgare_GLEAN_10021838	CCGATATGTGGATGCTGTTC	CCACTTTGGTCCAATCCTCT
Hvulgare_GLEAN_10035740	CAAACTATGACCGCAAATGG	CCTTTCATCCGCATACCTCT
Hvulgare_GLEAN_10044997	CCAGGCTTGGAATTTGATCT	GGCTTGAATTTGAGGAGAGC
Hvulgare_GLEAN_10002425	CTTCAAGGTGTCCGTCATTG	TCAATCTCTCCTTGGCCTCT
