# Supplementary material for: Comparative Transcriptome Analysis Revealed Genes Commonly Responsive to Varied Nitrate Stress in Leaves of Tibetan Hulless Barley
Source: Front Plant Sci. 2016 Jul 21;7:1067. doi: 10.3389/fpls.2016.01067 (PMC4954818; doi:10.3389/fpls.2016.01067)
Supplement: Table S2 — Summary of sequencing data quality for Tibetan hulless barley. [file DataSheet2.XLSX]

## Sheet: Table S2
Table S2. Summary of sequencing data quality in Tibetan hulless barley
Sample Name	Clean Reads	Clean bases	Q20(%)	Q30(%)	N(%)	GC(%)
FN_1	51048090	4594328100	0.985	0.9282	0	0.5212
FN_2	51560136	4640412240	0.9526	0.8609	0.0001	0.5423
HN_1	51925670	4673310300	0.9856	0.9303	0	0.518
HN_2	50781646	4570348140	0.9602	0.878	0.0001	0.5441
LN_1	51750634	4657557060	0.9855	0.9302	0	0.519
LN_2	50814000	4573260000	0.9692	0.9008	0	0.5422
ON_1	51621522	4645936980	0.9855	0.9302	0	0.5143
ON_2	51951054	4675594860	0.9721	0.9057	0	0.5302
