# Supplementary material for: Comparative Transcriptome Analysis Revealed Genes Commonly Responsive to Varied Nitrate Stress in Leaves of Tibetan Hulless Barley
Source: Front Plant Sci. 2016 Jul 21;7:1067. doi: 10.3389/fpls.2016.01067 (PMC4954818; doi:10.3389/fpls.2016.01067)
Supplement: Table S3 — Summary of mapping rate and gene expression statistics based on the RNA-Seq data. [file DataSheet3.XLSX]

## Sheet: Table S3
Table S3. Summary of mapping rate and statistics of expression genes based on the RNA-Seq data
Sample Name	Clean reads	Genome map Rate	Gene map Rate	Expressed Gene
FN_1	51048090	0.7798	0.514	24756
FN_2	51560136	0.7767	0.5166	24847
HN_1	51925670	0.7757	0.5075	24500
HN_2	50781646	0.7823	0.5116	24546
LN_1	51750634	0.7807	0.5118	24620
LN_2	50814000	0.7661	0.5089	24678
ON_1	51621522	0.7786	0.5013	25053
ON_2	51951054	0.7689	0.5004	25117
