# Supplementary material for: Comparative Transcriptome Analysis Revealed Genes Commonly Responsive to Varied Nitrate Stress in Leaves of Tibetan Hulless Barley
Source: Front Plant Sci. 2016 Jul 21;7:1067. doi: 10.3389/fpls.2016.01067 (PMC4954818; doi:10.3389/fpls.2016.01067)
Supplement: Table S4 — Differentially expressed genes (DEGs) in response to N stress in Tibetan hulless barley. [file DataSheet4.XLSX]

## Sheet: Table S4
Table S4. Differential expression genes (DEGs) in response to N stress in Tibetan hulless barley
DEGs in Tibetan hulless barley leaves responsive to free-nitrogen stress
GeneID	Means-ON	Means-FN	log2Ratio (FN/ON)	Up-Down-Regulation (FN/ON)	Probability	KEGG Orthology	GO Component	GO Function	GO Process	Blast nr	ATH_Gene/ATH_Symbol/ATH_Annotation
Hvulgare_GLEAN_10048611	9.3	21.795	1.22869	Up	0.861291	K03593|1|4e-46|186|fve:101302216|ATP-binding protein involved in chromosome partitioning	GO:0009570//chloroplast stroma	GO:0051536//iron-sulfur cluster binding;GO:0046872//metal ion binding;GO:0005524//ATP binding	GO:0006098//pentose-phosphate shunt;GO:0016117//carotenoid biosynthetic process;GO:0043085//positive regulation of catalytic activity;GO:0019252//starch biosynthetic process;GO:0009902//chloroplast relocation;GO:0015979//photosynthesis;GO:0000023//maltose metabolic process;GO:0015995//chlorophyll biosynthetic process;GO:0016226//iron-sulfur cluster assembly;GO:0019288//isopentenyl diphosphate bio…	gi|669030234|emb|CDM84696.1|/0/unnamed protein product [Triticum aestivum]	--
Hvulgare_GLEAN_10016541	18.635	7.51	-1.31113	Down	0.861545	K14435|1|6e-13|76.6|obr:102716984|chromodomain-helicase-DNA-binding protein 5 [EC:3.6.4.12];K11643|2|2e-11|71.2|bdi:100822490|chromodomain-helicase-DNA-binding protein 4 [EC:3.6.4.12]	-	-	-	gi|474139653|gb|EMS56490.1|/0/hypothetical protein TRIUR3_25071 [Triticum urartu]	--
Hvulgare_GLEAN_10017981	2.38	0.495	-2.26546	Down	0.80237	K15109|1|7e-116|416|dosa:Os01t0225000-00|solute carrier family 25 (mitochondrial carnitine/acylcarnitine transporter), member 20/29	GO:0005739//mitochondrion;GO:0016020//membrane	GO:0015174//basic amino acid transmembrane transporter activity;GO:0008324//cation transmembrane transporter activity;GO:0015179//L-amino acid transmembrane transporter activity	GO:0098655//cation transmembrane transport;GO:0015819//lysine transport;GO:0015817//histidine transport;GO:0015822//ornithine transport;GO:1902475//L-alpha-amino acid transmembrane transport	gi|326491003|dbj|BAK05601.1|/1.79826e-146/predicted protein [Hordeum vulgare subsp. vulgare]	AT5G07640.1/-/RING/U-box superfamily protein
Hvulgare_GLEAN_10043112	8.35	2.465	-1.76019	Down	0.870854	K08176|1|3e-10|66.2|csv:101223407|MFS transporter, PHS family, inorganic phosphate transporter	GO:0016023//cytoplasmic membrane-bounded vesicle	-	-	gi|326493520|dbj|BAJ85221.1|/0/predicted protein [Hordeum vulgare subsp. vulgare]	--
Hvulgare_GLEAN_10006031	0.58	10.105	4.12287	Up	0.959879	-	GO:0005576//extracellular region	GO:0004867//serine-type endopeptidase inhibitor activity;GO:0015066	GO:0010951//negative regulation of endopeptidase activity	gi|585289|sp|P28041.2|IAAA_HORVU/1.58678e-80/RecName: Full=Alpha-amylase/trypsin inhibitor CMa; AltName: Full=Chloroform/methanol-soluble protein CMa; Flags: Precursor [Hordeum vulgare]	--
Hvulgare_GLEAN_10027587	14.34	2.9	-2.30592	Down	0.914241	-	-	GO:0004112//cyclic-nucleotide phosphodiesterase activity	GO:0008152//metabolic process	gi|326530402|dbj|BAJ97627.1|/3.63793e-45/predicted protein [Hordeum vulgare subsp. vulgare]	--
Hvulgare_GLEAN_10055848	3.43	0.85	-2.01267	Down	0.830787	-	-	-	-	gi|326497355|dbj|BAK02262.1|/6.04243e-32/predicted protein [Hordeum vulgare subsp. vulgare]	--
Hvulgare_GLEAN_10036732	42.695	20.32	-1.07117	Down	0.859131	K11584|1|0.0|824|dosa:Os04t0485100-01|serine/threonine-protein phosphatase 2A regulatory subunit B'	GO:0000159//protein phosphatase type 2A complex;GO:0000502//proteasome complex	GO:0008601//protein phosphatase type 2A regulator activity	GO:0007165//signal transduction;GO:0050790//regulation of catalytic activity	gi|475567305|gb|EMT15241.1|/0/Serine/threonine protein phosphatase 2A 59 kDa regulatory subunit B' eta isoform [Aegilops tauschii]	--
Hvulgare_GLEAN_10028857	25.33	52.285	1.04555	Up	0.859821	K11323|1|2e-10|68.2|vcn:VOLCADRAFT_121342|histone arginine demethylase JMJD6 [EC:1.14.11.-]	GO:0031969//chloroplast membrane;GO:0016021//integral component of membrane	GO:0015299//solute:proton antiporter activity	GO:1902600//hydrogen ion transmembrane transport;GO:0006813//potassium ion transport	gi|326500842|dbj|BAJ95087.1|/0/predicted protein [Hordeum vulgare subsp. vulgare]	--
Hvulgare_GLEAN_10036978	15.395	5.645	-1.44742	Down	0.866027	K09613|1|2e-160|564|dosa:Os04t0654700-01|COP9 signalosome complex subunit 5 [EC:3.4.-.-]	-	-	-	gi|326488369|dbj|BAJ93853.1|/2.80394e-169/predicted protein [Hordeum vulgare subsp. vulgare]	--
Hvulgare_GLEAN_10041087	12.165	3.02	-2.01012	Down	0.903807	K01126|1|6e-154|544|pop:POPTR_0001s371701|glycerophosphoryl diester phosphodiesterase [EC:3.1.4.46]	GO:0016023//cytoplasmic membrane-bounded vesicle	GO:0008889//glycerophosphodiester phosphodiesterase activity	GO:0006071//glycerol metabolic process;GO:0006629//lipid metabolic process	gi|474317218|gb|EMS62136.1|/0/putative glycerophosphoryl diester phosphodiesterase 1 [Triticum urartu]	AT4G35700.1/-/zinc finger (C2H2 type) family protein
Hvulgare_GLEAN_10042943	30.265	8.6	-1.81524	Down	0.90809	K08235|1|1e-131|468|bdi:100846735|xyloglucan:xyloglucosyl transferase [EC:2.4.1.207]	GO:0016023//cytoplasmic membrane-bounded vesicle;GO:0005576//extracellular region	GO:0016798//hydrolase activity, acting on glycosyl bonds;GO:0016740//transferase activity	GO:0005975//carbohydrate metabolic process;GO:0009987//cellular process	gi|1885312|emb|CAA62848.1|/5.08621e-176/PM2 [Hordeum vulgare subsp. vulgare]	AT2G09960.1/-/transposable element gene
Hvulgare_GLEAN_10012002	56.95	11.81	-2.26969	Down	0.932405	K01969|1|0.0|920|bdi:100826561|3-methylcrotonyl-CoA carboxylase beta subunit [EC:6.4.1.4]	GO:0005759//mitochondrial matrix	GO:0008270//zinc ion binding;GO:0050897//cobalt ion binding;GO:0005524//ATP binding;GO:0004485//methylcrotonoyl-CoA carboxylase activity	GO:0009616//virus induced gene silencing;GO:0010050//vegetative phase change;GO:0006552//leucine catabolic process	gi|326533262|dbj|BAJ93603.1|/0/predicted protein [Hordeum vulgare subsp. vulgare]	--
Hvulgare_GLEAN_10008392	12.39	5.115	-1.27637	Down	0.846937	K13448|1|2e-11|68.6|tcc:TCM_024538|calcium-binding protein CML	-	GO:0016301//kinase activity;GO:0005509//calcium ion binding	GO:0016310//phosphorylation	gi|514822338|ref|XP_004985835.1|/1.10368e-80/PREDICTED: sorcin-like isoform X1 [Setaria italica]	--
Hvulgare_GLEAN_10035740	5.565	13.505	1.27904	Up	0.850004	K17964|1|5e-97|355|smo:SELMODRAFT_96626|leucine-rich PPR motif-containing protein, mitochondrial	GO:0009507//chloroplast;GO:0005739//mitochondrion	GO:0004386//helicase activity	GO:0016226//iron-sulfur cluster assembly;GO:0009793//embryo development ending in seed dormancy;GO:0010027//thylakoid membrane organization;GO:0048481//ovule development;GO:0010228//vegetative to reproductive phase transition of meristem	gi|475563081|gb|EMT14194.1|/0/hypothetical protein F775_06585 [Aegilops tauschii]	--
Hvulgare_GLEAN_10008430	6.61	2.27	-1.54196	Down	0.834906	-	-	-	-	gi|475579406|gb|EMT18335.1|/0/hypothetical protein F775_01065 [Aegilops tauschii]	--
Hvulgare_GLEAN_10000619	10.245	4.52	-1.18053	Down	0.830279	K14729|1|3e-32|138|csl:COCSUDRAFT_58910|multifunctional beta-oxidation protein [EC:4.2.1.- 1.1.1.-]	GO:0005777//peroxisome	GO:0016491//oxidoreductase activity;GO:0080023//3R-hydroxyacyl-CoA dehydratase activity	GO:0043161//proteasome-mediated ubiquitin-dependent protein catabolic process;GO:0007031//peroxisome organization;GO:0051788//response to misfolded protein;GO:0080129//proteasome core complex assembly;GO:0033542//fatty acid beta-oxidation, unsaturated, even number;GO:0010260//organ senescence;GO:0009407//toxin catabolic process	gi|326531816|dbj|BAJ97912.1|/3.00129e-151/predicted protein [Hordeum vulgare subsp. vulgare]	--
Hvulgare_GLEAN_10050926	16.66	44.87	1.42936	Up	0.88479	K12735|1|8e-06|51.6|fve:101309710|peptidyl-prolyl cis-trans isomerase-like 4 [EC:5.2.1.8]	GO:0009570//chloroplast stroma;GO:0009543//chloroplast thylakoid lumen;GO:0009535//chloroplast thylakoid membrane	GO:0003755//peptidyl-prolyl cis-trans isomerase activity	GO:0009697//salicylic acid biosynthetic process;GO:0016117//carotenoid biosynthetic process;GO:0010363//regulation of plant-type hypersensitive response;GO:0010200//response to chitin;GO:0031348//negative regulation of defense response;GO:0050832//defense response to fungus;GO:0006098//pentose-phosphate shunt;GO:0000413//protein peptidyl-prolyl isomerization;GO:0009867//jasmonic acid mediated sig…	gi|474219338|gb|EMS59167.1|/0/Peptidyl-prolyl cis-trans isomerase CYP38, chloroplastic [Triticum urartu]	--
Hvulgare_GLEAN_10003927	0.275	4.31	3.97018	Up	0.919249	K16223|1|3e-93|340|bdi:100823239|protein FLOWERING LOCUS T	-	-	-	gi|89514803|gb|ABD75337.1|/4.64714e-97/FT-like protein 4 [Hordeum vulgare subsp. vulgare]	--
Hvulgare_GLEAN_10042712	7.06	15.03	1.0901	Up	0.837828	K02434|1|0.0|1021|bdi:100835563|aspartyl-tRNA(Asn)/glutamyl-tRNA(Gln) amidotransferase subunit B [EC:6.3.5.6 6.3.5.7]	GO:0005739//mitochondrion;GO:0009570//chloroplast stroma;GO:0030956//glutamyl-tRNA(Gln) amidotransferase complex	GO:0050567//glutaminyl-tRNA synthase (glutamine-hydrolyzing) activity;GO:0005524//ATP binding	GO:0016556//mRNA modification;GO:0070681//glutaminyl-tRNAGln biosynthesis via transamidation;GO:0032543//mitochondrial translation	gi|326498095|dbj|BAJ94910.1|/0/predicted protein [Hordeum vulgare subsp. vulgare]	--
Hvulgare_GLEAN_10053662	427.945	1479.33	1.78944	Up	0.919812	K02115|1|0.0|646|bdi:100824663|F-type H+-transporting ATPase subunit gamma	GO:0045261//proton-transporting ATP synthase complex, catalytic core F(1);GO:0009535//chloroplast thylakoid membrane	GO:0046961//proton-transporting ATPase activity, rotational mechanism;GO:0046933//proton-transporting ATP synthase activity, rotational mechanism	GO:0015986//ATP synthesis coupled proton transport	gi|285014508|gb|ADC33136.1|/0/ATP synthase subunit [Triticum aestivum]	AT3G45780.1/PHOT1, NPH1, JK224, RPT1/phototropin 1
Hvulgare_GLEAN_10049084	4.31	13.4	1.63647	Up	0.884754	K03428|1|5e-57|220|bdi:100829664|magnesium-protoporphyrin O-methyltransferase [EC:2.1.1.11]	GO:0009535//chloroplast thylakoid membrane;GO:0031969//chloroplast membrane	GO:0046406//magnesium protoporphyrin IX methyltransferase activity	GO:0046777//protein autophosphorylation;GO:0006364//rRNA processing;GO:0019288//isopentenyl diphosphate biosynthetic process, methylerythritol 4-phosphate pathway;GO:0015995//chlorophyll biosynthetic process;GO:0032259//methylation;GO:0010155//regulation of proton transport	gi|326492700|dbj|BAJ90206.1|/1.27265e-66/predicted protein [Hordeum vulgare subsp. vulgare]	--
Hvulgare_GLEAN_10012217	10.755	2.905	-1.8884	Down	0.88606	K10875|1|1e-136|479|bdi:100831864|DNA repair and recombination protein RAD54 and RAD54-like protein [EC:3.6.4.-]	GO:0005634//nucleus	GO:0004386//helicase activity;GO:0003677//DNA binding;GO:0005524//ATP binding	GO:0045893//positive regulation of transcription, DNA-templated;GO:0043247//telomere maintenance in response to DNA damage;GO:0007067//mitotic nuclear division;GO:0007131//reciprocal meiotic recombination;GO:0045003//double-strand break repair via synthesis-dependent strand annealing;GO:0051301//cell division;GO:0016444//somatic cell DNA recombination;GO:0032204//regulation of telomere maintenanc…	gi|475577152|gb|EMT17728.1|/8.63777e-149/putative DNA repair and recombination RAD54-like protein [Aegilops tauschii]	--
Hvulgare_GLEAN_10012184	22.305	8.735	-1.35249	Down	0.870218	-	-	-	-	gi|326499271|dbj|BAK06126.1|/0/predicted protein [Hordeum vulgare subsp. vulgare]	--
Hvulgare_GLEAN_10025131	48.53	157.43	1.69776	Up	0.915457	K11294|1|1e-104|379|sbi:SORBI_02g040260|nucleolin	GO:0019013//viral nucleocapsid;GO:0030529//ribonucleoprotein complex;GO:0009536//plastid	GO:0003676//nucleic acid binding;GO:0000166//nucleotide binding	-	gi|326510421|dbj|BAJ87427.1|/1.51353e-132/predicted protein [Hordeum vulgare subsp. vulgare]	--
Hvulgare_GLEAN_10024554	26.93	56.585	1.07121	Up	0.862234	-	GO:0009941//chloroplast envelope;GO:0009570//chloroplast stroma;GO:0009543//chloroplast thylakoid lumen;GO:0009535//chloroplast thylakoid membrane	-	GO:0019684//photosynthesis, light reaction;GO:0006098//pentose-phosphate shunt;GO:0016117//carotenoid biosynthetic process;GO:0009697//salicylic acid biosynthetic process;GO:0006636//unsaturated fatty acid biosynthetic process;GO:0043085//positive regulation of catalytic activity;GO:0042742//defense response to bacterium;GO:0015995//chlorophyll biosynthetic process;GO:0019288//isopentenyl diphosp…	gi|326533442|dbj|BAK05252.1|/6.88865e-72/predicted protein [Hordeum vulgare subsp. vulgare]	--
Hvulgare_GLEAN_10035994	7.565	3.54	-1.09559	Down	0.805763	K13412|1|2e-14|79.3|dosa:Os05t0491900-00|calcium-dependent protein kinase [EC:2.7.11.1];K13172|3|9e-12|70.5|cvr:CHLNCDRAFT_140537|serine/arginine repetitive matrix protein 2	GO:0005576//extracellular region	-	-	gi|475558920|gb|EMT13217.1|/2.62326e-131/hypothetical protein F775_20260 [Aegilops tauschii]	AT4G20180.1/-/transposable element gene
Hvulgare_GLEAN_10013463	32.99	9.48	-1.79907	Down	0.907963	K17506|1|2e-121|434|bdi:100830459|protein phosphatase 1L [EC:3.1.3.16]	GO:0016021//integral component of membrane;GO:0009536//plastid	GO:0046872//metal ion binding;GO:0004722//protein serine/threonine phosphatase activity	GO:0006470//protein dephosphorylation	gi|475611749|gb|EMT28203.1|/9.1317e-133/Putative protein phosphatase 2C 32 [Aegilops tauschii]	--
Hvulgare_GLEAN_10024185	9.47	3.755	-1.33455	Down	0.839842	K12657|1|0.0|1357|bdi:100823447|delta-1-pyrroline-5-carboxylate synthetase [EC:2.7.2.11 1.2.1.41]	GO:0005737//cytoplasm	GO:0005524//ATP binding;GO:0004350//glutamate-5-semialdehyde dehydrogenase activity;GO:0004349//glutamate 5-kinase activity	GO:0055114//oxidation-reduction process;GO:0055129//L-proline biosynthetic process;GO:0016310//phosphorylation	gi|669030474|emb|CDM85013.1|/0/unnamed protein product [Triticum aestivum]	--
Hvulgare_GLEAN_10029856	15.325	5.8	-1.40176	Down	0.862797	K05933|1|1e-160|565|obr:102702913|aminocyclopropanecarboxylate oxidase [EC:1.14.17.4]	-	GO:0009815//1-aminocyclopropane-1-carboxylate oxidase activity;GO:0005506//iron ion binding;GO:0016706//oxidoreductase activity, acting on paired donors, with incorporation or reduction of molecular oxygen, 2-oxoglutarate as one donor, and incorporation of one atom each of oxygen into both donors	GO:0055114//oxidation-reduction process	gi|326522108|dbj|BAK04182.1|/0/predicted protein [Hordeum vulgare subsp. vulgare]	AT5G28495.1/-/transposable element gene
Hvulgare_GLEAN_10024134	59.94	24.335	-1.30049	Down	0.878511	K11684|1|8e-23|105|mtr:MTR_4g079650|bromodomain-containing factor 1;K11721|3|2e-21|101|vvi:100245782|bromodomain-containing protein 3;K11724|5|3e-20|97.4|smo:SELMODRAFT_406866|bromodomain testis-specific protein	-	-	GO:0006351//transcription, DNA-templated	gi|326487788|dbj|BAK05566.1|/8.9295e-96/predicted protein [Hordeum vulgare subsp. vulgare]	--
Hvulgare_GLEAN_10033043	4.475	9.195	1.03896	Up	0.810935	K04733|1|1e-124|447|gmx:100789529|interleukin-1 receptor-associated kinase 4 [EC:2.7.11.1]	GO:0016023//cytoplasmic membrane-bounded vesicle	GO:0005524//ATP binding;GO:0004674//protein serine/threonine kinase activity	GO:0006468//protein phosphorylation	gi|326533358|dbj|BAJ93651.1|/0/predicted protein [Hordeum vulgare subsp. vulgare]	AT4G16748.1/-/| chr4:9417058-9420649 REVERSE LENGTH=3592
Hvulgare_GLEAN_10041135	2.96	7.54	1.34897	Up	0.829716	K01870|1|1e-10|65.5|eus:EUTSA_v10003524mg|isoleucyl-tRNA synthetase [EC:6.1.1.5]	GO:0016023//cytoplasmic membrane-bounded vesicle	-	-	gi|474093558|gb|EMS54974.1|/3.19008e-88/hypothetical protein TRIUR3_08051 [Triticum urartu]	--
Hvulgare_GLEAN_10008359	995.295	2092.68	1.07215	Up	0.871507	K08916|1|2e-150|531|bdi:100821549|light-harvesting complex II chlorophyll a/b binding protein 5	GO:0009522//photosystem I;GO:0009517//PSII associated light-harvesting complex II;GO:0009783//photosystem II antenna complex;GO:0016021//integral component of membrane;GO:0010287//plastoglobule;GO:0005739//mitochondrion	GO:0046872//metal ion binding;GO:0016168//chlorophyll binding	GO:0010155//regulation of proton transport;GO:0018298//protein-chromophore linkage;GO:0009744//response to sucrose;GO:0009765//photosynthesis, light harvesting;GO:0009644//response to high light intensity;GO:0010196//nonphotochemical quenching;GO:0019344//cysteine biosynthetic process;GO:0006364//rRNA processing	gi|18958|emb|CAA44777.1|/2.32399e-165/Precursor of CP29, core chlorophyll a/b binding (CAB) protein of photosystem II (PSII) [Hordeum vulgare subsp. vulgare]	AT3G17050.1/-/transposable element gene
Hvulgare_GLEAN_10006192	4.495	1.425	-1.65736	Down	0.827956	K15280|1|3e-173|608|bdi:100836848|solute carrier family 35, member C2	GO:0016021//integral component of membrane	-	GO:0008643//carbohydrate transport	gi|326505650|dbj|BAJ95496.1|/9.97974e-180/predicted protein [Hordeum vulgare subsp. vulgare]	--
Hvulgare_GLEAN_10013571	25.095	8.51	-1.56017	Down	0.88283	K15688|1|0.0|649|bdi:100835811|E3 ubiquitin-protein ligase MUL1 [EC:6.3.2.19]	-	GO:0008270//zinc ion binding;GO:0004842//ubiquitin-protein transferase activity	GO:0007005//mitochondrion organization;GO:0016567//protein ubiquitination	gi|474450546|gb|EMS68860.1|/0/Mitochondrial ubiquitin ligase activator of NFKB 1 [Triticum urartu]	--
Hvulgare_GLEAN_10054887	30.63	12.08	-1.34232	Down	0.875245	K10147|1|3e-30|133|ccp:CHC_T00006477001|protein phosphatase 1D [EC:3.1.3.16];K17499|2|3e-21|103|obr:102702636|protein phosphatase 1G [EC:3.1.3.16];K17505|3|2e-20|100|cre:CHLREDRAFT_190029|protein phosphatase 1K [EC:3.1.3.16];K17506|5|3e-19|96.7|eus:EUTSA_v10013805mg|protein phosphatase 1L [EC:3.1.3.16]	-	GO:0004721//phosphoprotein phosphatase activity;GO:0046872//metal ion binding	GO:0016311//dephosphorylation	gi|326493746|dbj|BAJ85334.1|/0/predicted protein [Hordeum vulgare subsp. vulgare]	--
Hvulgare_GLEAN_10039994	8.465	2.965	-1.51348	Down	0.846302	K14689|1|9e-11|69.3|crb:CARUB_v10023247mg|solute carrier family 30 (zinc transporter), member 2;K11593|2|9e-11|69.3|gmx:100796107|eukaryotic translation initiation factor 2C;K02083|4|6e-10|66.6|crb:CARUB_v10004553mg|allantoate deiminase [EC:3.5.3.9];K15559|5|3e-09|64.3|ota:Ot05g02000|regulator of Ty1 transposition protein 103	-	-	-	gi|326521780|dbj|BAK00466.1|/0/predicted protein [Hordeum vulgare subsp. vulgare]	--
Hvulgare_GLEAN_10014669	1.23	3.675	1.57909	Up	0.806235	-	-	-	-	gi|326529529|dbj|BAK04711.1|/3.39321e-95/predicted protein [Hordeum vulgare subsp. vulgare]	--
Hvulgare_GLEAN_10033807	84.105	31.535	-1.41524	Down	0.889145	-	-	-	-	gi|474244351|gb|EMS59915.1|/1.65746e-66/hypothetical protein TRIUR3_21078 [Triticum urartu]	--
Hvulgare_GLEAN_10001746	4.21	8.51	1.01534	Up	0.804783	K13420|1|3e-83|309|cit:102610203|LRR receptor-like serine/threonine-protein kinase FLS2 [EC:2.7.11.1]	GO:0016023//cytoplasmic membrane-bounded vesicle;GO:0016020//membrane	GO:0004672//protein kinase activity	GO:0016310//phosphorylation	gi|473745077|gb|EMS45481.1|/0/Tyrosine-sulfated glycopeptide receptor 1 [Triticum urartu]	--
Hvulgare_GLEAN_10008675	7.25	3.15	-1.20263	Down	0.813457	K14510|1|0.0|1168|bdi:100825661|serine/threonine-protein kinase CTR1 [EC:2.7.11.1]	-	GO:0004674//protein serine/threonine kinase activity;GO:0005524//ATP binding	GO:0006468//protein phosphorylation;GO:0000165//MAPK cascade	gi|721688227|ref|XP_010239455.1|/0/PREDICTED: uncharacterized protein LOC100825661 [Brachypodium distachyon]	--
Hvulgare_GLEAN_10026213	14.65	6.84	-1.09883	Down	0.838009	K00799|1|2e-13|76.3|csv:101229829|glutathione S-transferase [EC:2.5.1.18]	GO:0005886//plasma membrane	GO:0004364//glutathione transferase activity	GO:0009636//response to toxic substance;GO:0008152//metabolic process	gi|326496971|dbj|BAJ98512.1|/2.8564e-151/predicted protein [Hordeum vulgare subsp. vulgare]	--
Hvulgare_GLEAN_10023724	15.585	6.985	-1.15783	Down	0.84514	K16292|1|6e-10|62.4|sbi:SORBI_06g002170|KDEL-tailed cysteine endopeptidase [EC:3.4.22.-];K16290|4|4e-09|59.7|gmx:100788466|xylem cysteine proteinase [EC:3.4.22.-]	-	GO:0016787//hydrolase activity	-	gi|357117358|ref|XP_003560437.1|/4.58021e-32/PREDICTED: uncharacterized protein LOC100843827 isoform X1 [Brachypodium distachyon]	--
Hvulgare_GLEAN_10008514	39.36	18.93	-1.05606	Down	0.857262	-	-	-	-	gi|475576749|gb|EMT17630.1|/3.61088e-16/hypothetical protein F775_24250 [Aegilops tauschii]	--
Hvulgare_GLEAN_10049112	36.215	14.885	-1.28273	Down	0.872705	-	-	-	-	gi|475561323|gb|EMT13761.1|/1.88728e-10/Auxin-binding protein 1 [Aegilops tauschii]	--
Hvulgare_GLEAN_10040919	6.04	12.285	1.02428	Up	0.823601	K01408|1|1e-10|69.7|eus:EUTSA_v10005770mg|insulysin [EC:3.4.24.56];K17732|3|4e-10|67.8|gsl:Gasu_55770|mitochondrial-processing peptidase subunit beta [EC:3.4.24.64];K07263|4|4e-10|67.8|rcu:RCOM_0329550|zinc protease [EC:3.4.24.-]	-	GO:0046872//metal ion binding;GO:0003824//catalytic activity	GO:0008152//metabolic process	gi|326507378|dbj|BAK03082.1|/0/predicted protein [Hordeum vulgare subsp. vulgare]	--
Hvulgare_GLEAN_10040388	52.74	22.415	-1.23443	Down	0.874247	K11594|1|3e-11|66.6|mpp:MICPUCDRAFT_21236|ATP-dependent RNA helicase DDX3X [EC:3.6.4.13];K17506|3|2e-10|63.5|smo:SELMODRAFT_404287|protein phosphatase 1L [EC:3.1.3.16]	-	-	-	gi|326515628|dbj|BAK07060.1|/9.48725e-70/predicted protein [Hordeum vulgare subsp. vulgare]	AT5G28630.1/-/glycine-rich protein
Hvulgare_GLEAN_10047290	19.13	45.755	1.25809	Up	0.874483	-	-	-	-	gi|326500008|dbj|BAJ90839.1|/1.16672e-59/predicted protein [Hordeum vulgare subsp. vulgare]	--
Hvulgare_GLEAN_10043876	1.125	6.155	2.45183	Up	0.893319	K03147|1|0.0|1095|bdi:100843013|thiamine biosynthesis protein ThiC	GO:0009570//chloroplast stroma	GO:0080041//ADP-ribose pyrophosphohydrolase activity;GO:0051539//4 iron, 4 sulfur cluster binding;GO:0046872//metal ion binding;GO:0016829//lyase activity	GO:0006098//pentose-phosphate shunt;GO:0019760//glucosinolate metabolic process;GO:0043085//positive regulation of catalytic activity;GO:0019252//starch biosynthetic process;GO:0009229//thiamine diphosphate biosynthetic process;GO:0000023//maltose metabolic process;GO:0019288//isopentenyl diphosphate biosynthetic process, methylerythritol 4-phosphate pathway;GO:0009228//thiamine biosynthetic proc…	gi|473808483|gb|EMS46732.1|/0/Phosphomethylpyrimidine synthase [Triticum urartu]	--
Hvulgare_GLEAN_10034397	41.42	10.815	-1.93729	Down	0.913969	-	-	-	-	gi|475607158|gb|EMT26607.1|/3.7776e-42/hypothetical protein F775_28864 [Aegilops tauschii]	AT2G28630.1/KCS12/3-ketoacyl-CoA synthase 12
Hvulgare_GLEAN_10056971	207.9	37.705	-2.46306	Down	0.94812	K07300|1|0.0|781|bdi:100825299|Ca2+:H+ antiporter	GO:0005774//vacuolar membrane;GO:0016021//integral component of membrane	GO:0015369//calcium:proton antiporter activity	GO:0070588//calcium ion transmembrane transport	gi|131054210|gb|ABO32802.1|/0/Ca2+/H+-exchanging protein [Hordeum vulgare subsp. vulgare]	AT4G01975.1/-/transposable element gene
Hvulgare_GLEAN_10021697	2.735	8.125	1.57083	Up	0.846955	-	-	-	-	gi|475554564|gb|EMT12254.1|/3.29204e-66/hypothetical protein F775_09057 [Aegilops tauschii]	--
Hvulgare_GLEAN_10024374	22.8	6.08	-1.90689	Down	0.906257	-	GO:0016023//cytoplasmic membrane-bounded vesicle	-	-	gi|475572642|gb|EMT16549.1|/2.16979e-37/hypothetical protein F775_09771 [Aegilops tauschii]	--
Hvulgare_GLEAN_10033185	10.995	5.365	-1.0352	Down	0.819427	K00924|1|0.0|979|osa:4341290|[EC:2.7.1.-]	GO:0016023//cytoplasmic membrane-bounded vesicle;GO:0016021//integral component of membrane	GO:0005524//ATP binding;GO:0004674//protein serine/threonine kinase activity	GO:0006468//protein phosphorylation	gi|475625157|gb|EMT32870.1|/0/Receptor-like protein kinase HSL1 [Aegilops tauschii]	--
Hvulgare_GLEAN_10054585	6.26	2.725	-1.19991	Down	0.802969	-	GO:0016023//cytoplasmic membrane-bounded vesicle	-	-	gi|326502898|dbj|BAJ99077.1|/0/predicted protein [Hordeum vulgare subsp. vulgare]	--
Hvulgare_GLEAN_10043784	5.395	1.265	-2.09249	Down	0.869057	K14209|1|8e-09|59.7|cvr:CHLNCDRAFT_58128|solute carrier family 36 (proton-coupled amino acid transporter)	GO:0016021//integral component of membrane	-	-	gi|473817399|gb|EMS46914.1|/1.12496e-120/hypothetical protein TRIUR3_07418 [Triticum urartu]	--
Hvulgare_GLEAN_10030575	7.195	3.385	-1.08784	Down	0.801299	-	-	-	GO:0048573//photoperiodism, flowering	gi|326497769|dbj|BAK05974.1|/8.95895e-119/predicted protein [Hordeum vulgare subsp. vulgare]	--
Hvulgare_GLEAN_10048719	6.69	1.63	-2.03713	Down	0.880126	K01166|1|5e-114|409|bdi:100838612|ribonuclease T2 [EC:3.1.27.1]	GO:0005618//cell wall;GO:0016023//cytoplasmic membrane-bounded vesicle;GO:0005576//extracellular region;GO:0005886//plasma membrane	GO:0003723//RNA binding;GO:0033897//ribonuclease T2 activity	GO:0090502//RNA phosphodiester bond hydrolysis, endonucleolytic;GO:0009718//anthocyanin-containing compound biosynthetic process;GO:0015824//proline transport;GO:0006950//response to stress	gi|326516994|dbj|BAJ96489.1|/4.2837e-139/predicted protein [Hordeum vulgare subsp. vulgare]	AT2G12420.1/-/transposable element gene
Hvulgare_GLEAN_10016614	28.25	62.55	1.14676	Up	0.869692	K13412|1|9e-07|52.4|dosa:Os05t0491900-00|calcium-dependent protein kinase [EC:2.7.11.1];K11593|2|3e-06|50.8|sbi:SORBI_02g005150|eukaryotic translation initiation factor 2C	GO:0009941//chloroplast envelope;GO:0010598//NAD(P)H dehydrogenase complex (plastoquinone);GO:0009535//chloroplast thylakoid membrane;GO:0005739//mitochondrion	GO:0016655//oxidoreductase activity, acting on NAD(P)H, quinone or similar compound as acceptor	GO:0006098//pentose-phosphate shunt;GO:0016117//carotenoid biosynthetic process;GO:0043085//positive regulation of catalytic activity;GO:0019252//starch biosynthetic process;GO:0010207//photosystem II assembly;GO:0000023//maltose metabolic process;GO:0016556//mRNA modification;GO:0010258//NADH dehydrogenase complex (plastoquinone) assembly;GO:0009817//defense response to fungus, incompatible inte…	gi|326524171|dbj|BAJ97096.1|/1.33295e-91/predicted protein [Hordeum vulgare subsp. vulgare]	AT1G61430.1/-/S-locus lectin protein kinase family protein
Hvulgare_GLEAN_10004125	4.765	0.775	-2.62021	Down	0.88684	K13030|1|2e-44|179|sbi:SORBI_01g001220|cyanohydrin beta-glucosyltransferase [EC:2.4.1.85];K13493|2|2e-41|169|ath:AT5G05860|cytokinin-N-glucosyltransferase [EC:2.4.1.-]	-	GO:0016757//transferase activity, transferring glycosyl groups	-	gi|326494372|dbj|BAJ90455.1|/0/predicted protein [Hordeum vulgare subsp. vulgare]	AT1G66870.1/-/Carbohydrate-binding X8 domain superfamily protein
Hvulgare_GLEAN_10015712	8.92	4.045	-1.1409	Down	0.820407	-	-	GO:0003677//DNA binding	GO:0006355//regulation of transcription, DNA-templated	gi|326493812|dbj|BAJ85368.1|/1.17713e-35/predicted protein [Hordeum vulgare subsp. vulgare]	--
Hvulgare_GLEAN_10037668	2.255	7.375	1.70952	Up	0.863123	K01176|1|3e-113|409|ppp:PHYPADRAFT_115279|alpha-amylase [EC:3.2.1.1]	GO:0009570//chloroplast stroma	GO:0004556//alpha-amylase activity;GO:0005509//calcium ion binding	GO:0007623//circadian rhythm;GO:0005983//starch catabolic process	gi|326494074|dbj|BAJ85499.1|/0/predicted protein [Hordeum vulgare subsp. vulgare]	--
Hvulgare_GLEAN_10029587	28.915	13.645	-1.08345	Down	0.854595	K04733|1|8e-96|351|smo:SELMODRAFT_133410|interleukin-1 receptor-associated kinase 4 [EC:2.7.11.1]	GO:0009536//plastid	GO:0016874//ligase activity;GO:0004842//ubiquitin-protein transferase activity;GO:0005524//ATP binding;GO:0004674//protein serine/threonine kinase activity	GO:0006950//response to stress;GO:0016567//protein ubiquitination;GO:0006468//protein phosphorylation	gi|326521568|dbj|BAK00360.1|/0/predicted protein [Hordeum vulgare subsp. vulgare]	--
Hvulgare_GLEAN_10012984	355.82	83.19	-2.09667	Down	0.935472	-	-	GO:0004867//serine-type endopeptidase inhibitor activity	GO:0010951//negative regulation of endopeptidase activity;GO:0009611//response to wounding	gi|326511567|dbj|BAJ91928.1|/8.71216e-33/predicted protein [Hordeum vulgare subsp. vulgare]	--
Hvulgare_GLEAN_10012433	12.165	5.085	-1.25842	Down	0.845159	K13420|1|1e-36|153|sbi:SORBI_06g028760|LRR receptor-like serine/threonine-protein kinase FLS2 [EC:2.7.11.1]	-	-	-	gi|326521302|dbj|BAJ96854.1|/0/predicted protein [Hordeum vulgare subsp. vulgare]	AT4G22690.1/CYP706A1/cytochrome P450, family 706, subfamily A, polypeptide 1
Hvulgare_GLEAN_10040368	31.35	11.645	-1.42875	Down	0.880689	K13172|1|2e-13|76.3|cvr:CHLNCDRAFT_140537|serine/arginine repetitive matrix protein 2;K00430|3|8e-12|70.9|obr:102718644|peroxidase [EC:1.11.1.7]	GO:0016023//cytoplasmic membrane-bounded vesicle;GO:0005739//mitochondrion	GO:0004190//aspartic-type endopeptidase activity	GO:0006508//proteolysis	gi|326496543|dbj|BAJ94733.1|/9.45022e-99/predicted protein [Hordeum vulgare subsp. vulgare]	AT5G36660.1/-/transposable element gene
Hvulgare_GLEAN_10047217	5.615	13.56	1.272	Up	0.849731	K07562|1|7e-115|413|sbi:SORBI_03g046345|nonsense-mediated mRNA decay protein 3;K14945|2|4e-21|102|rcu:RCOM_0126290|protein quaking;K14325|3|6e-11|68.6|pop:POPTR_0011s14630g|RNA-binding protein with serine-rich domain 1;K15174|5|7e-11|68.2|sbi:SORBI_07g003820|RNA polymerase II-associated factor 1	GO:0005739//mitochondrion;GO:0009706//chloroplast inner membrane	-	-	gi|326495120|dbj|BAJ85656.1|/0/predicted protein [Hordeum vulgare subsp. vulgare]	AT1G16690.1/-/Enhancer of polycomb-like transcription factor protein
Hvulgare_GLEAN_10003938	164.87	337.48	1.03347	Up	0.867642	K08912|1|8e-151|532|bdi:100841670|light-harvesting complex II chlorophyll a/b binding protein 1	GO:0009523//photosystem II;GO:0016021//integral component of membrane;GO:0009507//chloroplast;GO:0009522//photosystem I	GO:0046872//metal ion binding;GO:0016168//chlorophyll binding	GO:0009765//photosynthesis, light harvesting;GO:0018298//protein-chromophore linkage	gi|326523787|dbj|BAJ93064.1|/1.8021e-153/predicted protein [Hordeum vulgare subsp. vulgare]	--
Hvulgare_GLEAN_10041944	406.37	1040.06	1.35579	Up	0.890742	K02636|1|4e-119|426|bdi:100821378|cytochrome b6-f complex iron-sulfur subunit [EC:1.10.9.1]	GO:0016021//integral component of membrane;GO:0009941//chloroplast envelope;GO:0009512//cytochrome b6f complex;GO:0005886//plasma membrane;GO:0009535//chloroplast thylakoid membrane	GO:0046872//metal ion binding;GO:0046028//electron transporter, transferring electrons from cytochrome b6/f complex of photosystem II activity;GO:0045158;GO:0009496//plastoquinol--plastocyanin reductase activity;GO:0008121//ubiquinol-cytochrome-c reductase activity;GO:0051537//2 iron, 2 sulfur cluster binding	GO:0009697//salicylic acid biosynthetic process;GO:0010363//regulation of plant-type hypersensitive response;GO:0010200//response to chitin;GO:0031348//negative regulation of defense response;GO:0050832//defense response to fungus;GO:0006098//pentose-phosphate shunt;GO:0009767//photosynthetic electron transport chain;GO:1902600//hydrogen ion transmembrane transport;GO:0009867//jasmonic acid media…	gi|326518434|dbj|BAJ88246.1|/8.38745e-129/predicted protein [Hordeum vulgare subsp. vulgare]	AT2G21560.1/-/unknown protein; BEST Arabidopsis thaliana protein match is: unknown protein (TAIR:AT4G39190.1); Has 3685 Blast hits to 2305 proteins in 270 species: Archae - 0; Bacteria - 156; Metazoa - 1145; Fungi - 322; Plants - 177; Viruses - 6; Other Eukaryotes - 1879 (source: NCBI BLink).
Hvulgare_GLEAN_10043865	8.09	1.53	-2.40261	Down	0.905277	K00430|1|7e-07|52.4|obr:102718644|peroxidase [EC:1.11.1.7];K02184|3|3e-06|50.4|obr:102716797|formin 2	-	-	-	gi|326492279|dbj|BAK01923.1|/3.49712e-80/predicted protein [Hordeum vulgare subsp. vulgare]	AT1G80870.1/-/Protein kinase superfamily protein
Hvulgare_GLEAN_10026122	8.33	4.155	-1.00347	Down	0.802116	-	GO:0016020//membrane	-	-	gi|721637563|ref|XP_010231311.1|/2.48267e-136/PREDICTED: protein YIPF1 homolog isoform X1 [Brachypodium distachyon]	--
Hvulgare_GLEAN_10009013	7.69	36.045	2.22874	Up	0.928504	K07198|1|0.0|653|vvi:100258329|5'-AMP-activated protein kinase, catalytic alpha subunit [EC:2.7.11.11]	GO:0005829//cytosol	GO:0004674//protein serine/threonine kinase activity;GO:0005524//ATP binding	GO:0006468//protein phosphorylation;GO:0007165//signal transduction;GO:0009737//response to abscisic acid	gi|326522302|dbj|BAK07613.1|/0/predicted protein [Hordeum vulgare subsp. vulgare]	--
Hvulgare_GLEAN_10001025	84.625	350.13	2.04873	Up	0.934855	K01602|1|2e-91|333|bdi:100845819|ribulose-bisphosphate carboxylase small chain [EC:4.1.1.39]	GO:0009507//chloroplast	GO:0016984//ribulose-bisphosphate carboxylase activity;GO:0004497//monooxygenase activity	GO:0019253//reductive pentose-phosphate cycle;GO:0009853//photorespiration;GO:0055114//oxidation-reduction process	gi|326499422|dbj|BAJ86022.1|/5.15241e-99/predicted protein [Hordeum vulgare subsp. vulgare]	AT2G13470.1/-/transposable element gene
Hvulgare_GLEAN_10011565	54.565	18.535	-1.55772	Down	0.89145	-	GO:0016023//cytoplasmic membrane-bounded vesicle	-	-	gi|326489055|dbj|BAK01511.1|/9.75041e-54/predicted protein [Hordeum vulgare subsp. vulgare]	--
Hvulgare_GLEAN_10032959	15.705	6.81	-1.2055	Down	0.849278	K04650|1|6e-13|74.3|obr:102700148|nuclear receptor co-repressor 1	-	-	-	gi|475608823|gb|EMT27163.1|/1.51542e-35/hypothetical protein F775_31669 [Aegilops tauschii]	--
Hvulgare_GLEAN_10046871	12.4	0.395	-4.97234	Down	0.972799	-	GO:0009536//plastid	-	-	gi|326499450|dbj|BAJ86036.1|/7.94406e-40/predicted protein [Hordeum vulgare subsp. vulgare]	--
Hvulgare_GLEAN_10042969	40.34	9.63	-2.0666	Down	0.926853	K00344|1|1e-95|348|osa:4331066|NADPH2:quinone reductase [EC:1.6.5.5];K10133|2|3e-34|144|gsl:Gasu_27510|tumor protein p53-inducible protein 3 [EC:1.-.-.-]	GO:0005829//cytosol	GO:0004024//alcohol dehydrogenase activity, zinc-dependent;GO:0008270//zinc ion binding	GO:0009610//response to symbiotic fungus;GO:0055114//oxidation-reduction process	gi|326504158|dbj|BAK02865.1|/1.98322e-103/predicted protein [Hordeum vulgare subsp. vulgare]	--
Hvulgare_GLEAN_10051106	44.305	16.325	-1.44039	Down	0.885044	K09832|1|1e-105|383|bdi:100827562|cytochrome P450, family 710, subfamily A	GO:0016023//cytoplasmic membrane-bounded vesicle	GO:0004497//monooxygenase activity;GO:0005506//iron ion binding;GO:0020037//heme binding;GO:0016705//oxidoreductase activity, acting on paired donors, with incorporation or reduction of molecular oxygen	GO:0022900//electron transport chain	gi|356460444|dbj|BAL14296.1|/1.68127e-120/cytochrome P450 monooxygenase CYP710A8 [Hordeum vulgare subsp. vulgare]	AT3G60670.1/-/PLATZ transcription factor family protein
Hvulgare_GLEAN_10052644	1.415	6.69	2.2412	Up	0.884953	K09755|1|0.0|873|bdi:100833404|ferulate-5-hydroxylase [EC:1.14.-.-]	GO:0016023//cytoplasmic membrane-bounded vesicle	GO:0004497//monooxygenase activity;GO:0005506//iron ion binding;GO:0020037//heme binding;GO:0016705//oxidoreductase activity, acting on paired donors, with incorporation or reduction of molecular oxygen	GO:0022900//electron transport chain	gi|669027776|emb|CDM81337.1|/0/unnamed protein product [Triticum aestivum]	AT2G13115.1/-/pseudogene of bZIP family transcription factor
Hvulgare_GLEAN_10033459	59.545	14.125	-2.07573	Down	0.929919	K16732|1|0.0|931|bdi:100838338|protein regulator of cytokinesis 1	-	GO:0008017//microtubule binding	GO:0000226//microtubule cytoskeleton organization;GO:0000910//cytokinesis	gi|326499698|dbj|BAJ86160.1|/0/predicted protein [Hordeum vulgare subsp. vulgare]	--
Hvulgare_GLEAN_10034924	41.6	19.66	-1.08132	Down	0.859911	K03676|1|8e-45|177|bdi:100836447|glutaredoxin 3	GO:0005737//cytoplasm	GO:0009055//electron carrier activity;GO:0015035//protein disulfide oxidoreductase activity	GO:0045454//cell redox homeostasis;GO:0055114//oxidation-reduction process	gi|475595181|gb|EMT22949.1|/4.52924e-51/Glutaredoxin-C1 [Aegilops tauschii]	--
Hvulgare_GLEAN_10008414	18.595	4.865	-1.9344	Down	0.902791	-	GO:0005779//integral component of peroxisomal membrane	-	GO:0016559//peroxisome fission	gi|475591030|gb|EMT21632.1|/1.53527e-102/Peroxisomal membrane protein 11-5 [Aegilops tauschii]	--
Hvulgare_GLEAN_10050802	13.095	4.455	-1.55552	Down	0.866244	K10406|1|0.0|1624|bdi:100826059|kinesin family member C2/C3	-	GO:0005488//binding	-	gi|721686607|ref|XP_010238999.1|/0/PREDICTED: kinesin-4-like [Brachypodium distachyon]	--
Hvulgare_GLEAN_10032721	19.655	68.85	1.80856	Up	0.915294	K13126|1|5e-77|286|zma:100282980|polyadenylate-binding protein	GO:0005840//ribosome;GO:0009941//chloroplast envelope;GO:0009535//chloroplast thylakoid membrane;GO:0009570//chloroplast stroma	GO:0003676//nucleic acid binding;GO:0000166//nucleotide binding	GO:0009773//photosynthetic electron transport in photosystem I;GO:0019288//isopentenyl diphosphate biosynthetic process, methylerythritol 4-phosphate pathway;GO:0045036//protein targeting to chloroplast	gi|326523691|dbj|BAJ93016.1|/1.12652e-97/predicted protein [Hordeum vulgare subsp. vulgare]	--
Hvulgare_GLEAN_10054698	0.76	10.7	3.81547	Up	0.95801	K02184|1|5e-12|72.0|rcu:RCOM_1471040|formin 2	GO:0009507//chloroplast	GO:0043115//precorrin-2 dehydrogenase activity;GO:0004851//uroporphyrin-III C-methyltransferase activity	GO:0019354//siroheme biosynthetic process;GO:0055114//oxidation-reduction process;GO:0032259//methylation;GO:0006567//threonine catabolic process	gi|281429792|gb|ADA70035.1|/0/chloroplast uroporphyrinogen III methyltransferase precursor [Hordeum vulgare]	AT2G30560.1/-/glycine-rich protein
Hvulgare_GLEAN_10020980	1.085	8.54	2.97654	Up	0.92571	K00430|1|3e-09|63.2|obr:102718644|peroxidase [EC:1.11.1.7]	GO:0005829//cytosol;GO:0009508//plastid chromosome;GO:0009570//chloroplast stroma	GO:0003723//RNA binding	GO:0045893//positive regulation of transcription, DNA-templated;GO:0042793//transcription from plastid promoter	gi|326490892|dbj|BAJ90113.1|/0/predicted protein [Hordeum vulgare subsp. vulgare]	AT3G06440.2/-/Galactosyltransferase family protein
Hvulgare_GLEAN_10015485	14.84	4.685	-1.66337	Down	0.889145	K17422|1|0.0|726|mtr:MTR_5g045910|large subunit ribosomal protein L41, mitochondrial;K13420|2|0.0|635|cit:102618529|LRR receptor-like serine/threonine-protein kinase FLS2 [EC:2.7.11.1]	GO:0016021//integral component of membrane	GO:0004674//protein serine/threonine kinase activity;GO:0016491//oxidoreductase activity;GO:0005524//ATP binding	GO:0006468//protein phosphorylation;GO:0000165//MAPK cascade	gi|721692492|ref|XP_003581400.2|/0/PREDICTED: LOW QUALITY PROTEIN: probable leucine-rich repeat receptor-like protein kinase At5g63930 [Brachypodium distachyon]	--
Hvulgare_GLEAN_10017773	13.48	6.4	-1.07468	Down	0.831857	K12840|1|3e-150|531|bdi:100843201|splicing factor 45	GO:0009507//chloroplast;GO:0005634//nucleus	GO:0003723//RNA binding;GO:0000166//nucleotide binding	GO:0045893//positive regulation of transcription, DNA-templated;GO:0009560//embryo sac egg cell differentiation;GO:0010212//response to ionizing radiation;GO:0000724//double-strand break repair via homologous recombination;GO:0006312//mitotic recombination;GO:0043687//post-translational protein modification	gi|326488349|dbj|BAJ93843.1|/0/predicted protein [Hordeum vulgare subsp. vulgare]	--
Hvulgare_GLEAN_10001114	30.29	11.175	-1.43857	Down	0.880616	K08679|1|6e-77|285|bdi:100838738|UDP-glucuronate 4-epimerase [EC:5.1.3.6]	GO:0005739//mitochondrion	GO:0050662//coenzyme binding;GO:0016857//racemase and epimerase activity, acting on carbohydrates and derivatives	GO:0005975//carbohydrate metabolic process	gi|326503380|dbj|BAJ99315.1|/1.11177e-93/predicted protein [Hordeum vulgare subsp. vulgare]	AT5G18470.1/-/Curculin-like (mannose-binding) lectin family protein
Hvulgare_GLEAN_10050652	17.11	5.485	-1.64128	Down	0.892175	-	GO:0016021//integral component of membrane;GO:0000139//Golgi membrane;GO:0005789//endoplasmic reticulum membrane	-	GO:0010105//negative regulation of ethylene-activated signaling pathway	gi|475555121|gb|EMT12368.1|/2.2629e-135/hypothetical protein F775_10090 [Aegilops tauschii]	--
Hvulgare_GLEAN_10042722	139.565	67.74	-1.04286	Down	0.865918	K00430|1|4e-14|77.8|obr:102718644|peroxidase [EC:1.11.1.7];K13172|3|5e-13|73.9|vcn:VOLCADRAFT_117048|serine/arginine repetitive matrix protein 2	GO:0016023//cytoplasmic membrane-bounded vesicle;GO:0009536//plastid	-	-	gi|326489879|dbj|BAJ94013.1|/2.40784e-116/predicted protein [Hordeum vulgare subsp. vulgare]	AT3G19045.1/-/transposable element gene
Hvulgare_GLEAN_10020455	3.37	0.88	-1.93717	Down	0.815725	K13464|1|4e-42|169|bdi:100843671|jasmonate ZIM domain-containing protein	-	-	-	gi|475626587|gb|EMT33402.1|/1.8764e-65/hypothetical protein F775_28289 [Aegilops tauschii]	--
Hvulgare_GLEAN_10018399	4.26	1.21	-1.81585	Down	0.831676	-	-	-	-	gi|326489973|dbj|BAJ94060.1|/4.99192e-50/predicted protein [Hordeum vulgare subsp. vulgare]	--
Hvulgare_GLEAN_10013055	116.01	28.015	-2.04998	Down	0.93266	K04499|1|7e-15|80.1|cam:101508533|RuvB-like protein 1 (pontin 52);K00430|2|2e-14|78.6|dosa:Os04t0498700-01|peroxidase [EC:1.11.1.7]	GO:0016023//cytoplasmic membrane-bounded vesicle;GO:0048046//apoplast	GO:0045735//nutrient reservoir activity;GO:0030145//manganese ion binding	-	gi|326492105|dbj|BAJ98277.1|/2.96858e-117/predicted protein [Hordeum vulgare subsp. vulgare]	AT3G10460.1/-/Plant self-incompatibility protein S1 family
Hvulgare_GLEAN_10019065	17.65	8.28	-1.09197	Down	0.843108	K14682|1|3e-06|53.1|smo:SELMODRAFT_449362|amino-acid N-acetyltransferase [EC:2.3.1.1]	-	-	-	gi|326506646|dbj|BAJ91364.1|/0/predicted protein [Hordeum vulgare subsp. vulgare]	--
Hvulgare_GLEAN_10003005	136.72	56.155	-1.28374	Down	0.882413	K06630|1|6e-138|489|bdi:100824144|14-3-3 protein epsilon	GO:0005737//cytoplasm;GO:0019005//SCF ubiquitin ligase complex;GO:0005634//nucleus	GO:0016818//hydrolase activity, acting on acid anhydrides, in phosphorus-containing anhydrides;GO:0019904//protein domain specific binding;GO:0005524//ATP binding	GO:0009740//gibberellic acid mediated signaling pathway;GO:0006355//regulation of transcription, DNA-templated;GO:0010265//SCF complex assembly;GO:0016567//protein ubiquitination;GO:0031146//SCF-dependent proteasomal ubiquitin-dependent protein catabolic process	gi|2266662|emb|CAA74592.1|/2.82154e-143/14-3-3 protein [Hordeum vulgare]	--
Hvulgare_GLEAN_10042935	2.92	0.75	-1.96101	Down	0.802624	-	-	-	-	gi|514717165|ref|XP_004953673.1|/5.70622e-22/PREDICTED: putative DNA-binding protein ESCAROLA-like [Setaria italica]	--
Hvulgare_GLEAN_10029489	16.37	6.145	-1.41357	Down	0.865373	K08202|1|2e-30|133|cit:102630233|MFS transporter, OCT family, solute carrier family 22 (organic cation transporter), member 4/5	GO:0016021//integral component of membrane	GO:0022857//transmembrane transporter activity	GO:0055085//transmembrane transport;GO:0008643//carbohydrate transport	gi|326517868|dbj|BAK07186.1|/0/predicted protein [Hordeum vulgare subsp. vulgare]	--
Hvulgare_GLEAN_10018509	0.665	3.73	2.48775	Up	0.860329	K13029|1|8e-150|530|sbi:SORBI_01g001180|4-hydroxyphenylacetaldehyde oxime monooxygenase [EC:1.14.13.68]	GO:0016020//membrane	GO:0005488//binding;GO:0016705//oxidoreductase activity, acting on paired donors, with incorporation or reduction of molecular oxygen;GO:0004497//monooxygenase activity	-	gi|474437178|gb|EMS68249.1|/0/4-hydroxyphenylacetaldehyde oxime monooxygenase [Triticum urartu]	--
Hvulgare_GLEAN_10018304	102.505	42.665	-1.26457	Down	0.880489	K05765|1|3e-78|289|bdi:100843703|cofilin	GO:0015629//actin cytoskeleton	GO:0003779//actin binding	GO:0030042//actin filament depolymerization	gi|326505768|dbj|BAJ91123.1|/8.48835e-79/predicted protein [Hordeum vulgare subsp. vulgare]	--
Hvulgare_GLEAN_10002180	18.47	7.365	-1.32643	Down	0.864448	K04733|1|2e-119|429|zma:100381909|interleukin-1 receptor-associated kinase 4 [EC:2.7.11.1]	GO:0016023//cytoplasmic membrane-bounded vesicle	GO:0004672//protein kinase activity;GO:0000166//nucleotide binding	-	gi|326488591|dbj|BAJ93964.1|/0/predicted protein [Hordeum vulgare subsp. vulgare]	AT5G48655.3/-/RING/U-box superfamily protein
Hvulgare_GLEAN_10037956	234.71	65.69	-1.83713	Down	0.919703	-	GO:0005576//extracellular region	GO:0004867//serine-type endopeptidase inhibitor activity	GO:0010951//negative regulation of endopeptidase activity	gi|326490195|dbj|BAJ94171.1|/1.08528e-80/predicted protein [Hordeum vulgare subsp. vulgare]	--
Hvulgare_GLEAN_10031527	35.445	7.495	-2.24158	Down	0.928341	K07198|1|0.0|992|bdi:100832804|5'-AMP-activated protein kinase, catalytic alpha subunit [EC:2.7.11.11]	-	GO:0004713//protein tyrosine kinase activity;GO:0005524//ATP binding;GO:0004674//protein serine/threonine kinase activity	GO:0006468//protein phosphorylation	gi|587651872|dbj|BAO51907.1|/0/SnRK1 alpha subunit [Hordeum vulgare subsp. vulgare]	--
Hvulgare_GLEAN_10017861	190.93	88.01	-1.1173	Down	0.872959	K12836|1|1e-170|598|bdi:100822535|splicing factor U2AF 35 kDa subunit	GO:0005634//nucleus	GO:0046872//metal ion binding;GO:0003677//DNA binding;GO:0003723//RNA binding;GO:0000166//nucleotide binding	GO:0008380//RNA splicing;GO:0006397//mRNA processing	gi|326522777|dbj|BAJ88434.1|/0/predicted protein [Hordeum vulgare subsp. vulgare]	AT1G75550.1/-/glycine-rich protein
Hvulgare_GLEAN_10010580	12.63	4.925	-1.35866	Down	0.854177	K13172|1|1e-07|54.7|mpp:MICPUCDRAFT_69362|serine/arginine repetitive matrix protein 2;K13412|3|8e-07|52.0|dosa:Os05t0491900-00|calcium-dependent protein kinase [EC:2.7.11.1]	-	-	-	gi|326524432|dbj|BAK00599.1|/2.76281e-61/predicted protein [Hordeum vulgare subsp. vulgare]	AT5G34520.1/-/transposable element gene
Hvulgare_GLEAN_10031972	46.86	18.785	-1.31878	Down	0.8796	K00074|1|1e-146|518|bdi:100833050|3-hydroxybutyryl-CoA dehydrogenase [EC:1.1.1.157]	GO:0005777//peroxisome	GO:0003857//3-hydroxyacyl-CoA dehydrogenase activity;GO:0070403//NAD+ binding	GO:0048193//Golgi vesicle transport;GO:0009853//photorespiration;GO:0046685//response to arsenic-containing substance;GO:0006631//fatty acid metabolic process;GO:0055114//oxidation-reduction process	gi|326500050|dbj|BAJ90860.1|/4.05971e-154/predicted protein [Hordeum vulgare subsp. vulgare]	--
Hvulgare_GLEAN_10046399	43.59	20.315	-1.10145	Down	0.862216	K06067|1|2e-48|190|vvi:100248276|histone deacetylase 1/2 [EC:3.5.1.98];K11593|2|1e-14|78.2|sbi:SORBI_02g032885|eukaryotic translation initiation factor 2C	-	GO:0033926;GO:0004575//sucrose alpha-glucosidase activity	GO:0008152//metabolic process	gi|152955872|emb|CAL26914.1|/1.04672e-84/alkaline invertase [Triticum aestivum]	--
Hvulgare_GLEAN_10046794	28.665	10.775	-1.4116	Down	0.877386	K00011|1|4e-30|130|bdi:100843184|aldehyde reductase [EC:1.1.1.21]	-	GO:0016491//oxidoreductase activity	GO:0055114//oxidation-reduction process	gi|326523583|dbj|BAJ92962.1|/1.09852e-60/predicted protein [Hordeum vulgare subsp. vulgare]	--
Hvulgare_GLEAN_10043207	5.765	2.255	-1.35419	Down	0.811951	-	-	-	-	gi|475611242|gb|EMT28023.1|/7.11905e-120/hypothetical protein F775_01939 [Aegilops tauschii]	--
Hvulgare_GLEAN_10029511	3.745	1.15	-1.70333	Down	0.814455	-	GO:0009536//plastid	-	-	gi|474175700|gb|EMS57773.1|/6.65014e-84/F-box protein SKIP27 [Triticum urartu]	--
Hvulgare_GLEAN_10015220	11.355	3.91	-1.53809	Down	0.860801	K05868|1|3e-60|231|bdi:100843139|cyclin B	-	-	GO:0007049//cell cycle	gi|475608748|gb|EMT27138.1|/3.44999e-65/Cyclin-B1-1 [Aegilops tauschii]	--
Hvulgare_GLEAN_10019445	13.775	5.05	-1.4477	Down	0.862579	-	-	-	-	gi|326530756|dbj|BAK01176.1|/3.14521e-139/predicted protein [Hordeum vulgare subsp. vulgare]	--
Hvulgare_GLEAN_10037300	21.88	6.805	-1.68495	Down	0.898998	K13171|1|2e-07|55.8|ath:AT2G29210|serine/arginine repetitive matrix protein 1;K14325|2|5e-07|54.7|rcu:RCOM_1576190|RNA-binding protein with serine-rich domain 1;K13412|3|8e-07|53.9|dosa:Os05t0491900-00|calcium-dependent protein kinase [EC:2.7.11.1]	-	-	-	gi|326524177|dbj|BAJ97099.1|/9.49793e-53/predicted protein [Hordeum vulgare subsp. vulgare]	--
Hvulgare_GLEAN_10043475	4.835	11.91	1.30059	Up	0.846556	K08081|1|6e-109|393|bdi:100838517|Tropinone reductase 1 [EC:1.1.1.206]	-	GO:0016491//oxidoreductase activity	GO:0055114//oxidation-reduction process	gi|326500940|dbj|BAJ95136.1|/2.32428e-121/predicted protein [Hordeum vulgare subsp. vulgare]	--
Hvulgare_GLEAN_10019965	11.795	2.76	-2.09544	Down	0.904551	K15402|1|9e-90|330|mtr:MTR_4g075110|fatty acid omega-hydroxylase [EC:1.14.-.-]	-	GO:0020037//heme binding;GO:0016705//oxidoreductase activity, acting on paired donors, with incorporation or reduction of molecular oxygen;GO:0004497//monooxygenase activity;GO:0005506//iron ion binding	GO:0055114//oxidation-reduction process	gi|475581302|gb|EMT18793.1|/0/Cytochrome P450 704C1 [Aegilops tauschii]	AT1G60400.1/-/F-box/RNI-like superfamily protein
Hvulgare_GLEAN_10023676	7.9	3.055	-1.37068	Down	0.833872	-	GO:0009536//plastid	-	-	gi|473745202|gb|EMS45492.1|/3.05774e-52/hypothetical protein TRIUR3_04271 [Triticum urartu]	AT1G38450.1/-/transposable element gene
Hvulgare_GLEAN_10017601	13.395	29.475	1.1378	Up	0.860347	K01193|1|0.0|1026|bdi:100839920|beta-fructofuranosidase [EC:3.2.1.26]	-	GO:0004575//sucrose alpha-glucosidase activity	GO:0005975//carbohydrate metabolic process	gi|326500584|dbj|BAK03249.1|/0/predicted protein [Hordeum vulgare subsp. vulgare]	AT5G56300.1/GAMT2/gibberellic acid methyltransferase 2
Hvulgare_GLEAN_10051673	2.765	0.305	-3.1804	Down	0.865646	-	-	-	-	gi|475556374|gb|EMT12630.1|/2.64649e-35/Putative protein phosphatase 2C 39 [Aegilops tauschii]	--
Hvulgare_GLEAN_10021433	10.83	4.68	-1.21045	Down	0.83536	K13171|1|2e-16|86.7|ath:AT2G29210|serine/arginine repetitive matrix protein 1;K13172|3|3e-15|82.8|vcn:VOLCADRAFT_117048|serine/arginine repetitive matrix protein 2	GO:0005739//mitochondrion	-	-	gi|334353281|emb|CBZ39282.1|/0/NAC transcription factor [Hordeum vulgare subsp. vulgare]	AT2G12980.1/-/transposable element gene
Hvulgare_GLEAN_10017736	9.965	4.895	-1.02556	Down	0.814365	-	-	-	-	gi|475533784|gb|EMT08454.1|/0/hypothetical protein F775_19830 [Aegilops tauschii]	--
Hvulgare_GLEAN_10005231	27.335	5.865	-2.22055	Down	0.925274	K00430|1|2e-158|365|bdi:100844881|peroxidase [EC:1.11.1.7]	-	GO:0020037//heme binding;GO:0046872//metal ion binding;GO:0004601//peroxidase activity	GO:0055114//oxidation-reduction process;GO:0006979//response to oxidative stress	gi|357134958|ref|XP_003569081.1|/1.50961e-157/PREDICTED: peroxidase 2-like [Brachypodium distachyon]	AT3G30330.1/-/transposable element gene
Hvulgare_GLEAN_10023086	2.24	8.245	1.88002	Up	0.875064	K08235|1|8e-132|469|osa:4349281|xyloglucan:xyloglucosyl transferase [EC:2.4.1.207]	GO:0016023//cytoplasmic membrane-bounded vesicle;GO:0005618//cell wall;GO:0048046//apoplast	GO:0004553//hydrolase activity, hydrolyzing O-glycosyl compounds;GO:0016762//xyloglucan:xyloglucosyl transferase activity	GO:0071555//cell wall organization;GO:0006073//cellular glucan metabolic process	gi|239738546|gb|ACS13755.1|/5.83918e-178/xyloglucan xyloglucosyl transferase [Hordeum vulgare]	AT3G30838.1/-/transposable element gene
Hvulgare_GLEAN_10026319	2.005	11.09	2.46759	Up	0.917979	K13179|1|0.0|1012|bdi:100838222|ATP-dependent RNA helicase DDX18/HAS1 [EC:3.6.4.13]	GO:0009507//chloroplast	GO:0003723//RNA binding;GO:0004004//ATP-dependent RNA helicase activity;GO:0005524//ATP binding	GO:0010103//stomatal complex morphogenesis;GO:0006399//tRNA metabolic process;GO:0071369//cellular response to ethylene stimulus;GO:0006655//phosphatidylglycerol biosynthetic process;GO:0009793//embryo development ending in seed dormancy;GO:0071446//cellular response to salicylic acid stimulus;GO:0071395//cellular response to jasmonic acid stimulus;GO:0016226//iron-sulfur cluster assembly;GO:0019…	gi|326514124|dbj|BAJ92212.1|/0/predicted protein [Hordeum vulgare subsp. vulgare]	--
Hvulgare_GLEAN_10017649	12.015	4.01	-1.58316	Down	0.879872	K04733|1|1e-107|390|zma:100272682|interleukin-1 receptor-associated kinase 4 [EC:2.7.11.1]	-	GO:0004672//protein kinase activity	-	gi|475562610|gb|EMT14080.1|/0/Putative cysteine-rich receptor-like protein kinase 20 [Aegilops tauschii]	AT1G73965.1/CLE13/CLAVATA3/ESR-RELATED 13
Hvulgare_GLEAN_10044825	54.125	23.38	-1.21102	Down	0.872215	-	-	GO:0008757//S-adenosylmethionine-dependent methyltransferase activity	GO:0032259//methylation	gi|326506160|dbj|BAJ91319.1|/4.18991e-121/predicted protein [Hordeum vulgare subsp. vulgare]	--
Hvulgare_GLEAN_10009344	2.02	5.61	1.47365	Up	0.819282	K12448|1|3e-21|102|bdi:100824319|UDP-arabinose 4-epimerase [EC:5.1.3.5];K14709|2|6e-08|58.5|mtr:MTR_3g082050|solute carrier family 39 (zinc transporter), member 1/2/3	GO:0016021//integral component of membrane;GO:0000139//Golgi membrane;GO:0031902//late endosome membrane;GO:0005774//vacuolar membrane	GO:0010486//manganese:proton antiporter activity	GO:0030026//cellular manganese ion homeostasis;GO:0010264//myo-inositol hexakisphosphate biosynthetic process;GO:0046688//response to copper ion;GO:0071421//manganese ion transmembrane transport;GO:0010042//response to manganese ion	gi|326520069|dbj|BAK03959.1|/0/predicted protein [Hordeum vulgare subsp. vulgare]	--
Hvulgare_GLEAN_10021255	19.07	8.715	-1.12973	Down	0.849223	K04733|1|2e-123|442|cit:102613879|interleukin-1 receptor-associated kinase 4 [EC:2.7.11.1]	GO:0005739//mitochondrion	GO:0005524//ATP binding;GO:0004674//protein serine/threonine kinase activity	GO:0006468//protein phosphorylation	gi|326526023|dbj|BAJ93188.1|/0/predicted protein [Hordeum vulgare subsp. vulgare]	--
Hvulgare_GLEAN_10035471	15.425	7.675	-1.00703	Down	0.831966	K08332|1|2e-12|73.9|vcn:VOLCADRAFT_41528|vacuolar protein 8;K02105|4|9e-08|58.5|csl:COCSUDRAFT_83592|catenin beta 1	GO:0005829//cytosol;GO:0009536//plastid;GO:0048471//perinuclear region of cytoplasm;GO:0005634//nucleus	GO:0008565//protein transporter activity	GO:0000278//mitotic cell cycle;GO:0006396//RNA processing;GO:0006606//protein import into nucleus;GO:0048522//positive regulation of cellular process;GO:0009410//response to xenobiotic stimulus	gi|669028256|emb|CDM81997.1|/0/unnamed protein product [Triticum aestivum]	--
Hvulgare_GLEAN_10046621	16.64	7.97	-1.062	Down	0.838063	-	-	-	-	-	--
Hvulgare_GLEAN_10014762	23.695	11.105	-1.09337	Down	0.851274	K10956|1|1e-27|125|obr:102718200|protein transport protein SEC61 subunit alpha;K13412|2|3e-15|84.0|dosa:Os05t0491900-00|calcium-dependent protein kinase [EC:2.7.11.1];K00430|5|3e-15|83.6|dosa:Os04t0498700-01|peroxidase [EC:1.11.1.7]	GO:0016023//cytoplasmic membrane-bounded vesicle;GO:0031225//anchored component of membrane	-	GO:0010215//cellulose microfibril organization;GO:0016049//cell growth	gi|326498187|dbj|BAJ94956.1|/0/predicted protein [Hordeum vulgare subsp. vulgare]	AT2G40095.1/-/Alpha/beta hydrolase related protein
Hvulgare_GLEAN_10045257	10.93	4.51	-1.27709	Down	0.841402	K08235|1|5e-107|387|zma:100191978|xyloglucan:xyloglucosyl transferase [EC:2.4.1.207]	GO:0016023//cytoplasmic membrane-bounded vesicle;GO:0005618//cell wall;GO:0048046//apoplast	GO:0004553//hydrolase activity, hydrolyzing O-glycosyl compounds;GO:0016762//xyloglucan:xyloglucosyl transferase activity	GO:0071555//cell wall organization;GO:0006073//cellular glucan metabolic process	gi|326520653|dbj|BAJ92690.1|/2.23166e-120/predicted protein [Hordeum vulgare subsp. vulgare]	AT3G10470.1/-/C2H2-type zinc finger family protein
Hvulgare_GLEAN_10043676	113.6	293.565	1.36972	Up	0.889907	K02968|1|2e-94|343|bdi:100837078|small subunit ribosomal protein S20	GO:0005840//ribosome;GO:0009941//chloroplast envelope;GO:0009570//chloroplast stroma;GO:0016020//membrane	GO:0019843//rRNA binding;GO:0003735//structural constituent of ribosome	GO:0006412//translation;GO:0006364//rRNA processing;GO:0015995//chlorophyll biosynthetic process	gi|326490437|dbj|BAJ84882.1|/7.24957e-100/predicted protein [Hordeum vulgare subsp. vulgare]	--
Hvulgare_GLEAN_10011487	23.505	8.235	-1.51313	Down	0.87989	K01805|1|0.0|949|bdi:100844241|xylose isomerase [EC:5.3.1.5]	GO:0005774//vacuolar membrane;GO:0016023//cytoplasmic membrane-bounded vesicle;GO:0005783//endoplasmic reticulum;GO:0005794//Golgi apparatus	GO:0046872//metal ion binding;GO:0009045//xylose isomerase activity	GO:0006098//pentose-phosphate shunt;GO:0042732//D-xylose metabolic process	gi|326519368|dbj|BAJ96683.1|/0/predicted protein [Hordeum vulgare subsp. vulgare]	--
Hvulgare_GLEAN_10046451	650.795	192.77	-1.75532	Down	0.918651	K11253|1|3e-71|266|crb:CARUB_v10005990mg|histone H3	GO:0005840//ribosome;GO:0000786//nucleosome;GO:0005634//nucleus	GO:0003735//structural constituent of ribosome;GO:0003677//DNA binding;GO:0046982//protein heterodimerization activity	GO:0006007//glucose catabolic process;GO:0006412//translation;GO:0006605//protein targeting;GO:0006334//nucleosome assembly	gi|296083584|emb|CBI23573.3|/2.53709e-70/unnamed protein product [Vitis vinifera]	AT1G59530.1/ATBZIP4, bZIP4/basic leucine-zipper 4
Hvulgare_GLEAN_10039036	29.925	9.515	-1.65308	Down	0.902863	K03013|1|1e-20|101|vvi:100258335|DNA-directed RNA polymerases I, II, and III subunit RPABC1	-	-	-	gi|326512620|dbj|BAJ99665.1|/0/predicted protein [Hordeum vulgare subsp. vulgare]	--
Hvulgare_GLEAN_10031652	1.935	6.5	1.74811	Up	0.857825	-	GO:0031977//thylakoid lumen	GO:0008236//serine-type peptidase activity	GO:0006508//proteolysis;GO:0016556//mRNA modification	gi|19774135|gb|AAL99044.1|AF487526_1/1.40561e-36/D1 protease-like protein precursor [Triticum aestivum]	--
Hvulgare_GLEAN_10033573	5.74	2.16	-1.41002	Down	0.815707	K13459|1|5e-13|75.5|aly:ARALYDRAFT_675171|disease resistance protein RPS2	-	GO:0003950//NAD+ ADP-ribosyltransferase activity	GO:0008152//metabolic process	gi|475597441|gb|EMT23623.1|/1.3741e-136/hypothetical protein F775_03099 [Aegilops tauschii]	--
Hvulgare_GLEAN_10006514	29.015	60.31	1.0556	Up	0.861726	K00517|1|8e-149|526|osa:4349111|[EC:1.14.-.-];K02925|2|7e-79|293|bdi:100843702|large subunit ribosomal protein L3e	-	GO:0020037//heme binding;GO:0016705//oxidoreductase activity, acting on paired donors, with incorporation or reduction of molecular oxygen;GO:0004497//monooxygenase activity;GO:0005506//iron ion binding	GO:0022900//electron transport chain	gi|326494866|dbj|BAJ94552.1|/0/predicted protein [Hordeum vulgare subsp. vulgare]	ATCG01130.1/YCF1.2/Ycf1 protein
Hvulgare_GLEAN_10021084	9.87	20.83	1.07754	Up	0.847064	K15414|1|3e-103|373|bdi:100824906|complement component 1 Q subcomponent-binding protein, mitochondrial	GO:0005759//mitochondrial matrix;GO:0009536//plastid	-	-	gi|670021122|emb|CDJ26319.1|/1.14088e-116/unnamed protein product [Triticum aestivum]	--
Hvulgare_GLEAN_10036513	5.14	1.71	-1.58777	Down	0.835106	K06892|1|1e-41|170|cic:CICLE_v10027182mg|	-	GO:0046872//metal ion binding;GO:0016706//oxidoreductase activity, acting on paired donors, with incorporation or reduction of molecular oxygen, 2-oxoglutarate as one donor, and incorporation of one atom each of oxygen into both donors	GO:0055114//oxidation-reduction process	gi|326489955|dbj|BAJ94051.1|/0/predicted protein [Hordeum vulgare subsp. vulgare]	AT1G22200.1/-/Endoplasmic reticulum vesicle transporter protein
Hvulgare_GLEAN_10057251	26.29	8.365	-1.65208	Down	0.900922	-	-	-	-	gi|326494088|dbj|BAJ85506.1|/6.84108e-12/predicted protein [Hordeum vulgare subsp. vulgare]	--
Hvulgare_GLEAN_10041280	46.84	22.24	-1.07458	Down	0.860238	K11323|1|4e-12|72.8|vcn:VOLCADRAFT_121342|histone arginine demethylase JMJD6 [EC:1.14.11.-];K16302|2|2e-08|60.8|cre:CHLREDRAFT_143478|metal transporter CNNM;K13172|3|4e-08|59.7|cvr:CHLNCDRAFT_140537|serine/arginine repetitive matrix protein 2	GO:0016021//integral component of membrane;GO:0005739//mitochondrion	-	-	gi|326524532|dbj|BAK00649.1|/0/predicted protein [Hordeum vulgare subsp. vulgare]	AT5G38710.1/-/Methylenetetrahydrofolate reductase family protein
Hvulgare_GLEAN_10013842	5.36	11.95	1.15671	Up	0.835287	K00574|1|0.0|1100|ath:AT3G23510|cyclopropane-fatty-acyl-phospholipid synthase [EC:2.1.1.79]	-	GO:0016491//oxidoreductase activity	GO:0055114//oxidation-reduction process;GO:0008610//lipid biosynthetic process	gi|326528371|dbj|BAJ93367.1|/0/predicted protein [Hordeum vulgare subsp. vulgare]	--
Hvulgare_GLEAN_10042141	172.56	67.66	-1.35072	Down	0.887947	K13412|1|6e-09|60.5|dosa:Os05t0491900-00|calcium-dependent protein kinase [EC:2.7.11.1];K13171|3|1e-07|56.2|crb:CARUB_v10022637mg|serine/arginine repetitive matrix protein 1	GO:0016021//integral component of membrane;GO:0005886//plasma membrane	-	-	gi|326494952|dbj|BAJ85571.1|/7.2498e-113/predicted protein [Hordeum vulgare subsp. vulgare]	--
Hvulgare_GLEAN_10030979	201.945	99.055	-1.02766	Down	0.86648	K13171|1|3e-14|79.7|eus:EUTSA_v10016250mg|serine/arginine repetitive matrix protein 1;K13172|5|2e-13|76.6|vcn:VOLCADRAFT_117048|serine/arginine repetitive matrix protein 2	-	-	-	gi|56609585|gb|AAW03319.1|/0/Hs1 [Hordeum vulgare]	AT2G37090.1/IRX9/Nucleotide-diphospho-sugar transferases superfamily protein
Hvulgare_GLEAN_10012288	26.775	12.99	-1.04349	Down	0.849623	K08503|1|5e-119|426|bdi:100840335|syntaxin of plants SYP5;K08501|5|7e-113|405|zma:100217094|syntaxin 8	GO:0016020//membrane	-	GO:0016192//vesicle-mediated transport	gi|473730806|gb|EMS45154.1|/3.03712e-124/Syntaxin-52 [Triticum urartu]	--
Hvulgare_GLEAN_10023183	0.375	2.07	2.46467	Up	0.801789	-	-	-	-	gi|473933611|gb|EMS50061.1|/5.36151e-57/hypothetical protein TRIUR3_30225 [Triticum urartu]	--
Hvulgare_GLEAN_10031611	20.94	5.845	-1.84099	Down	0.902827	-	-	-	-	gi|326500230|dbj|BAK06204.1|/3.29551e-81/predicted protein [Hordeum vulgare subsp. vulgare]	--
Hvulgare_GLEAN_10040263	10.225	3.2	-1.67596	Down	0.876933	K17550|1|7e-63|239|ppp:PHYPADRAFT_3938|protein phosphatase 1 regulatory subunit 7	GO:0005739//mitochondrion	-	-	gi|326504708|dbj|BAK06645.1|/2.34717e-124/predicted protein [Hordeum vulgare subsp. vulgare]	AT2G33810.1/SPL3/squamosa promoter binding protein-like 3
Hvulgare_GLEAN_10008796	9.675	3.825	-1.3388	Down	0.841783	-	GO:0016020//membrane	GO:0015095//magnesium ion transmembrane transporter activity	GO:0015693//magnesium ion transport	gi|326529181|dbj|BAK00984.1|/0/predicted protein [Hordeum vulgare subsp. vulgare]	--
Hvulgare_GLEAN_10025744	9.41	4.25	-1.14673	Down	0.823855	K06892|1|1e-66|253|cit:102612344|	-	GO:0046872//metal ion binding;GO:0016706//oxidoreductase activity, acting on paired donors, with incorporation or reduction of molecular oxygen, 2-oxoglutarate as one donor, and incorporation of one atom each of oxygen into both donors	GO:0055114//oxidation-reduction process	gi|475533247|gb|EMT08353.1|/0/Protein SRG1 [Aegilops tauschii]	AT1G14770.1/-/RING/FYVE/PHD zinc finger superfamily protein
Hvulgare_GLEAN_10044080	53.08	16.07	-1.7238	Down	0.910539	-	GO:0016020//membrane	GO:0015095//magnesium ion transmembrane transporter activity	GO:0015693//magnesium ion transport	gi|326530338|dbj|BAJ97595.1|/0/predicted protein [Hordeum vulgare subsp. vulgare]	--
Hvulgare_GLEAN_10001454	30.19	70.985	1.23344	Up	0.876606	K00382|1|0.0|896|bdi:100823154|dihydrolipoamide dehydrogenase [EC:1.8.1.4]	GO:0005739//mitochondrion	GO:0050660//flavin adenine dinucleotide binding;GO:0015036//disulfide oxidoreductase activity;GO:0004148//dihydrolipoyl dehydrogenase activity	GO:0045454//cell redox homeostasis;GO:0022900//electron transport chain	gi|326503866|dbj|BAK02719.1|/0/predicted protein [Hordeum vulgare subsp. vulgare]	--
Hvulgare_GLEAN_10004278	2.26	8.035	1.82998	Up	0.871888	-	GO:0005737//cytoplasm	-	-	gi|387931622|gb|AFK12209.1|/4.11878e-44/metallothionein [Hordeum vulgare]	AT1G07128.1/-/Potential natural antisense gene, locus overlaps with AT1G07130
Hvulgare_GLEAN_10054869	4.575	1.315	-1.79871	Down	0.835704	K14397|1|2e-84|311|bdi:100831657|cleavage and polyadenylation specificity factor subunit 5	GO:0005634//nucleus	-	GO:0010260//organ senescence	gi|326505750|dbj|BAJ95546.1|/3.13083e-118/predicted protein [Hordeum vulgare subsp. vulgare]	AT2G04460.1/-/transposable element gene
Hvulgare_GLEAN_10005359	0.355	28.95	6.3496	Up	0.989239	K16818|1|6e-67|254|atr:s00111p00133140|phospholipase A1 [EC:3.1.1.32];K00145|2|5e-65|248|ath:AT2G31100|N-acetyl-gamma-glutamyl-phosphate reductase [EC:1.2.1.38]	-	GO:0016787//hydrolase activity	GO:0006629//lipid metabolic process	gi|326494112|dbj|BAJ85518.1|/0/predicted protein [Hordeum vulgare subsp. vulgare]	AT5G29015.1/-/transposable element gene
Hvulgare_GLEAN_10001577	15	1.715	-3.12868	Down	0.948773	K03575|1|1e-09|63.2|rcu:RCOM_1211520|A/G-specific adenine glycosylase [EC:3.2.2.-]	-	GO:0016787//hydrolase activity	GO:0008152//metabolic process	gi|326487600|dbj|BAK05472.1|/1.16188e-38/predicted protein [Hordeum vulgare subsp. vulgare]	--
Hvulgare_GLEAN_10005523	3.93	20.05	2.351	Up	0.930972	K10255|1|0.0|855|bdi:100833718|omega-6 fatty acid desaturase (delta-12 desaturase) [EC:1.14.19.-]	GO:0009706//chloroplast inner membrane;GO:0016021//integral component of membrane	GO:0016491//oxidoreductase activity	GO:0009072//aromatic amino acid family metabolic process;GO:0000096//sulfur amino acid metabolic process;GO:0016117//carotenoid biosynthetic process;GO:0006655//phosphatidylglycerol biosynthetic process;GO:0035304//regulation of protein dephosphorylation;GO:0006636//unsaturated fatty acid biosynthetic process;GO:0044272//sulfur compound biosynthetic process;GO:0006766//vitamin metabolic process;G…	gi|357147907|ref|XP_003574539.1|/0/PREDICTED: omega-6 fatty acid desaturase, chloroplastic [Brachypodium distachyon]	--
Hvulgare_GLEAN_10057920	4.51	13.77	1.61033	Up	0.884754	-	GO:0000502//proteasome complex;GO:0009536//plastid	-	-	gi|326532840|dbj|BAJ89265.1|/1.50968e-125/predicted protein [Hordeum vulgare subsp. vulgare]	--
Hvulgare_GLEAN_10004989	16.38	38.03	1.2152	Up	0.870255	K01061|1|1e-107|389|sbi:SORBI_09g021250|carboxymethylenebutenolidase [EC:3.1.1.45]	-	GO:0016787//hydrolase activity	GO:0008152//metabolic process	gi|326503056|dbj|BAJ99153.1|/4.43655e-156/predicted protein [Hordeum vulgare subsp. vulgare]	AT3G60955.1/CYP76C8P/a cytochrome P450 pseudogene. overlaps with a real gene on the other strand.
Hvulgare_GLEAN_10010297	3.225	0.465	-2.794	Down	0.858986	-	-	-	-	gi|669029588|emb|CDM83840.1|/5.90644e-64/unnamed protein product [Triticum aestivum]	--
Hvulgare_GLEAN_10024385	13.125	5.915	-1.14987	Down	0.838862	K17943|1|0.0|1682|dosa:Os01t0844800-01|pumilio RNA-binding family	-	GO:0003723//RNA binding	-	gi|669030448|emb|CDM84977.1|/0/unnamed protein product [Triticum aestivum]	--
Hvulgare_GLEAN_10001241	3.175	0.885	-1.84301	Down	0.805818	K00485|1|2e-10|67.0|cre:CHLREDRAFT_149795|dimethylaniline monooxygenase (N-oxide forming) [EC:1.14.13.8]	GO:0009536//plastid	GO:0004497//monooxygenase activity;GO:0043167//ion binding;GO:0050662//coenzyme binding;GO:0000166//nucleotide binding	-	gi|475602239|gb|EMT25067.1|/7.06747e-115/Flavin-containing monooxygenase FMO GS-OX5 [Aegilops tauschii]	--
Hvulgare_GLEAN_10040670	16.205	5.97	-1.44064	Down	0.867587	-	GO:0009536//plastid	-	-	gi|474423033|gb|EMS67557.1|/4.91411e-58/hypothetical protein TRIUR3_22885 [Triticum urartu]	--
Hvulgare_GLEAN_10007896	77.65	30.78	-1.33499	Down	0.883737	K10999|1|0.0|2021|bdi:100822586|cellulose synthase A [EC:2.4.1.12]	GO:0005886//plasma membrane;GO:0016021//integral component of membrane	GO:0016760//cellulose synthase (UDP-forming) activity;GO:0008270//zinc ion binding	GO:0071555//cell wall organization;GO:0030244//cellulose biosynthetic process	gi|326521154|dbj|BAJ96780.1|/0/predicted protein [Hordeum vulgare subsp. vulgare]	--
Hvulgare_GLEAN_10041808	16.73	7.325	-1.19154	Down	0.850294	K13171|1|1e-10|66.2|crb:CARUB_v10022637mg|serine/arginine repetitive matrix protein 1;K14325|3|2e-09|62.4|dosa:Os01t0959000-01|RNA-binding protein with serine-rich domain 1	GO:0016020//membrane	-	-	gi|326497889|dbj|BAJ94807.1|/1.52462e-113/predicted protein [Hordeum vulgare subsp. vulgare]	AT1G03150.1/-/Acyl-CoA N-acyltransferases (NAT) superfamily protein
Hvulgare_GLEAN_10008071	2.135	0.08	-4.73809	Down	0.868349	-	-	-	GO:0006950//response to stress;GO:0009415//response to water	gi|296198|emb|CAA50499.1|/3.08346e-76/dehydrin 7 [Hordeum vulgare subsp. vulgare]	--
Hvulgare_GLEAN_10037857	5.24	2.09	-1.32606	Down	0.803277	K08726|1|3e-22|105|cic:CICLE_v10001881mg|soluble epoxide hydrolase [EC:3.3.2.10];K13412|2|3e-16|85.1|dosa:Os05t0491900-00|calcium-dependent protein kinase [EC:2.7.11.1]	-	GO:0016787//hydrolase activity	GO:0008152//metabolic process	gi|326509509|dbj|BAJ91671.1|/4.11367e-147/predicted protein [Hordeum vulgare subsp. vulgare]	AT4G06553.1/-/transposable element gene
Hvulgare_GLEAN_10037035	35.6	4.45	-3	Down	0.960532	K01176|1|0.0|778|obr:102712659|alpha-amylase [EC:3.2.1.1]	GO:0016023//cytoplasmic membrane-bounded vesicle	GO:0004556//alpha-amylase activity;GO:0005509//calcium ion binding	GO:0005987//sucrose catabolic process;GO:0005983//starch catabolic process	gi|573956947|ref|XP_006660697.1|/0/PREDICTED: alpha-amylase isozyme 3A-like [Oryza brachyantha]	AT2G13115.1/-/pseudogene of bZIP family transcription factor
Hvulgare_GLEAN_10024843	3.01	0.405	-2.89377	Down	0.859857	K00006|1|4e-10|66.2|bdi:100833474|glycerol-3-phosphate dehydrogenase (NAD+) [EC:1.1.1.8]	GO:0005829//cytosol;GO:0009331//glycerol-3-phosphate dehydrogenase complex	GO:0051287//NAD binding;GO:0004367//glycerol-3-phosphate dehydrogenase [NAD+] activity	GO:0005975//carbohydrate metabolic process;GO:0006950//response to stress;GO:0046168//glycerol-3-phosphate catabolic process;GO:0055114//oxidation-reduction process	gi|669031373|emb|CDM86316.1|/0/unnamed protein product [Triticum aestivum]	AT5G39493.1/-/Plant self-incompatibility protein S1 family
Hvulgare_GLEAN_10011887	5.83	1.485	-1.97303	Down	0.859857	K00514|1|1e-51|203|rcu:RCOM_1428040|zeta-carotene desaturase [EC:1.3.5.6];K01206|2|5e-44|178|cic:CICLE_v10031741mg|alpha-L-fucosidase [EC:3.2.1.51]	GO:0016023//cytoplasmic membrane-bounded vesicle	GO:0016788//hydrolase activity, acting on ester bonds	GO:0006629//lipid metabolic process	gi|326531312|dbj|BAK05007.1|/0/predicted protein [Hordeum vulgare subsp. vulgare]	AT5G28673.1/-/transposable element gene
Hvulgare_GLEAN_10029639	6.825	24.235	1.82819	Up	0.905277	K08150|1|2e-38|160|eus:EUTSA_v10024765mg|MFS transporter, SP family, solute carrier family 2 (myo-inositol transporter), member 13	GO:0016021//integral component of membrane	GO:0005351//sugar:proton symporter activity	GO:0055085//transmembrane transport;GO:0008643//carbohydrate transport	gi|326490942|dbj|BAJ90138.1|/0/predicted protein [Hordeum vulgare subsp. vulgare]	--
Hvulgare_GLEAN_10027871	17.485	5.46	-1.67914	Down	0.894026	K04733|1|9e-136|483|csv:101213299|interleukin-1 receptor-associated kinase 4 [EC:2.7.11.1];K03843|2|4e-135|481|atr:s00044p00168360|alpha-1,3/alpha-1,6-mannosyltransferase [EC:2.4.1.132 2.4.1.257]	GO:0009536//plastid	GO:0005524//ATP binding;GO:0004674//protein serine/threonine kinase activity	GO:0006468//protein phosphorylation	gi|326510823|dbj|BAJ91759.1|/0/predicted protein [Hordeum vulgare subsp. vulgare]	--
Hvulgare_GLEAN_10055158	5.015	17.525	1.80509	Up	0.898527	K00430|1|7e-12|70.1|obr:102718644|peroxidase [EC:1.11.1.7]	-	-	-	gi|357120003|ref|XP_003561721.1|/7.6872e-88/PREDICTED: uncharacterized protein LOC100834985 [Brachypodium distachyon]	AT2G09960.1/-/transposable element gene
Hvulgare_GLEAN_10051868	24.05	53.48	1.15296	Up	0.868549	K11324|1|2e-67|254|mtr:MTR_1g086590|DNA methyltransferase 1-associated protein 1;K09490|2|4e-26|117|vcn:VOLCADRAFT_104366|heat shock 70kDa protein 5;K13172|3|4e-06|51.2|vcn:VOLCADRAFT_117048|serine/arginine repetitive matrix protein 2;K13171|4|8e-06|50.1|dosa:Os03t0270200-01|serine/arginine repetitive matrix protein 1	-	-	-	gi|326512786|dbj|BAK03300.1|/2.10253e-118/predicted protein [Hordeum vulgare subsp. vulgare]	--
Hvulgare_GLEAN_10028773	121.585	47.055	-1.36955	Down	0.88782	K12581|1|1e-71|266|bdi:100838839|CCR4-NOT transcription complex subunit 7/8	GO:0005737//cytoplasm;GO:0005634//nucleus	GO:0003723//RNA binding;GO:0046872//metal ion binding;GO:0004535//poly(A)-specific ribonuclease activity	GO:0016049//cell growth;GO:0000902//cell morphogenesis;GO:0006355//regulation of transcription, DNA-templated;GO:0010228//vegetative to reproductive phase transition of meristem;GO:0007030//Golgi organization;GO:0007033//vacuole organization;GO:0048193//Golgi vesicle transport;GO:0090503//RNA phosphodiester bond hydrolysis, exonucleolytic	gi|475568229|gb|EMT15436.1|/1.72898e-71/Putative CCR4-associated factor 1-7-like protein [Aegilops tauschii]	AT4G09460.1/AtMYB6, MYB6/myb domain protein 6
Hvulgare_GLEAN_10021822	10.865	5.31	-1.0329	Down	0.818484	K10669|1|3e-124|444|bdi:100838114|2'-phosphotransferase [EC:2.7.1.160]	-	GO:0016772//transferase activity, transferring phosphorus-containing groups	GO:0006388//tRNA splicing, via endonucleolytic cleavage and ligation	gi|326493432|dbj|BAJ85177.1|/2.31465e-157/predicted protein [Hordeum vulgare subsp. vulgare]	AT3G46660.1/UGT76E12/UDP-glucosyl transferase 76E12
Hvulgare_GLEAN_10008665	542.86	199.385	-1.44502	Down	0.894498	K15692|1|3e-18|89.7|fve:101297781|E3 ubiquitin-protein ligase RNF13 [EC:6.3.2.19]	-	-	-	gi|475530637|gb|EMT07933.1|/1.63314e-61/hypothetical protein F775_28046 [Aegilops tauschii]	--
Hvulgare_GLEAN_10020391	10.36	4.595	-1.17289	Down	0.830496	K00670|1|7e-12|69.7|mis:MICPUN_76569|peptide alpha-N-acetyltransferase [EC:2.3.1.88]	-	GO:0008080//N-acetyltransferase activity	GO:0008152//metabolic process	gi|326493434|dbj|BAJ85178.1|/1.29216e-97/predicted protein [Hordeum vulgare subsp. vulgare]	--
Hvulgare_GLEAN_10052143	11.77	3.225	-1.86774	Down	0.888582	K00799|1|7e-103|372|bdi:100843378|glutathione S-transferase [EC:2.5.1.18]	GO:0005737//cytoplasm	GO:0004364//glutathione transferase activity	GO:0008152//metabolic process	gi|326490674|dbj|BAJ90004.1|/2.25268e-130/predicted protein [Hordeum vulgare subsp. vulgare]	AT2G22821.1/-/other RNA
Hvulgare_GLEAN_10033986	3.405	7.415	1.12279	Up	0.806943	-	-	-	GO:0010207//photosystem II assembly	gi|326523761|dbj|BAJ93051.1|/6.82785e-122/predicted protein [Hordeum vulgare subsp. vulgare]	--
Hvulgare_GLEAN_10053747	7.395	3.08	-1.26362	Down	0.820825	K13248|1|3e-136|484|bdi:100838589|pyridoxal phosphate phosphatase PHOSPHO2 [EC:3.1.3.74]	-	GO:0016791//phosphatase activity	GO:0016311//dephosphorylation	gi|357135424|ref|XP_003569309.1|/2.37238e-135/PREDICTED: inorganic pyrophosphatase 3-like isoform X2 [Brachypodium distachyon]	AT3G42305.1/-/transposable element gene
Hvulgare_GLEAN_10027758	14.79	6.79	-1.12314	Down	0.840187	K16284|1|0.0|650|obr:102714830|E3 ubiquitin-protein ligase SIS3 [EC:6.3.2.19]	GO:0016021//integral component of membrane;GO:0016023//cytoplasmic membrane-bounded vesicle	GO:0008270//zinc ion binding;GO:0016874//ligase activity;GO:0004842//ubiquitin-protein transferase activity	GO:0010413//glucuronoxylan metabolic process;GO:0016567//protein ubiquitination;GO:0045492//xylan biosynthetic process;GO:0009644//response to high light intensity;GO:0010182//sugar mediated signaling pathway;GO:0042542//response to hydrogen peroxide	gi|573943329|ref|XP_006654038.1|/0/PREDICTED: E3 ubiquitin-protein ligase SIS3-like [Oryza brachyantha]	AT3G09940.2/MDHAR, ATMDAR3, MDAR3, MDAR2/monodehydroascorbate reductase
Hvulgare_GLEAN_10047276	3.57	1.055	-1.75868	Down	0.812423	K14638|1|0.0|754|pop:POPTR_0014s17750g|solute carrier family 15 (peptide/histidine transporter), member 3/4	GO:0016021//integral component of membrane	GO:0005215//transporter activity	GO:0006810//transport	gi|475588002|gb|EMT20726.1|/0/Peptide transporter PTR1 [Aegilops tauschii]	AT3G32230.1/-/transposable element gene
Hvulgare_GLEAN_10001852	2.63	0.05	-5.71699	Down	0.893736	K15292|1|8e-11|66.6|gsl:Gasu_61540|syntaxin-binding protein 1	-	-	-	gi|474406036|gb|EMS66501.1|/7.48062e-113/hypothetical protein TRIUR3_00666 [Triticum urartu]	--
Hvulgare_GLEAN_10005819	41.76	19.075	-1.13044	Down	0.863904	K18207|1|2e-40|166|cit:102614690|protein O-mannose beta-1,4-N-acetylglucosaminyltransferase [EC:2.4.1.312];K18134|5|2e-38|160|sbi:SORBI_03g007900|protein O-GlcNAc transferase [EC:2.4.1.255]	GO:0005739//mitochondrion	GO:0016757//transferase activity, transferring glycosyl groups	GO:0008152//metabolic process	gi|326514418|dbj|BAJ96196.1|/0/predicted protein [Hordeum vulgare subsp. vulgare]	AT5G22788.1/-/other RNA
Hvulgare_GLEAN_10000778	77.625	18	-2.10852	Down	0.931752	-	-	-	-	gi|326519598|dbj|BAK00172.1|/8.51141e-63/predicted protein [Hordeum vulgare subsp. vulgare]	--
Hvulgare_GLEAN_10005301	7.455	16.555	1.15099	Up	0.846574	K01362|1|6e-28|122|osa:4339651|[EC:3.4.21.-]	GO:0031977//thylakoid lumen;GO:0009535//chloroplast thylakoid membrane;GO:0005634//nucleus	GO:0004252//serine-type endopeptidase activity	GO:0006098//pentose-phosphate shunt;GO:0010304//PSII associated light-harvesting complex II catabolic process;GO:0015996//chlorophyll catabolic process;GO:0006508//proteolysis;GO:0010206//photosystem II repair;GO:0019761//glucosinolate biosynthetic process;GO:0006950//response to stress	gi|473912635|gb|EMS49623.1|/1.49288e-30/Protease Do-like 1, chloroplastic [Triticum urartu]	--
Hvulgare_GLEAN_10011770	0.375	2.555	2.76836	Up	0.836303	-	-	-	GO:0006952//defense response	gi|258619904|gb|ACV84381.1|/5.87396e-35/defensin precursor [Triticum turgidum subsp. durum]	--
Hvulgare_GLEAN_10027234	7.655	2.64	-1.53586	Down	0.843072	K01191|1|0.0|1809|bdi:100832076|alpha-mannosidase [EC:3.2.1.24]	GO:0009505//plant-type cell wall;GO:0005774//vacuolar membrane;GO:0016023//cytoplasmic membrane-bounded vesicle;GO:0048046//apoplast	GO:0008270//zinc ion binding;GO:0030246//carbohydrate binding;GO:0004559//alpha-mannosidase activity	GO:0006013//mannose metabolic process;GO:0007020//microtubule nucleation;GO:0019344//cysteine biosynthetic process	gi|326502492|dbj|BAJ95309.1|/0/predicted protein [Hordeum vulgare subsp. vulgare]	--
Hvulgare_GLEAN_10030894	10.425	4.815	-1.11444	Down	0.824127	K07195|1|0.0|975|bdi:100833952|exocyst complex component 7	GO:0000145//exocyst	-	GO:0006887//exocytosis	gi|326512210|dbj|BAJ96086.1|/0/predicted protein [Hordeum vulgare subsp. vulgare]	--
Hvulgare_GLEAN_10011039	18.95	3.23	-2.55259	Down	0.932278	K09338|1|2e-32|138|sbi:SORBI_02g030660|homeobox-leucine zipper protein	-	GO:0003677//DNA binding	GO:0006351//transcription, DNA-templated	gi|326498463|dbj|BAJ98659.1|/1.59194e-127/predicted protein [Hordeum vulgare subsp. vulgare]	AT1G64880.1/-/Ribosomal protein S5 family protein
Hvulgare_GLEAN_10033170	17.39	7.75	-1.16599	Down	0.850022	K10268|1|6e-13|74.7|crb:CARUB_v10002497mg|F-box and leucine-rich repeat protein 2/20	-	-	-	gi|326502248|dbj|BAJ95187.1|/7.21579e-173/predicted protein [Hordeum vulgare subsp. vulgare]	--
Hvulgare_GLEAN_10041395	2.105	6.03	1.51834	Up	0.827611	K14165|1|3e-11|70.5|ppp:PHYPADRAFT_234308|atypical dual specificity phosphatase [EC:3.1.3.16 3.1.3.48];K07199|4|7e-10|65.9|ccp:CHC_T00001628001|5'-AMP-activated protein kinase, regulatory beta subunit	GO:0009569//chloroplast starch grain;GO:0009570//chloroplast stroma	GO:0008138//protein tyrosine/serine/threonine phosphatase activity;GO:0019203//carbohydrate phosphatase activity	GO:0006470//protein dephosphorylation;GO:0005983//starch catabolic process;GO:0000023//maltose metabolic process;GO:0019252//starch biosynthetic process;GO:0043085//positive regulation of catalytic activity	gi|357141264|ref|XP_003572159.1|/0/PREDICTED: phosphoglucan phosphatase LSF1, chloroplastic [Brachypodium distachyon]	--
Hvulgare_GLEAN_10027349	15.375	7.365	-1.06183	Down	0.835432	-	-	-	-	gi|242061392|ref|XP_002451985.1|/4.89349e-11/hypothetical protein SORBIDRAFT_04g012190 [Sorghum bicolor]	--
Hvulgare_GLEAN_10043615	25.695	12.55	-1.0338	Down	0.848062	K10406|1|7e-45|180|mtr:MTR_5g096570|kinesin family member C2/C3;K13412|2|7e-18|90.9|dosa:Os05t0491900-00|calcium-dependent protein kinase [EC:2.7.11.1];K13172|5|1e-13|76.6|vcn:VOLCADRAFT_117048|serine/arginine repetitive matrix protein 2	-	-	-	gi|326508712|dbj|BAJ95878.1|/4.69688e-169/predicted protein [Hordeum vulgare subsp. vulgare]	AT3G28865.1/-/transposable element gene
Hvulgare_GLEAN_10007588	24.73	11.835	-1.0632	Down	0.849133	K04733|1|2e-131|469|gmx:100789529|interleukin-1 receptor-associated kinase 4 [EC:2.7.11.1]	GO:0016023//cytoplasmic membrane-bounded vesicle	GO:0004672//protein kinase activity;GO:0000166//nucleotide binding	GO:0016310//phosphorylation	gi|326494272|dbj|BAJ90405.1|/0/predicted protein [Hordeum vulgare subsp. vulgare]	AT5G07820.1/-/Plant calmodulin-binding protein-related
Hvulgare_GLEAN_10016946	160.615	67.87	-1.24276	Down	0.880907	K00430|1|2e-120|431|bdi:100846912|peroxidase [EC:1.11.1.7]	GO:0016023//cytoplasmic membrane-bounded vesicle	GO:0046872//metal ion binding;GO:0020037//heme binding;GO:0004601//peroxidase activity	GO:0006979//response to oxidative stress;GO:0055114//oxidation-reduction process	gi|326505656|dbj|BAJ95499.1|/8.006e-158/predicted protein [Hordeum vulgare subsp. vulgare]	AT5G62430.1/CDF1/cycling DOF factor 1
Hvulgare_GLEAN_10013059	22.895	6.52	-1.81209	Down	0.904079	K01025|1|1e-71|269|bdi:100835504|[EC:2.8.2.-]	-	GO:0008146//sulfotransferase activity	GO:0008152//metabolic process	gi|63147804|gb|AAY34254.1|/0/flavonol-sulfotransferase [Hordeum vulgare]	AT3G03270.2/-/Adenine nucleotide alpha hydrolases-like superfamily protein
Hvulgare_GLEAN_10037040	40.71	18.87	-1.10929	Down	0.861853	K10949|1|1e-20|101|vvi:100259001|ER lumen protein retaining receptor;K08494|3|5e-17|89.7|gmx:100796054|novel plant SNARE	-	GO:0046983//protein dimerization activity;GO:0003677//DNA binding	-	gi|721632873|ref|XP_010230636.1|/0/PREDICTED: uncharacterized protein LOC100830196 isoform X1 [Brachypodium distachyon]	--
Hvulgare_GLEAN_10035249	20.13	6.43	-1.64646	Down	0.896186	K03063|1|1e-38|157|sot:102579765|26S proteasome regulatory subunit T3	GO:0016020//membrane;GO:0005618//cell wall;GO:0005829//cytosol;GO:0000502//proteasome complex;GO:0009506//plasmodesma;GO:0005634//nucleus	GO:0017111//nucleoside-triphosphatase activity;GO:0008233//peptidase activity;GO:0005524//ATP binding	GO:0007010//cytoskeleton organization;GO:0009735//response to cytokinin;GO:0051788//response to misfolded protein;GO:0009853//photorespiration;GO:0006094//gluconeogenesis;GO:0006635//fatty acid beta-oxidation;GO:0009407//toxin catabolic process;GO:0080129//proteasome core complex assembly;GO:0048767//root hair elongation;GO:0043161//proteasome-mediated ubiquitin-dependent protein catabolic proces…	gi|326511335|dbj|BAJ87681.1|/9.20648e-57/predicted protein [Hordeum vulgare subsp. vulgare]	--
Hvulgare_GLEAN_10012155	18.48	4.34	-2.0902	Down	0.916691	K12191|1|5e-11|68.6|sly:101265799|charged multivesicular body protein 2A;K00279|2|4e-06|52.4|bdi:100825123|cytokinin dehydrogenase [EC:1.5.99.12]	GO:0016023//cytoplasmic membrane-bounded vesicle	GO:0050660//flavin adenine dinucleotide binding;GO:0008762//UDP-N-acetylmuramate dehydrogenase activity	GO:0055114//oxidation-reduction process	gi|475577243|gb|EMT17750.1|/8.86288e-179/Reticuline oxidase-like protein [Aegilops tauschii]	AT2G22500.1/UCP5, ATPUMP5, DIC1/uncoupling protein 5
Hvulgare_GLEAN_10024217	4.765	14.835	1.63846	Up	0.888256	K16292|1|6e-92|337|bdi:100843107|KDEL-tailed cysteine endopeptidase [EC:3.4.22.-]	-	GO:0008233//peptidase activity	-	gi|326502440|dbj|BAJ95283.1|/3.35326e-159/predicted protein [Hordeum vulgare subsp. vulgare]	AT2G14843.1/-/transposable element gene
Hvulgare_GLEAN_10044959	77.065	27.46	-1.48874	Down	0.89154	K06001|1|0.0|890|bdi:100844752|tryptophan synthase beta chain [EC:4.2.1.20]	GO:0009536//plastid	GO:0052684//L-serine hydro-lyase (adding indole, L-tryptophan-forming) activity;GO:0004834//tryptophan synthase activity;GO:0042803//protein homodimerization activity;GO:0030170//pyridoxal phosphate binding	GO:0000162//tryptophan biosynthetic process	gi|357123789|ref|XP_003563590.1|/0/PREDICTED: tryptophan synthase beta chain 1 [Brachypodium distachyon]	AT2G13142.1/-/transposable element gene
Hvulgare_GLEAN_10036867	5.05	1.525	-1.72747	Down	0.839642	-	-	-	-	gi|474400593|gb|EMS66031.1|/4.90317e-42/hypothetical protein TRIUR3_09198 [Triticum urartu]	--
Hvulgare_GLEAN_10041366	11.335	3.165	-1.84051	Down	0.886314	K13172|1|2e-11|68.9|mpp:MICPUCDRAFT_69362|serine/arginine repetitive matrix protein 2	-	-	-	gi|326498649|dbj|BAK02310.1|/7.02338e-97/predicted protein [Hordeum vulgare subsp. vulgare]	--
Hvulgare_GLEAN_10021113	98.865	48.075	-1.04017	Down	0.86423	K00864|1|0.0|993|bdi:100831505|glycerol kinase [EC:2.7.1.30]	GO:0005829//cytosol	GO:0004370//glycerol kinase activity;GO:0005524//ATP binding	GO:0042742//defense response to bacterium;GO:0019563//glycerol catabolic process;GO:0006072//glycerol-3-phosphate metabolic process;GO:0006635//fatty acid beta-oxidation;GO:0016310//phosphorylation	gi|460240531|gb|AGH08245.1|/0/glycerol kinase [Triticum aestivum]	--
Hvulgare_GLEAN_10043767	9.86	4.31	-1.1939	Down	0.829535	-	GO:0005634//nucleus	GO:0046983//protein dimerization activity	GO:0006355//regulation of transcription, DNA-templated;GO:0080113//regulation of seed growth;GO:0009742//brassinosteroid mediated signaling pathway	gi|721625193|ref|XP_003558708.2|/3.24741e-41/PREDICTED: transcription factor ILI6 isoform X2 [Brachypodium distachyon]	--
Hvulgare_GLEAN_10016377	1728.18	3704.24	1.09992	Up	0.874247	K08910|1|1e-86|317|bdi:100833322|light-harvesting complex I chlorophyll a/b binding protein 4	GO:0016021//integral component of membrane;GO:0009522//photosystem I;GO:0005739//mitochondrion;GO:0009941//chloroplast envelope;GO:0009535//chloroplast thylakoid membrane;GO:0009523//photosystem II;GO:0010287//plastoglobule	GO:0016168//chlorophyll binding;GO:0046872//metal ion binding	GO:0018298//protein-chromophore linkage;GO:0030003//cellular cation homeostasis;GO:0070838//divalent metal ion transport;GO:0009765//photosynthesis, light harvesting;GO:0019344//cysteine biosynthetic process	gi|9624495|gb|AAF90200.1|AF287276_2/2.71159e-89/chlorophyll a/b-binding protein precursor [Hordeum vulgare]	AT3G17690.1/ATCNGC19, CNGC19/cyclic nucleotide gated channel 19
Hvulgare_GLEAN_10035202	12.38	5.29	-1.22667	Down	0.843616	K13172|1|2e-06|50.4|vcn:VOLCADRAFT_117048|serine/arginine repetitive matrix protein 2;K08248|3|3e-06|52.0|dosa:Os06t0656000-00|mandelonitrile lyase [EC:4.1.2.10];K08874|4|3e-06|52.0|cre:CHLREDRAFT_141477|transformation/transcription domain-associated protein;K12447|5|3e-06|52.0|cre:CHLREDRAFT_32796|UDP-sugar pyrophosphorylase [EC:2.7.7.64]	GO:0016023//cytoplasmic membrane-bounded vesicle	-	-	gi|326519713|dbj|BAK00229.1|/2.88622e-88/predicted protein [Hordeum vulgare subsp. vulgare]	AT1G59740.1/-/Major facilitator superfamily protein
Hvulgare_GLEAN_10034651	1032.48	398.445	-1.37366	Down	0.891123	-	GO:0005576//extracellular region	GO:0008233//peptidase activity;GO:0004867//serine-type endopeptidase inhibitor activity	GO:0010951//negative regulation of endopeptidase activity	gi|732809|emb|CAA88619.1|/3.48381e-48/putative protease inhibitor [Hordeum vulgare]	--
Hvulgare_GLEAN_10003803	7.325	2.94	-1.31701	Down	0.826123	K02184|1|2e-10|67.0|pop:POPTR_0015s072202|formin 2;K12617|5|9e-08|58.2|mis:MICPUN_55896|DNA topoisomerase 2-associated protein PAT1	-	-	-	gi|475554990|gb|EMT12349.1|/3.06454e-120/hypothetical protein F775_05746 [Aegilops tauschii]	--
Hvulgare_GLEAN_10000199	81.32	552.02	2.76304	Up	0.956594	K01602|1|2e-91|333|bdi:100845819|ribulose-bisphosphate carboxylase small chain [EC:4.1.1.39]	GO:0009507//chloroplast	GO:0016984//ribulose-bisphosphate carboxylase activity;GO:0004497//monooxygenase activity	GO:0019253//reductive pentose-phosphate cycle;GO:0009853//photorespiration;GO:0055114//oxidation-reduction process	gi|326499422|dbj|BAJ86022.1|/5.15241e-99/predicted protein [Hordeum vulgare subsp. vulgare]	AT2G13470.1/-/transposable element gene
Hvulgare_GLEAN_10033643	5.25	1.63	-1.68745	Down	0.841039	-	-	-	GO:0015969//guanosine tetraphosphate metabolic process	gi|474391049|gb|EMS65340.1|/0/putative guanosine-3',5'-bis(diphosphate) 3'-pyrophosphohydrolase [Triticum urartu]	--
Hvulgare_GLEAN_10012733	53.96	165.585	1.61761	Up	0.913279	K13680|1|2e-06|51.6|dosa:Os06t0230100-00|beta-mannan synthase [EC:2.4.1.32]	GO:0010598//NAD(P)H dehydrogenase complex (plastoquinone);GO:0009535//chloroplast thylakoid membrane	-	GO:0009853//photorespiration;GO:0006098//pentose-phosphate shunt;GO:0019252//starch biosynthetic process;GO:0030003//cellular cation homeostasis;GO:0000023//maltose metabolic process;GO:0015995//chlorophyll biosynthetic process;GO:0009773//photosynthetic electron transport in photosystem I;GO:0070838//divalent metal ion transport;GO:0006364//rRNA processing	gi|326490323|dbj|BAJ84825.1|/3.33775e-99/predicted protein [Hordeum vulgare subsp. vulgare]	--
Hvulgare_GLEAN_10018054	23.985	9.605	-1.32027	Down	0.870237	K11275|1|4e-69|260|bdi:100833820|histone H1/5	GO:0043229//intracellular organelle	-	-	gi|2980893|dbj|BAA25204.1|/3.4473e-100/histone H1 [Triticum aestivum]	AT3G17050.1/-/transposable element gene
Hvulgare_GLEAN_10031792	21.03	8.725	-1.26922	Down	0.862688	K08506|1|2e-142|504|bdi:100835218|syntaxin of plants SYP7	GO:0016020//membrane	GO:0005484//SNAP receptor activity	GO:0006886//intracellular protein transport	gi|326518516|dbj|BAJ88287.1|/8.91198e-148/predicted protein [Hordeum vulgare subsp. vulgare]	--
Hvulgare_GLEAN_10026091	92.805	27.88	-1.73497	Down	0.914169	-	-	-	-	gi|326502914|dbj|BAJ99085.1|/5.85298e-116/predicted protein [Hordeum vulgare subsp. vulgare]	--
Hvulgare_GLEAN_10028258	4.37	9.895	1.17907	Up	0.828736	K11323|1|1e-11|71.2|vcn:VOLCADRAFT_121342|histone arginine demethylase JMJD6 [EC:1.14.11.-]	-	GO:0016491//oxidoreductase activity;GO:0010181//FMN binding	GO:0055114//oxidation-reduction process	gi|326495900|dbj|BAJ90572.1|/0/predicted protein [Hordeum vulgare subsp. vulgare]	--
Hvulgare_GLEAN_10017254	17.815	40.36	1.17983	Up	0.867605	K10581|1|0.0|1520|bdi:100829591|ubiquitin-conjugating enzyme E2 O [EC:6.3.2.19]	-	GO:0016881//acid-amino acid ligase activity;GO:0004842//ubiquitin-protein transferase activity;GO:0005524//ATP binding	GO:0006301//postreplication repair;GO:0055062//phosphate ion homeostasis;GO:0016567//protein ubiquitination;GO:0016036//cellular response to phosphate starvation;GO:0006817//phosphate ion transport	gi|326496218|dbj|BAJ94571.1|/0/predicted protein [Hordeum vulgare subsp. vulgare]	--
Hvulgare_GLEAN_10041103	82.54	176.65	1.09773	Up	0.871271	K06892|1|4e-72|271|sly:101245777|	-	GO:0005506//iron ion binding;GO:0016706//oxidoreductase activity, acting on paired donors, with incorporation or reduction of molecular oxygen, 2-oxoglutarate as one donor, and incorporation of one atom each of oxygen into both donors	GO:0055114//oxidation-reduction process	gi|326502556|dbj|BAJ95341.1|/0/predicted protein [Hordeum vulgare subsp. vulgare]	--
Hvulgare_GLEAN_10013976	12.155	25.76	1.08358	Up	0.852326	K01626|1|0.0|940|bdi:100823133|3-deoxy-7-phosphoheptulonate synthase [EC:2.5.1.54]	GO:0009507//chloroplast	GO:0003849//3-deoxy-7-phosphoheptulonate synthase activity	GO:0033587//shikimate biosynthetic process;GO:0009423//chorismate biosynthetic process;GO:0009073//aromatic amino acid family biosynthetic process	gi|326533014|dbj|BAJ89352.1|/0/predicted protein [Hordeum vulgare subsp. vulgare]	--
Hvulgare_GLEAN_10023996	45.165	22.33	-1.01622	Down	0.856446	K13065|1|1e-49|197|zma:100284063|shikimate O-hydroxycinnamoyltransferase [EC:2.3.1.133]	-	GO:0016747//transferase activity, transferring acyl groups other than amino-acyl groups	GO:0008152//metabolic process	gi|326504868|dbj|BAK06725.1|/3.81436e-82/predicted protein [Hordeum vulgare subsp. vulgare]	AT2G31430.1/-/Plant invertase/pectin methylesterase inhibitor superfamily protein
Hvulgare_GLEAN_10014266	5.07	43.23	3.09198	Up	0.962329	-	-	-	-	gi|326491863|dbj|BAJ98156.1|/2.94806e-26/predicted protein [Hordeum vulgare subsp. vulgare]	--
Hvulgare_GLEAN_10057488	4.475	0.935	-2.25885	Down	0.860274	K04371|1|1e-09|60.8|vvi:100254083|mitogen-activated protein kinase 1/3 [EC:2.7.11.24]	GO:0009536//plastid	GO:0003700//sequence-specific DNA binding transcription factor activity;GO:0043565//sequence-specific DNA binding	GO:0006355//regulation of transcription, DNA-templated	gi|475555920|gb|EMT12541.1|/1.09782e-17/Ocs element-binding factor 1 [Aegilops tauschii]	--
Hvulgare_GLEAN_10024972	0.795	4.345	2.45033	Up	0.871035	K13412|1|2e-08|60.1|dosa:Os05t0491900-00|calcium-dependent protein kinase [EC:2.7.11.1]	-	GO:0016787//hydrolase activity	GO:0008152//metabolic process	gi|326488491|dbj|BAJ93914.1|/1.57828e-97/predicted protein [Hordeum vulgare subsp. vulgare]	AT3G10980.1/-/PLAC8 family protein
Hvulgare_GLEAN_10056764	5.335	57.195	3.42233	Up	0.973815	-	-	-	-	gi|475625997|gb|EMT33157.1|/1.60299e-25/hypothetical protein F775_05054 [Aegilops tauschii]	--
Hvulgare_GLEAN_10053184	44	21.42	-1.03855	Down	0.857262	K08248|1|4e-06|50.4|dosa:Os06t0656000-00|mandelonitrile lyase [EC:4.1.2.10]	-	-	-	gi|326498037|dbj|BAJ94881.1|/1.17436e-94/predicted protein [Hordeum vulgare subsp. vulgare]	--
Hvulgare_GLEAN_10035791	9.385	20.08	1.09733	Up	0.847989	K02293|1|0.0|1058|bdi:100830664|15-cis-phytoene desaturase [EC:1.3.5.5]	GO:0009941//chloroplast envelope;GO:0009509//chromoplast;GO:0009534//chloroplast thylakoid;GO:0016020//membrane	GO:0016166//phytoene dehydrogenase activity;GO:0016705//oxidoreductase activity, acting on paired donors, with incorporation or reduction of molecular oxygen	GO:0046777//protein autophosphorylation;GO:0055114//oxidation-reduction process;GO:0016117//carotenoid biosynthetic process;GO:0010155//regulation of proton transport	gi|231274746|emb|CAX36913.1|/0/phytoene desaturase enzyme [Triticum aestivum]	--
Hvulgare_GLEAN_10026962	47.915	221.365	2.20788	Up	0.936597	K17592|1|3e-24|112|csl:COCSUDRAFT_46461|sacsin;K07119|2|2e-21|103|eus:EUTSA_v10011316mg|	GO:0009941//chloroplast envelope;GO:0048046//apoplast;GO:0010319//stromule;GO:0009570//chloroplast stroma;GO:0009579//thylakoid	GO:0035671//enone reductase activity;GO:0008270//zinc ion binding;GO:0035798//2-alkenal reductase (NADP+) activity	GO:0009072//aromatic amino acid family metabolic process;GO:0000096//sulfur amino acid metabolic process;GO:0016117//carotenoid biosynthetic process;GO:0006636//unsaturated fatty acid biosynthetic process;GO:0010264//myo-inositol hexakisphosphate biosynthetic process;GO:0044272//sulfur compound biosynthetic process;GO:0006766//vitamin metabolic process;GO:0006546//glycine catabolic process;GO:001…	gi|357147655|ref|XP_003574429.1|/0/PREDICTED: 2-methylene-furan-3-one reductase [Brachypodium distachyon]	--
Hvulgare_GLEAN_10028295	35.79	13.2	-1.43902	Down	0.88263	K03083|1|0.0|816|bdi:100843968|glycogen synthase kinase 3 beta [EC:2.7.11.26]	-	GO:0005524//ATP binding;GO:0004674//protein serine/threonine kinase activity	GO:0006468//protein phosphorylation	gi|109290432|gb|ABG29422.1|/0/GSK-like kinase 1A [Triticum aestivum]	--
Hvulgare_GLEAN_10002339	27.12	12.53	-1.11397	Down	0.855629	K16280|1|0.0|796|bdi:100833247|E3 ubiquitin-protein ligase RGLG [EC:6.3.2.19]	-	GO:0008270//zinc ion binding	-	gi|326520327|dbj|BAK07422.1|/0/predicted protein [Hordeum vulgare subsp. vulgare]	--
Hvulgare_GLEAN_10023833	23.17	9.93	-1.22239	Down	0.862107	K04424|1|0.0|648|cit:102628425|sterile alpha motif and leucine zipper containing kinase AZK [EC:2.7.11.25];K10357|4|6e-157|555|aly:ARALYDRAFT_678510|myosin V	-	GO:0005524//ATP binding;GO:0004674//protein serine/threonine kinase activity	GO:0006468//protein phosphorylation	gi|475567660|gb|EMT15325.1|/0/Serine/threonine-protein kinase CTR1 [Aegilops tauschii]	AT4G08030.1/-/transposable element gene
Hvulgare_GLEAN_10025359	14.52	6.965	-1.05985	Down	0.833327	K14326|1|7e-55|215|olu:OSTLU_443|regulator of nonsense transcripts 1 [EC:3.6.4.-]	-	GO:0003677//DNA binding;GO:0005524//ATP binding;GO:0043141//ATP-dependent 5'-3' DNA helicase activity	GO:0032508//DNA duplex unwinding	gi|326505658|dbj|BAJ95500.1|/0/predicted protein [Hordeum vulgare subsp. vulgare]	--
Hvulgare_GLEAN_10049815	7.775	16.875	1.11797	Up	0.844233	K04628|1|8e-90|330|gmx:100805563|2-hydroxyacylsphingosine 1-beta-galactosyltransferase [EC:2.4.1.45];K13692|2|3e-61|236|atr:s00015p00021860|UDP-glucose:(indol-3-yl)acetate beta-D-glucosyltransferase [EC:2.4.1.121];K13691|4|3e-59|229|gmx:100781199|pathogen-inducible salicylic acid glucosyltransferase [EC:2.4.1.-]	-	GO:0016758//transferase activity, transferring hexosyl groups	GO:0008152//metabolic process	gi|326492660|dbj|BAJ90186.1|/0/predicted protein [Hordeum vulgare subsp. vulgare]	AT2G06125.1/-/transposable element gene
Hvulgare_GLEAN_10017751	0.01	5.835	9.18859	Up	0.951005	K03146|1|3e-137|487|bdi:100841709|thiamine thiazole synthase	GO:0009941//chloroplast envelope;GO:0010319//stromule;GO:0005829//cytosol;GO:0009570//chloroplast stroma;GO:0009579//thylakoid;GO:0005739//mitochondrion	GO:0008270//zinc ion binding;GO:0042803//protein homodimerization activity	GO:0010155//regulation of proton transport;GO:0052837//thiazole biosynthetic process;GO:0043085//positive regulation of catalytic activity;GO:0019252//starch biosynthetic process;GO:0000023//maltose metabolic process;GO:0006974//cellular response to DNA damage stimulus;GO:0042742//defense response to bacterium;GO:0046777//protein autophosphorylation;GO:0009637//response to blue light;GO:0009228//…	gi|669030757|emb|CDM85402.1|/2.48324e-151/unnamed protein product [Triticum aestivum]	--
Hvulgare_GLEAN_10014040	3.915	0.35	-3.48359	Down	0.903372	K03327|1|0.0|788|bdi:100834606|multidrug resistance protein, MATE family	GO:0016021//integral component of membrane	GO:0015297//antiporter activity;GO:0015238//drug transmembrane transporter activity	GO:0006855//drug transmembrane transport	gi|474451656|gb|EMS68959.1|/0/MATE efflux family protein 9 [Triticum urartu]	--
Hvulgare_GLEAN_10012678	13.03	5.1	-1.35327	Down	0.854831	K09287|1|3e-108|391|bdi:100838978|RAV-like factor	GO:0005634//nucleus;GO:0009536//plastid	GO:0003700//sequence-specific DNA binding transcription factor activity;GO:0003677//DNA binding	GO:0006355//regulation of transcription, DNA-templated	gi|475621093|gb|EMT31332.1|/1.28193e-149/AP2/ERF and B3 domain-containing protein [Aegilops tauschii]	AT3G42052.1/-/transposable element gene
Hvulgare_GLEAN_10038696	7.845	1.17	-2.74526	Down	0.91415	K04125|1|2e-63|241|bdi:100831936|gibberellin 2-oxidase [EC:1.14.11.13]	-	GO:0005506//iron ion binding;GO:0016706//oxidoreductase activity, acting on paired donors, with incorporation or reduction of molecular oxygen, 2-oxoglutarate as one donor, and incorporation of one atom each of oxygen into both donors	GO:0055114//oxidation-reduction process;GO:0009685//gibberellin metabolic process	gi|49065954|gb|AAT49062.1|/3.9106e-80/GA 2-oxidase 4 [Hordeum vulgare subsp. vulgare]	AT2G37460.1/-/nodulin MtN21 /EamA-like transporter family protein
Hvulgare_GLEAN_10024164	11.02	2.625	-2.06973	Down	0.90192	K13065|1|3e-117|421|bdi:100835513|shikimate O-hydroxycinnamoyltransferase [EC:2.3.1.133]	-	GO:0016747//transferase activity, transferring acyl groups other than amino-acyl groups	GO:0008152//metabolic process	gi|326505482|dbj|BAJ95412.1|/0/predicted protein [Hordeum vulgare subsp. vulgare]	--
Hvulgare_GLEAN_10046968	17.645	7.475	-1.23911	Down	0.856228	K07901|1|1e-98|358|bdi:100845773|Ras-related protein Rab-8A	-	GO:0005525//GTP binding	GO:0007264//small GTPase mediated signal transduction;GO:0015031//protein transport	gi|326490445|dbj|BAJ84886.1|/2.44393e-103/predicted protein [Hordeum vulgare subsp. vulgare]	--
Hvulgare_GLEAN_10040029	53.69	21.22	-1.33923	Down	0.881342	K17362|1|4e-77|286|bdi:100838030|acyl-coenzyme A thioesterase 13 [EC:3.1.2.-]	-	-	-	gi|326518448|dbj|BAJ88253.1|/4.06195e-83/predicted protein [Hordeum vulgare subsp. vulgare]	AT5G49470.2/-/PAS domain-containing protein tyrosine kinase family protein
Hvulgare_GLEAN_10003405	14.505	43.93	1.59866	Up	0.905966	K02916|1|2e-40|163|bdi:100839673|large subunit ribosomal protein L35	GO:0005840//ribosome;GO:0009507//chloroplast	GO:0003735//structural constituent of ribosome	GO:0006412//translation;GO:0006098//pentose-phosphate shunt	gi|326500078|dbj|BAJ90874.1|/2.44622e-49/predicted protein [Hordeum vulgare subsp. vulgare]	--
Hvulgare_GLEAN_10018193	78.135	32.065	-1.28497	Down	0.879673	K13172|1|1e-09|60.8|mpp:MICPUCDRAFT_69362|serine/arginine repetitive matrix protein 2;K13412|3|2e-08|57.0|dosa:Os05t0491900-00|calcium-dependent protein kinase [EC:2.7.11.1];K03125|5|8e-08|50.4|vcn:VOLCADRAFT_96746|transcription initiation factor TFIID subunit 1	-	-	GO:0009741//response to brassinosteroid	gi|326518606|dbj|BAJ88332.1|/3.85904e-63/predicted protein [Hordeum vulgare subsp. vulgare]	--
Hvulgare_GLEAN_10027973	6.925	3.24	-1.09582	Down	0.80021	K03351|1|3e-15|82.8|csv:101220229|anaphase-promoting complex subunit 4;K16075|2|2e-06|53.9|gmx:100806775|magnesium transporter	GO:0005739//mitochondrion	-	-	gi|721682066|ref|XP_010238454.1|/3.67044e-179/PREDICTED: uncharacterized protein LOC100821852 [Brachypodium distachyon]	--
Hvulgare_GLEAN_10042157	17.45	7.37	-1.24349	Down	0.855974	-	GO:0009536//plastid	-	-	gi|326524211|dbj|BAJ97116.1|/0/predicted protein [Hordeum vulgare subsp. vulgare]	--
Hvulgare_GLEAN_10019455	26.18	8.31	-1.65554	Down	0.901412	K08900|1|3e-159|561|obr:102708116|mitochondrial chaperone BCS1	-	GO:0005524//ATP binding	GO:0051301//cell division	gi|326506736|dbj|BAJ91409.1|/0/predicted protein [Hordeum vulgare subsp. vulgare]	AT5G59640.1/-/transposable element gene
Hvulgare_GLEAN_10027356	10.175	34.955	1.78047	Up	0.908307	-	GO:0009535//chloroplast thylakoid membrane;GO:0009543//chloroplast thylakoid lumen	-	-	gi|326490876|dbj|BAJ90105.1|/3.36287e-147/predicted protein [Hordeum vulgare subsp. vulgare]	--
Hvulgare_GLEAN_10009978	6.075	20.445	1.75079	Up	0.899652	K00592|1|0.0|691|bdi:100823096|[ribulose-bisphosphate carboxylase]-lysine N-methyltransferase [EC:2.1.1.127]	GO:0009570//chloroplast stroma	GO:0030785//[ribulose-bisphosphate carboxylase]-lysine N-methyltransferase activity;GO:0016279//protein-lysine N-methyltransferase activity	GO:0006655//phosphatidylglycerol biosynthetic process;GO:0009793//embryo development ending in seed dormancy;GO:0019252//starch biosynthetic process;GO:0009902//chloroplast relocation;GO:0000023//maltose metabolic process;GO:0018023//peptidyl-lysine trimethylation;GO:0016226//iron-sulfur cluster assembly;GO:0019288//isopentenyl diphosphate biosynthetic process, methylerythritol 4-phosphate pathwa…	gi|326492674|dbj|BAJ90193.1|/0/predicted protein [Hordeum vulgare subsp. vulgare]	--
Hvulgare_GLEAN_10009445	2.92	0.59	-2.30718	Down	0.825234	K03013|1|2e-14|80.5|vvi:100258335|DNA-directed RNA polymerases I, II, and III subunit RPABC1;K13457|2|9e-12|71.6|pop:POPTR_0005s03780g|disease resistance protein RPM1;K01930|3|4e-11|69.3|tcc:TCM_042683|folylpolyglutamate synthase [EC:6.3.2.17]	-	-	-	gi|475590123|gb|EMT21376.1|/0/Putative disease resistance protein [Aegilops tauschii]	AT5G30269.1/-/transposable element gene
Hvulgare_GLEAN_10034865	4.24	0.525	-3.01367	Down	0.895242	-	-	GO:0030554//adenyl nucleotide binding;GO:0003824//catalytic activity	GO:0008152//metabolic process	gi|326521872|dbj|BAK04064.1|/0/predicted protein [Hordeum vulgare subsp. vulgare]	--
Hvulgare_GLEAN_10029965	54.175	19.19	-1.49727	Down	0.889399	-	GO:0016023//cytoplasmic membrane-bounded vesicle;GO:0005576//extracellular region	GO:0046872//metal ion binding;GO:0003993//acid phosphatase activity	GO:0016311//dephosphorylation;GO:0015824//proline transport	gi|326521210|dbj|BAJ96808.1|/0/predicted protein [Hordeum vulgare subsp. vulgare]	--
Hvulgare_GLEAN_10048507	0.215	1.72	3	Up	0.807451	K00514|1|1e-47|190|rcu:RCOM_1428040|zeta-carotene desaturase [EC:1.3.5.6];K01206|2|2e-46|186|tcc:TCM_010576|alpha-L-fucosidase [EC:3.2.1.51]	GO:0016023//cytoplasmic membrane-bounded vesicle	GO:0016787//hydrolase activity	-	gi|326502264|dbj|BAJ95195.1|/0/predicted protein [Hordeum vulgare subsp. vulgare]	AT5G45260.2/RRS1, ATWRKY52, SLH1/Disease resistance protein (TIR-NBS-LRR class)
Hvulgare_GLEAN_10008589	20.16	6.3	-1.67807	Down	0.897365	K16282|1|3e-08|58.5|bdi:100823364|E3 ubiquitin-protein ligase RHA2 [EC:6.3.2.19];K16285|2|7e-08|57.4|zma:100284490|RING/U-box domain-containing protein;K05283|5|4e-07|55.1|aly:ARALYDRAFT_354960|phosphatidylinositol glycan, class W [EC:2.3.-.-]	-	-	-	gi|473890863|gb|EMS48666.1|/7.56229e-93/RING-H2 finger protein ATL51 [Triticum urartu]	--
Hvulgare_GLEAN_10015967	15.945	5.85	-1.4466	Down	0.867261	K04498|1|4e-08|58.2|obr:102708813|E1A/CREB-binding protein [EC:2.3.1.48];K00430|2|5e-08|57.8|dosa:Os04t0498700-01|peroxidase [EC:1.11.1.7];K01256|4|9e-08|57.0|smo:SELMODRAFT_407075|aminopeptidase N [EC:3.4.11.2];K13680|5|2e-06|52.4|dosa:Os06t0230100-00|beta-mannan synthase [EC:2.4.1.32]	-	-	-	gi|475597651|gb|EMT23678.1|/6.35943e-137/hypothetical protein F775_31621 [Aegilops tauschii]	--
Hvulgare_GLEAN_10039067	17.68	38.77	1.13282	Up	0.863014	K06689|1|9e-82|301|dosa:Os02t0120600-01|ubiquitin-conjugating enzyme E2 D/E [EC:6.3.2.19]	-	GO:0016881//acid-amino acid ligase activity;GO:0004842//ubiquitin-protein transferase activity;GO:0005524//ATP binding	GO:0051510//regulation of unidimensional cell growth;GO:0043248//proteasome assembly;GO:0043161//proteasome-mediated ubiquitin-dependent protein catabolic process;GO:0051788//response to misfolded protein;GO:0016567//protein ubiquitination;GO:0042023//DNA endoreduplication	gi|474237790|gb|EMS59650.1|/7.2488e-86/Ubiquitin-conjugating enzyme E2 28 [Triticum urartu]	AT2G01660.2/PDLP6/plasmodesmata-located protein 6
Hvulgare_GLEAN_10037071	91.905	16.985	-2.43588	Down	0.945634	K00253|1|0.0|758|bdi:100833691|isovaleryl-CoA dehydrogenase [EC:1.3.8.4]	GO:0005759//mitochondrial matrix	GO:0005524//ATP binding;GO:0008470//isovaleryl-CoA dehydrogenase activity;GO:0050660//flavin adenine dinucleotide binding	GO:0055114//oxidation-reduction process;GO:0009750//response to fructose;GO:0006552//leucine catabolic process;GO:0009744//response to sucrose	gi|326498703|dbj|BAK02337.1|/0/predicted protein [Hordeum vulgare subsp. vulgare]	--
Hvulgare_GLEAN_10024240	2.14	0.405	-2.40162	Down	0.803658	-	GO:0009536//plastid	GO:0046983//protein dimerization activity	GO:0040008//regulation of growth;GO:0009741//response to brassinosteroid;GO:0006355//regulation of transcription, DNA-templated;GO:0009826//unidimensional cell growth	gi|326527085|dbj|BAK04484.1|/2.36614e-44/predicted protein [Hordeum vulgare subsp. vulgare]	AT3G20975.1/-/transposable element gene
Hvulgare_GLEAN_10005463	2.46	6.85	1.47745	Up	0.833019	K03354|1|2e-43|176|sot:102587547|anaphase-promoting complex subunit 7	GO:0005739//mitochondrion;GO:0009941//chloroplast envelope;GO:0009535//chloroplast thylakoid membrane	GO:0009055//electron carrier activity;GO:0015035//protein disulfide oxidoreductase activity	GO:0055114//oxidation-reduction process;GO:0019684//photosynthesis, light reaction;GO:0045454//cell redox homeostasis;GO:0035304//regulation of protein dephosphorylation	gi|326493566|dbj|BAJ85244.1|/2.93656e-140/predicted protein [Hordeum vulgare subsp. vulgare]	--
Hvulgare_GLEAN_10017279	8.01	29.93	1.90172	Up	0.909686	K10775|1|0.0|1338|bdi:100845653|phenylalanine ammonia-lyase [EC:4.3.1.24]	GO:0005737//cytoplasm	GO:0045548//phenylalanine ammonia-lyase activity	GO:0009800//cinnamic acid biosynthetic process;GO:0006559//L-phenylalanine catabolic process	gi|326527805|dbj|BAJ88975.1|/0/predicted protein [Hordeum vulgare subsp. vulgare]	--
Hvulgare_GLEAN_10035200	10.83	5.17	-1.0668	Down	0.821623	K07375|1|0.0|909|dosa:Os01t0805900-01|tubulin beta	GO:0005874//microtubule;GO:0005737//cytoplasm	GO:0003924//GTPase activity;GO:0005200//structural constituent of cytoskeleton;GO:0005525//GTP binding	GO:0051258//protein polymerization;GO:0006184//GTP catabolic process;GO:0007018//microtubule-based movement	gi|475321714|gb|EMT00232.1|/0/Tubulin beta-2 chain [Aegilops tauschii]	--
Hvulgare_GLEAN_10032393	7.145	2.575	-1.47236	Down	0.83516	-	-	-	-	gi|475590447|gb|EMT21472.1|/2.13178e-37/hypothetical protein F775_28127 [Aegilops tauschii]	--
Hvulgare_GLEAN_10010056	60.175	25.905	-1.21593	Down	0.874773	K08496|1|7e-91|332|bdi:100836304|golgi SNAP receptor complex member 2	GO:0000139//Golgi membrane;GO:0005795//Golgi stack	-	GO:0015031//protein transport	gi|326491343|dbj|BAK05771.1|/4.06174e-96/predicted protein [Hordeum vulgare subsp. vulgare]	--
Hvulgare_GLEAN_10003084	66.855	25.605	-1.38461	Down	0.885135	K15397|1|0.0|976|bdi:100831254|3-ketoacyl-CoA synthase [EC:2.3.1.199]	GO:0016020//membrane	GO:0016747//transferase activity, transferring acyl groups other than amino-acyl groups	GO:0006633//fatty acid biosynthetic process	gi|326533166|dbj|BAJ93555.1|/0/predicted protein [Hordeum vulgare subsp. vulgare]	AT5G62350.1/-/Plant invertase/pectin methylesterase inhibitor superfamily protein
Hvulgare_GLEAN_10006937	16.74	6.595	-1.34385	Down	0.862361	-	-	-	-	gi|474299091|gb|EMS61548.1|/1.93348e-38/hypothetical protein TRIUR3_31155 [Triticum urartu]	--
Hvulgare_GLEAN_10018896	35.955	83.98	1.22385	Up	0.87735	K00430|1|8e-11|66.6|obr:102718644|peroxidase [EC:1.11.1.7];K02184|3|8e-11|66.6|sly:101262608|formin 2	GO:0044425//membrane part;GO:0034357;GO:0009507//chloroplast;GO:0005634//nucleus	-	GO:0016556//mRNA modification;GO:0010207//photosystem II assembly	gi|326509109|dbj|BAJ86947.1|/1.68176e-120/predicted protein [Hordeum vulgare subsp. vulgare]	--
Hvulgare_GLEAN_10033531	3.595	15.55	2.11285	Up	0.912898	K00514|1|9e-64|243|rcu:RCOM_1428040|zeta-carotene desaturase [EC:1.3.5.6];K01206|2|1e-42|173|tcc:TCM_010576|alpha-L-fucosidase [EC:3.2.1.51]	GO:0016023//cytoplasmic membrane-bounded vesicle	GO:0016788//hydrolase activity, acting on ester bonds	GO:0006629//lipid metabolic process	gi|326497675|dbj|BAK05927.1|/0/predicted protein [Hordeum vulgare subsp. vulgare]	AT5G36660.1/-/transposable element gene
Hvulgare_GLEAN_10046518	8.745	3.83	-1.19111	Down	0.823873	K10878|1|0.0|707|bdi:100823888|meiotic recombination protein SPO11	GO:0005694//chromosome;GO:0005634//nucleus	GO:0016787//hydrolase activity;GO:0046872//metal ion binding;GO:0003677//DNA binding;GO:0005524//ATP binding	GO:0043247//telomere maintenance in response to DNA damage;GO:0006312//mitotic recombination;GO:0000737//DNA catabolic process, endonucleolytic;GO:0010332//response to gamma radiation;GO:0007155//cell adhesion;GO:0045010//actin nucleation;GO:0032504//multicellular organism reproduction;GO:0045132//meiotic chromosome segregation;GO:0042138//meiotic DNA double-strand break formation;GO:0006302//dou…	gi|357139785|ref|XP_003571458.1|/0/PREDICTED: meiotic recombination protein SPO11-2 isoform X1 [Brachypodium distachyon]	--
Hvulgare_GLEAN_10035856	12.965	5.945	-1.12487	Down	0.835414	-	-	-	-	gi|475619002|gb|EMT30629.1|/1.38562e-36/hypothetical protein F775_43353 [Aegilops tauschii]	--
Hvulgare_GLEAN_10038443	5.13	10.34	1.01121	Up	0.814854	K00856|1|0.0|657|bdi:100838929|adenosine kinase [EC:2.7.1.20]	-	GO:0004001//adenosine kinase activity;GO:0016773//phosphotransferase activity, alcohol group as acceptor	GO:0006166//purine ribonucleoside salvage;GO:0006167//AMP biosynthetic process;GO:0016310//phosphorylation	gi|475626178|gb|EMT33230.1|/0/Adenosine kinase 2 [Aegilops tauschii]	--
Hvulgare_GLEAN_10030663	2.615	7.915	1.59778	Up	0.862198	K00058|1|0.0|868|bdi:100841053|D-3-phosphoglycerate dehydrogenase [EC:1.1.1.95]	GO:0009536//plastid	GO:0051287//NAD binding;GO:0004617//phosphoglycerate dehydrogenase activity;GO:0016597//amino acid binding	GO:0006564//L-serine biosynthetic process;GO:0055114//oxidation-reduction process	gi|326501108|dbj|BAJ98785.1|/0/predicted protein [Hordeum vulgare subsp. vulgare]	AT2G04200.1/-/transposable element gene
Hvulgare_GLEAN_10000484	22.39	11.09	-1.0136	Down	0.843725	-	-	-	GO:0009737//response to abscisic acid;GO:0048868//pollen tube development;GO:0016192//vesicle-mediated transport	gi|357146701|ref|XP_003574081.1|/3.34745e-90/PREDICTED: trafficking protein particle complex subunit 6B-like [Brachypodium distachyon]	--
Hvulgare_GLEAN_10049511	70.75	13.795	-2.35858	Down	0.943384	K07407|1|0.0|677|bdi:100831756|alpha-galactosidase [EC:3.2.1.22]	GO:0009505//plant-type cell wall;GO:0016023//cytoplasmic membrane-bounded vesicle	GO:0052692//raffinose alpha-galactosidase activity	GO:0009965//leaf morphogenesis;GO:0009911//positive regulation of flower development;GO:0000023//maltose metabolic process;GO:0019252//starch biosynthetic process;GO:0007020//microtubule nucleation;GO:0043085//positive regulation of catalytic activity	gi|357146802|ref|XP_003574116.1|/0/PREDICTED: alpha-galactosidase [Brachypodium distachyon]	--
Hvulgare_GLEAN_10001742	49.515	23.185	-1.09467	Down	0.862633	K03098|1|8e-96|348|bdi:100834940|apolipoprotein D and lipocalin family protein	GO:0005739//mitochondrion	GO:0005215//transporter activity	GO:0006810//transport	gi|77744853|gb|ABB02380.1|/5.97128e-106/temperature-induced lipocalin-2 [Hordeum vulgare]	AT1G70000.2/-/myb-like transcription factor family protein
Hvulgare_GLEAN_10030645	32.06	13.555	-1.24195	Down	0.869039	K01501|1|0.0|647|bdi:100822233|nitrilase [EC:3.5.5.1]	-	GO:0047427//cyanoalanine nitrilase activity	GO:0006807//nitrogen compound metabolic process	gi|326502296|dbj|BAJ95211.1|/0/predicted protein [Hordeum vulgare subsp. vulgare]	--
Hvulgare_GLEAN_10046752	45.255	219.61	2.27879	Up	0.93716	K01915|1|0.0|736|bdi:100842712|glutamine synthetase [EC:6.3.1.2]	GO:0009941//chloroplast envelope;GO:0048046//apoplast;GO:0016023//cytoplasmic membrane-bounded vesicle;GO:0022626//cytosolic ribosome;GO:0009570//chloroplast stroma;GO:0009535//chloroplast thylakoid membrane;GO:0005739//mitochondrion	GO:0004356//glutamate-ammonia ligase activity;GO:0005524//ATP binding	GO:0010155//regulation of proton transport;GO:0009750//response to fructose;GO:0006098//pentose-phosphate shunt;GO:0010218//response to far red light;GO:0009749//response to glucose;GO:0006833//water transport;GO:0010114//response to red light;GO:0007568//aging;GO:0006542//glutamine biosynthetic process;GO:0006972//hyperosmotic response;GO:0009744//response to sucrose;GO:0007030//Golgi organizati…	gi|121340|sp|P13564.2|GLNA2_HORVU/0/RecName: Full=Glutamine synthetase leaf isozyme, chloroplastic; AltName: Full=GS2; AltName: Full=Glutamate--ammonia ligase; Flags: Precursor [Hordeum vulgare]	--
Hvulgare_GLEAN_10040278	24.925	9.245	-1.43085	Down	0.876987	K13412|1|1e-06|52.8|dosa:Os05t0491900-00|calcium-dependent protein kinase [EC:2.7.11.1];K00430|4|5e-06|50.8|sbi:SORBI_06g021550|peroxidase [EC:1.11.1.7]	GO:0005737//cytoplasm;GO:0048046//apoplast;GO:0005618//cell wall	GO:0050162//oxalate oxidase activity;GO:0045735//nutrient reservoir activity;GO:0030145//manganese ion binding	GO:0055114//oxidation-reduction process	gi|109729535|gb|ABG46232.1|/3.81221e-121/germin-like protein 1a [Hordeum vulgare subsp. vulgare]	--
Hvulgare_GLEAN_10015389	3.805	0.585	-2.70139	Down	0.871525	K00430|1|1e-05|48.1|obr:102718644|peroxidase [EC:1.11.1.7]	-	-	-	gi|326523297|dbj|BAJ88689.1|/5.09376e-47/predicted protein [Hordeum vulgare subsp. vulgare]	--
Hvulgare_GLEAN_10024700	15.755	7.655	-1.04134	Down	0.834688	-	-	-	-	gi|474141729|gb|EMS56545.1|/7.99889e-172/hypothetical protein TRIUR3_34560 [Triticum urartu]	--
Hvulgare_GLEAN_10038548	7.28	3.19	-1.19038	Down	0.812858	K13172|1|7e-08|55.8|vcn:VOLCADRAFT_117048|serine/arginine repetitive matrix protein 2;K06627|2|4e-07|53.1|dosa:Os03t0607600-00|cyclin A;K12236|3|6e-07|52.8|sbi:SORBI_10g009070|transcriptional repressor NF-X1 [EC:6.3.2.-];K13412|4|1e-06|51.6|dosa:Os05t0491900-00|calcium-dependent protein kinase [EC:2.7.11.1]	GO:0005634//nucleus	GO:0046983//protein dimerization activity;GO:0003677//DNA binding	-	gi|326501126|dbj|BAJ98794.1|/3.06363e-76/predicted protein [Hordeum vulgare subsp. vulgare]	--
Hvulgare_GLEAN_10044165	1.22	5.005	2.03649	Up	0.86267	-	GO:0016020//membrane	-	-	gi|326523571|dbj|BAJ92956.1|/2.19151e-164/predicted protein [Hordeum vulgare subsp. vulgare]	--
Hvulgare_GLEAN_10004553	14.46	55.63	1.9438	Up	0.916328	K01193|1|0.0|1024|bdi:100839920|beta-fructofuranosidase [EC:3.2.1.26]	-	GO:0004575//sucrose alpha-glucosidase activity	GO:0005975//carbohydrate metabolic process	gi|326509695|dbj|BAJ87063.1|/0/predicted protein [Hordeum vulgare subsp. vulgare]	AT1G37030.1/-/transposable element gene
Hvulgare_GLEAN_10003406	3.12	0.81	-1.94555	Down	0.808921	K13459|1|7e-12|70.9|cit:102611807|disease resistance protein RPS2	-	-	-	gi|475550311|gb|EMT11428.1|/1.80375e-84/hypothetical protein F775_21300 [Aegilops tauschii]	--
Hvulgare_GLEAN_10039694	23.515	11.565	-1.02382	Down	0.845449	K14724|1|7e-32|139|aly:ARALYDRAFT_677531|solute carrier family 9 (sodium/hydrogen exchanger), member 8	GO:0016021//integral component of membrane	GO:0015299//solute:proton antiporter activity	GO:1902600//hydrogen ion transmembrane transport	gi|300681545|emb|CBH32642.1|/0/sodium/hydrogen exchanger, putative, expressed [Triticum aestivum]	--
Hvulgare_GLEAN_10036499	13.94	3.155	-2.14352	Down	0.910884	K17756|1|3e-124|445|bdi:100822554|long-chain-alcohol oxidase [EC:1.1.3.20]	-	GO:0016614//oxidoreductase activity, acting on CH-OH group of donors	-	gi|475482436|gb|EMT02982.1|/2.35415e-144/Putative GMC-type oxidoreductase [Aegilops tauschii]	AT3G32115.1/-/transposable element gene
Hvulgare_GLEAN_10003421	14.355	6.665	-1.10688	Down	0.837773	-	-	-	-	gi|326497777|dbj|BAK05978.1|/8.16368e-53/predicted protein [Hordeum vulgare subsp. vulgare]	--
Hvulgare_GLEAN_10044898	6.535	15.855	1.27868	Up	0.855266	-	-	-	-	gi|326522700|dbj|BAJ88396.1|/0/predicted protein [Hordeum vulgare subsp. vulgare]	--
Hvulgare_GLEAN_10034308	20.315	7.695	-1.40055	Down	0.870672	K08145|1|9e-45|181|smo:SELMODRAFT_82622|MFS transporter, SP family, solute carrier family 2 (facilitated glucose transporter), member 8;K08150|3|2e-43|176|sot:102593131|MFS transporter, SP family, solute carrier family 2 (myo-inositol transporter), member 13	GO:0016021//integral component of membrane	GO:0022891//substrate-specific transmembrane transporter activity	GO:0055085//transmembrane transport;GO:0008643//carbohydrate transport	gi|326526977|dbj|BAK00877.1|/0/predicted protein [Hordeum vulgare subsp. vulgare]	AT5G52700.1/-/Copper transport protein family
Hvulgare_GLEAN_10019450	7.61	3.02	-1.33335	Down	0.82899	K18080|1|1e-18|94.7|vcn:VOLCADRAFT_98215|tensin	-	-	-	gi|326523825|dbj|BAJ93083.1|/0/predicted protein [Hordeum vulgare subsp. vulgare]	AT5G36660.1/-/transposable element gene
Hvulgare_GLEAN_10005727	6.96	2.375	-1.55116	Down	0.838118	K00514|1|5e-19|94.4|rcu:RCOM_1428040|zeta-carotene desaturase [EC:1.3.5.6];K01206|2|2e-06|52.4|cic:CICLE_v10031741mg|alpha-L-fucosidase [EC:3.2.1.51]	GO:0016023//cytoplasmic membrane-bounded vesicle;GO:0005739//mitochondrion	GO:0016788//hydrolase activity, acting on ester bonds	GO:0006629//lipid metabolic process	gi|326502684|dbj|BAJ98970.1|/2.00855e-89/predicted protein [Hordeum vulgare subsp. vulgare]	AT2G11030.1/-/transposable element gene
Hvulgare_GLEAN_10002166	35.675	15.975	-1.1591	Down	0.864412	-	-	-	-	gi|326523159|dbj|BAJ88620.1|/0/predicted protein [Hordeum vulgare subsp. vulgare]	--
Hvulgare_GLEAN_10034979	47.965	16.685	-1.52343	Down	0.889145	-	GO:0016023//cytoplasmic membrane-bounded vesicle	GO:0004553//hydrolase activity, hydrolyzing O-glycosyl compounds	GO:0005975//carbohydrate metabolic process	gi|326526611|dbj|BAK00694.1|/0/predicted protein [Hordeum vulgare subsp. vulgare]	--
Hvulgare_GLEAN_10007790	10.35	22.4	1.11387	Up	0.851401	K01599|1|0.0|764|bdi:100835226|uroporphyrinogen decarboxylase [EC:4.1.1.37]	GO:0009570//chloroplast stroma	GO:0004853//uroporphyrinogen decarboxylase activity	GO:0009684//indoleacetic acid biosynthetic process;GO:0015995//chlorophyll biosynthetic process;GO:0006782//protoporphyrinogen IX biosynthetic process;GO:0006569//tryptophan catabolic process	gi|326493868|dbj|BAJ85396.1|/0/predicted protein [Hordeum vulgare subsp. vulgare]	--
Hvulgare_GLEAN_10022485	32.48	152.405	2.23029	Up	0.936198	K13172|1|4e-13|75.1|cvr:CHLNCDRAFT_140537|serine/arginine repetitive matrix protein 2;K13412|4|5e-13|74.7|dosa:Os05t0491900-00|calcium-dependent protein kinase [EC:2.7.11.1]	GO:0009941//chloroplast envelope;GO:0048046//apoplast;GO:0010319//stromule;GO:0005840//ribosome;GO:0009534//chloroplast thylakoid;GO:0010287//plastoglobule	GO:0050662//coenzyme binding;GO:0003824//catalytic activity;GO:0008266//poly(U) RNA binding;GO:0019843//rRNA binding	GO:0045893//positive regulation of transcription, DNA-templated;GO:0006098//pentose-phosphate shunt;GO:0010218//response to far red light;GO:0010114//response to red light;GO:0010207//photosystem II assembly;GO:0045727//positive regulation of translation;GO:0015995//chlorophyll biosynthetic process;GO:0009965//leaf morphogenesis;GO:0009637//response to blue light;GO:0009658//chloroplast organizat…	gi|326523629|dbj|BAJ92985.1|/3.49473e-161/predicted protein [Hordeum vulgare subsp. vulgare]	AT4G16748.1/-/| chr4:9417058-9420649 REVERSE LENGTH=3592
Hvulgare_GLEAN_10036771	29.46	10.085	-1.54655	Down	0.884826	K13172|1|7e-06|50.1|vcn:VOLCADRAFT_117048|serine/arginine repetitive matrix protein 2;K08955|2|1e-05|49.7|mtr:MTR_5g075340|ATP-dependent metalloprotease [EC:3.4.24.-]	-	GO:0003743//translation initiation factor activity	GO:0006413//translational initiation	gi|326503770|dbj|BAJ86391.1|/2.13783e-111/predicted protein [Hordeum vulgare subsp. vulgare]	--
Hvulgare_GLEAN_10045663	16.035	7.835	-1.03322	Down	0.834688	K09526|1|1e-62|241|csv:101222270|DnaJ homolog subfamily C member 6;K09291|3|2e-14|81.3|cvr:CHLNCDRAFT_53284|nucleoprotein TPR	-	-	-	gi|326524059|dbj|BAJ97040.1|/0/predicted protein [Hordeum vulgare subsp. vulgare]	AT4G33610.1/-/glycine-rich protein
Hvulgare_GLEAN_10027275	8.63	3.9	-1.14589	Down	0.819191	-	-	-	-	-	--
Hvulgare_GLEAN_10030595	48.075	21.23	-1.17918	Down	0.869493	K04733|1|9e-144|509|cit:102616730|interleukin-1 receptor-associated kinase 4 [EC:2.7.11.1]	-	GO:0004713//protein tyrosine kinase activity;GO:0005524//ATP binding;GO:0004674//protein serine/threonine kinase activity	GO:0006468//protein phosphorylation	gi|669028996|emb|CDM83007.1|/0/unnamed protein product [Triticum aestivum]	--
Hvulgare_GLEAN_10002557	7.555	3.18	-1.2484	Down	0.821151	K12761|1|4e-67|253|pop:POPTR_0013s15160g|carbon catabolite-derepressing protein kinase [EC:2.7.11.1];K07198|2|1e-66|252|cit:102608674|5'-AMP-activated protein kinase, catalytic alpha subunit [EC:2.7.11.11]	-	GO:0005524//ATP binding;GO:0004674//protein serine/threonine kinase activity	GO:0006468//protein phosphorylation;GO:0007165//signal transduction	gi|374430481|gb|AEZ51509.1|/4.87707e-119/CBL-interacting protein kinase 29 [Hordeum vulgare subsp. spontaneum]	AT4G09380.1/-/transposable element gene
Hvulgare_GLEAN_10014600	768.275	1827.2	1.24994	Up	0.884373	K00855|1|0.0|657|bdi:100837995|phosphoribulokinase [EC:2.7.1.19]	GO:0010319//stromule;GO:0009570//chloroplast stroma;GO:0009941//chloroplast envelope;GO:0048046//apoplast;GO:0009535//chloroplast thylakoid membrane	GO:0008974//phosphoribulokinase activity;GO:0005524//ATP binding	GO:0009697//salicylic acid biosynthetic process;GO:0019253//reductive pentose-phosphate cycle;GO:0010114//response to red light;GO:0010363//regulation of plant-type hypersensitive response;GO:0010200//response to chitin;GO:0019344//cysteine biosynthetic process;GO:0031348//negative regulation of defense response;GO:0050832//defense response to fungus;GO:0006098//pentose-phosphate shunt;GO:0009867…	gi|326498289|dbj|BAJ98572.1|/0/predicted protein [Hordeum vulgare subsp. vulgare]	--
Hvulgare_GLEAN_10007780	202.185	505.29	1.32144	Up	0.888691	K05298|1|0.0|817|obr:102704595|glyceraldehyde-3-phosphate dehydrogenase (NADP+) (phosphorylating) [EC:1.2.1.13]	GO:0010319//stromule;GO:0009570//chloroplast stroma;GO:0031969//chloroplast membrane;GO:0048046//apoplast;GO:0009535//chloroplast thylakoid membrane	GO:0004674//protein serine/threonine kinase activity;GO:0051287//NAD binding;GO:0050661//NADP binding;GO:0047100//glyceraldehyde-3-phosphate dehydrogenase (NADP+) (phosphorylating) activity;GO:0004365//glyceraldehyde-3-phosphate dehydrogenase (NAD+) (phosphorylating) activity;GO:0005524//ATP binding;GO:0004540//ribonuclease activity	GO:0042744//hydrogen peroxide catabolic process;GO:0009749//response to glucose;GO:0019253//reductive pentose-phosphate cycle;GO:0010114//response to red light;GO:0010155//regulation of proton transport;GO:0006096//glycolytic process;GO:0019344//cysteine biosynthetic process;GO:0031408//oxylipin biosynthetic process;GO:0006098//pentose-phosphate shunt;GO:0006364//rRNA processing;GO:0010304//PSII …	gi|326509995|dbj|BAJ87214.1|/0/predicted protein [Hordeum vulgare subsp. vulgare]	AT2G13115.1/-/pseudogene of bZIP family transcription factor
Hvulgare_GLEAN_10011570	1.03	3.435	1.73767	Up	0.808521	K01673|1|1e-102|371|bdi:100834303|carbonic anhydrase [EC:4.2.1.1]	GO:0009570//chloroplast stroma	GO:0004089//carbonate dehydratase activity;GO:0008270//zinc ion binding	GO:0015976//carbon utilization;GO:0008152//metabolic process	gi|475541753|gb|EMT09837.1|/4.82445e-111/Carbonic anhydrase, chloroplastic [Aegilops tauschii]	AT3G42052.1/-/transposable element gene
Hvulgare_GLEAN_10009892	9.28	36.465	1.97432	Up	0.913352	K13993|1|1e-17|88.6|bdi:100828912|HSP20 family protein	GO:0005737//cytoplasm	-	-	gi|326497101|dbj|BAK02135.1|/9.72615e-29/predicted protein [Hordeum vulgare subsp. vulgare]	--
Hvulgare_GLEAN_10008255	12.625	5.405	-1.22392	Down	0.843961	K15223|1|7e-27|118|fve:101315383|upstream activation factor subunit UAF30	GO:0009536//plastid	-	-	gi|326507382|dbj|BAK03084.1|/3.29055e-70/predicted protein [Hordeum vulgare subsp. vulgare]	--
Hvulgare_GLEAN_10002023	162.685	78.125	-1.05823	Down	0.867406	K07766|1|9e-31|132|sly:101254676|diphosphoinositol-polyphosphate diphosphatase [EC:3.6.1.52];K13172|2|3e-06|50.8|cvr:CHLNCDRAFT_140537|serine/arginine repetitive matrix protein 2;K00430|3|4e-06|50.4|sbi:SORBI_06g021550|peroxidase [EC:1.11.1.7]	GO:0005739//mitochondrion	GO:0016787//hydrolase activity	GO:0008152//metabolic process	gi|326493874|dbj|BAJ85399.1|/8.1656e-92/predicted protein [Hordeum vulgare subsp. vulgare]	AT4G16960.1/-/Disease resistance protein (TIR-NBS-LRR class) family
Hvulgare_GLEAN_10016480	1087.36	2276.95	1.06627	Up	0.871543	K02699|1|2e-109|394|bdi:100837816|photosystem I subunit XI	GO:0016021//integral component of membrane;GO:0009538//photosystem I reaction center;GO:0009941//chloroplast envelope;GO:0009535//chloroplast thylakoid membrane;GO:0010287//plastoglobule	-	GO:0006364//rRNA processing;GO:0009657//plastid organization;GO:0030003//cellular cation homeostasis;GO:0010207//photosystem II assembly;GO:0070838//divalent metal ion transport	gi|131225|sp|P23993.1|PSAL_HORVU/1.10656e-116/RecName: Full=Photosystem I reaction center subunit XI, chloroplastic; Short=PSI-L; AltName: Full=PSI subunit V; Flags: Precursor [Hordeum vulgare]	--
Hvulgare_GLEAN_10006620	16.935	6.95	-1.28492	Down	0.857335	K13420|1|4e-16|85.5|eus:EUTSA_v10000746mg|LRR receptor-like serine/threonine-protein kinase FLS2 [EC:2.7.11.1]	-	-	-	gi|82780768|gb|ABB90553.1|/0/leucine-rich repeat protein 2 [Triticum aestivum]	AT3G46250.1/-/pseudogene, similar to leaf senescence-associated receptor-like protein kinase, serine/threonine-specific receptor protein kinase, Arabidopsis thaliana, PIR:S71277; blastp match of 31% identity and 2.8e-15 P-value to GP|9837280|gb|AAG00510.1||AF285172 leaf senescence-associated receptor-like protein kinase {Phaseolus vulgaris}
Hvulgare_GLEAN_10015228	2.735	0.37	-2.88594	Down	0.851455	-	GO:0005739//mitochondrion	-	-	gi|721668750|ref|XP_010236139.1|/5.19412e-44/PREDICTED: uncharacterized protein LOC100840736 [Brachypodium distachyon]	--
Hvulgare_GLEAN_10049975	106.555	52.59	-1.01874	Down	0.863577	-	-	-	-	gi|253761560|ref|XP_002489157.1|/1.36687e-44/hypothetical protein SORBIDRAFT_0016s002650 [Sorghum bicolor]	--
Hvulgare_GLEAN_10013944	0.72	4.825	2.74446	Up	0.889236	-	GO:0016021//integral component of membrane	GO:0008324//cation transmembrane transporter activity	GO:0015672//monovalent inorganic cation transport;GO:0098655//cation transmembrane transport;GO:0030001//metal ion transport	gi|357138841|ref|XP_003570995.1|/0/PREDICTED: probable cation transporter HKT6 isoform X1 [Brachypodium distachyon]	--
Hvulgare_GLEAN_10009267	7.385	1.45	-2.34855	Down	0.90016	K12486|1|3e-10|67.0|sbi:SORBI_10g023880|stromal membrane-associated protein;K13421|5|6e-09|62.4|obr:102709805|uridine monophosphate synthetase [EC:2.4.2.10 4.1.1.23]	GO:0016021//integral component of membrane	GO:0046872//metal ion binding;GO:0008289//lipid binding	GO:0019745//pentacyclic triterpenoid biosynthetic process;GO:0016126//sterol biosynthetic process	gi|326520201|dbj|BAK04025.1|/0/predicted protein [Hordeum vulgare subsp. vulgare]	--
Hvulgare_GLEAN_10034347	73.08	23.12	-1.66034	Down	0.911447	K06617|1|1e-70|267|fve:101310347|raffinose synthase [EC:2.4.1.82]	-	GO:0047274//galactinol-sucrose galactosyltransferase activity	GO:0005975//carbohydrate metabolic process	gi|470101648|ref|XP_004287282.1|/1.2387e-69/PREDICTED: probable galactinol--sucrose galactosyltransferase 6-like [Fragaria vesca subsp. vesca]	AT5G16770.2/AtMYB9, MYB9/myb domain protein 9
Hvulgare_GLEAN_10024600	8.57	4.055	-1.07959	Down	0.811243	K02183|1|3e-50|196|bdi:100835472|calmodulin	GO:0000786//nucleosome;GO:0005634//nucleus	GO:0003677//DNA binding;GO:0005509//calcium ion binding;GO:0046982//protein heterodimerization activity	-	gi|475490666|gb|EMT03514.1|/3.45702e-51/Calmodulin-like protein 4 [Aegilops tauschii]	--
Hvulgare_GLEAN_10033192	7.815	3.76	-1.05551	Down	0.802824	-	-	-	-	gi|326505466|dbj|BAJ95404.1|/1.65942e-51/predicted protein [Hordeum vulgare subsp. vulgare]	--
Hvulgare_GLEAN_10034609	5.525	15.1	1.4505	Up	0.86541	K01183|1|4e-148|523|osa:4338718|chitinase [EC:3.2.1.14]	GO:0016023//cytoplasmic membrane-bounded vesicle;GO:0005576//extracellular region	GO:0008843//endochitinase activity;GO:0008061//chitin binding	GO:0006032//chitin catabolic process;GO:0016998//cell wall macromolecule catabolic process;GO:0031640//killing of cells of other organism;GO:0050832//defense response to fungus;GO:0000272//polysaccharide catabolic process	gi|326492516|dbj|BAK02041.1|/0/predicted protein [Hordeum vulgare subsp. vulgare]	AT5G36660.1/-/transposable element gene
Hvulgare_GLEAN_10000644	31.84	87.55	1.45927	Up	0.890996	-	GO:0016020//membrane	-	-	gi|326528987|dbj|BAJ97515.1|/5.88337e-134/predicted protein [Hordeum vulgare subsp. vulgare]	--
Hvulgare_GLEAN_10008317	25.85	11.075	-1.22286	Down	0.864448	K12486|1|1e-96|352|bdi:100831852|stromal membrane-associated protein	-	GO:0008270//zinc ion binding;GO:0008060//ARF GTPase activator activity	GO:0032312//regulation of ARF GTPase activity;GO:0043547//positive regulation of GTPase activity	gi|475512225|gb|EMT05476.1|/1.83838e-104/ADP-ribosylation factor GTPase-activating protein AGD12 [Aegilops tauschii]	--
Hvulgare_GLEAN_10042060	11.68	3.395	-1.78256	Down	0.885262	K04733|1|4e-72|271|atr:s00171p00046350|interleukin-1 receptor-associated kinase 4 [EC:2.7.11.1];K13464|3|1e-46|186|vvi:100260039|jasmonate ZIM domain-containing protein	GO:0016020//membrane	GO:0004672//protein kinase activity;GO:0005524//ATP binding	GO:0006468//protein phosphorylation	gi|326496162|dbj|BAJ90702.1|/1.02084e-168/predicted protein [Hordeum vulgare subsp. vulgare]	AT5G54290.2/CcdA/cytochrome c biogenesis protein family
Hvulgare_GLEAN_10005483	78.72	38.755	-1.02235	Down	0.861617	K15746|1|4e-152|536|bdi:100837035|beta-carotene 3-hydroxylase [EC:1.14.13.129]	GO:0016021//integral component of membrane;GO:0009536//plastid	GO:0016491//oxidoreductase activity;GO:0005506//iron ion binding	GO:0006633//fatty acid biosynthetic process;GO:0055114//oxidation-reduction process	gi|326531544|dbj|BAJ97776.1|/6.75377e-171/predicted protein [Hordeum vulgare subsp. vulgare]	AT5G39850.1/-/Ribosomal protein S4
Hvulgare_GLEAN_10021212	8.895	4.245	-1.06723	Down	0.812133	K11338|1|2e-16|87.4|ccp:CHC_T00003774001|RuvB-like protein 2 [EC:3.6.4.12];K16743|2|1e-14|81.3|sot:102599375|abnormal spindle-like microcephaly-associated protein;K01362|3|4e-13|76.3|cme:CYME_CMD006C|[EC:3.4.21.-]	-	GO:0004252//serine-type endopeptidase activity	GO:0006508//proteolysis	gi|326525393|dbj|BAK07966.1|/0/predicted protein [Hordeum vulgare subsp. vulgare]	--
Hvulgare_GLEAN_10032421	13.605	4.99	-1.44703	Down	0.862071	K13095|1|0.0|1144|bdi:100834620|splicing factor 1	-	-	-	gi|326502924|dbj|BAJ99090.1|/0/predicted protein [Hordeum vulgare subsp. vulgare]	--
Hvulgare_GLEAN_10023698	59.765	25.39	-1.23504	Down	0.87559	K14544|1|3e-52|206|csl:COCSUDRAFT_65874|U3 small nucleolar RNA-associated protein 22;K11323|2|1e-06|55.5|vcn:VOLCADRAFT_121342|histone arginine demethylase JMJD6 [EC:1.14.11.-]	GO:0009536//plastid	GO:0016301//kinase activity;GO:0016773//phosphotransferase activity, alcohol group as acceptor	GO:0016310//phosphorylation	gi|326502282|dbj|BAJ95204.1|/0/predicted protein [Hordeum vulgare subsp. vulgare]	--
Hvulgare_GLEAN_10010321	123.88	301.665	1.284	Up	0.884245	K15382|1|1e-109|395|bdi:100831065|solute carrier family 50 (sugar transporter)	GO:0016021//integral component of membrane	-	GO:0008643//carbohydrate transport	gi|326495050|dbj|BAJ85621.1|/3.64767e-150/predicted protein [Hordeum vulgare subsp. vulgare]	--
Hvulgare_GLEAN_10019504	6.99	1.785	-1.96937	Down	0.86971	K14306|1|1e-09|65.5|cam:101489597|nuclear pore complex protein Nup62;K14835|2|1e-07|58.9|ota:Ot03g00050|ribosomal RNA methyltransferase Nop2 [EC:2.1.1.-];K11294|3|2e-07|58.2|dosa:Os04t0620700-01|nucleolin	-	-	-	gi|475597042|gb|EMT23515.1|/0/hypothetical protein F775_02218 [Aegilops tauschii]	--
Hvulgare_GLEAN_10041450	11.895	2.45	-2.2795	Down	0.908398	K13171|1|8e-10|64.7|dosa:Os03t0270200-01|serine/arginine repetitive matrix protein 1;K06627|2|1e-09|63.9|dosa:Os03t0607600-00|cyclin A;K02184|4|1e-06|53.9|sot:102593556|formin 2;K13412|5|2e-06|53.1|dosa:Os05t0491900-00|calcium-dependent protein kinase [EC:2.7.11.1]	-	-	-	gi|473968672|gb|EMS51378.1|/1.08166e-102/hypothetical protein TRIUR3_26658 [Triticum urartu]	--
Hvulgare_GLEAN_10013444	173.78	68.735	-1.33815	Down	0.887476	K04371|1|6e-10|64.7|vvi:100254083|mitogen-activated protein kinase 1/3 [EC:2.7.11.24];K14432|3|2e-08|59.3|gmx:100101876|ABA responsive element binding factor;K14325|5|5e-08|58.2|aly:ARALYDRAFT_471861|RNA-binding protein with serine-rich domain 1	GO:0005634//nucleus	GO:0003677//DNA binding	GO:0006355//regulation of transcription, DNA-templated	gi|326518768|dbj|BAJ92545.1|/1.82354e-123/predicted protein [Hordeum vulgare subsp. vulgare]	--
Hvulgare_GLEAN_10014006	22.395	11.1	-1.01262	Down	0.843634	K10604|1|1e-59|229|cam:101493717|E3 ubiquitin-protein ligase MGRN1 [EC:6.3.2.19];K15688|2|5e-07|54.3|fve:101298913|E3 ubiquitin-protein ligase MUL1 [EC:6.3.2.19];K01931|3|1e-06|53.1|ppp:PHYPADRAFT_82022|protein neuralized [EC:6.3.2.19]	-	GO:0008270//zinc ion binding	-	gi|357132171|ref|XP_003567705.1|/4.45564e-95/PREDICTED: probable E3 ubiquitin-protein ligase LOG2 [Brachypodium distachyon]	--
Hvulgare_GLEAN_10017162	14.97	47.365	1.66175	Up	0.908144	K17893|1|5e-148|523|bdi:100841536|ubiquinol oxidase [EC:1.10.3.11]	GO:0016021//integral component of membrane;GO:0070469//respiratory chain;GO:0005739//mitochondrion	GO:0009916//alternative oxidase activity;GO:0046872//metal ion binding	GO:0055114//oxidation-reduction process	gi|721666650|ref|XP_003570170.2|/2.88525e-159/PREDICTED: ubiquinol oxidase 2, mitochondrial-like [Brachypodium distachyon]	AT3G25660.1/-/Amidase family protein
Hvulgare_GLEAN_10038852	307.355	1073.43	1.80426	Up	0.919685	K01602|1|3e-92|336|bdi:100840557|ribulose-bisphosphate carboxylase small chain [EC:4.1.1.39]	GO:0009507//chloroplast	GO:0016984//ribulose-bisphosphate carboxylase activity;GO:0004497//monooxygenase activity	GO:0019253//reductive pentose-phosphate cycle;GO:0009853//photorespiration;GO:0055114//oxidation-reduction process	gi|326492692|dbj|BAJ90202.1|/7.30479e-98/predicted protein [Hordeum vulgare subsp. vulgare]	AT2G36020.1/HVA22J/HVA22-like protein J
Hvulgare_GLEAN_10022380	8.3	2.435	-1.76919	Down	0.871198	K00261|1|0.0|806|dosa:Os03t0794500-01|glutamate dehydrogenase (NAD(P)+) [EC:1.4.1.3]	-	GO:0004353//glutamate dehydrogenase [NAD(P)+] activity	GO:0006520//cellular amino acid metabolic process;GO:0055114//oxidation-reduction process	gi|326529055|dbj|BAK00921.1|/0/predicted protein [Hordeum vulgare subsp. vulgare]	--
Hvulgare_GLEAN_10043188	4.36	1.315	-1.72927	Down	0.828972	-	-	-	-	-	--
Hvulgare_GLEAN_10007173	38.835	15.04	-1.36855	Down	0.879582	K15601|1|3e-07|56.2|crb:CARUB_v10000192mg|lysine-specific demethylase 3 [EC:1.14.11.-];K14788|2|4e-07|55.8|csl:COCSUDRAFT_35787|ribosome biogenesis protein ENP2;K13098|3|6e-07|55.1|vcn:VOLCADRAFT_105865|RNA-binding protein FUS;K12418|4|6e-07|55.1|cre:CHLREDRAFT_32523|fatty acid desaturase (delta-4 desaturase) [EC:1.14.19.-];K17613|5|8e-07|54.7|mis:MICPUN_64240|calcineurin-binding protein cabin-1	GO:0005634//nucleus	-	-	gi|326503062|dbj|BAJ99156.1|/1.5439e-141/predicted protein [Hordeum vulgare subsp. vulgare]	--
Hvulgare_GLEAN_10038367	64.24	18.325	-1.80966	Down	0.914786	K08234|1|2e-10|65.1|vvi:100242371|glyoxylase I family protein	-	-	-	gi|326495064|dbj|BAJ85628.1|/2.54193e-118/predicted protein [Hordeum vulgare subsp. vulgare]	AT5G67240.1/SDN3/small RNA degrading nuclease 3
Hvulgare_GLEAN_10017476	0.01	1.54	7.26679	Up	0.839098	K05391|1|1e-08|57.8|sly:101246872|cyclic nucleotide gated channel, other eukaryote	GO:0016023//cytoplasmic membrane-bounded vesicle	GO:0008289//lipid binding	GO:0006869//lipid transport	gi|19039|emb|CAA42832.1|/3.27948e-62/LTP 1 [Hordeum vulgare]	--
Hvulgare_GLEAN_10025616	4.225	1.12	-1.91545	Down	0.834362	K02184|1|5e-06|50.1|pop:POPTR_0015s072202|formin 2	-	-	-	gi|474330062|gb|EMS62579.1|/2.34971e-14/hypothetical protein TRIUR3_28833 [Triticum urartu]	--
Hvulgare_GLEAN_10024456	1107.76	325.13	-1.76855	Down	0.919304	K17686|1|3e-49|195|cam:101515614|Cu+-exporting ATPase [EC:3.6.3.54];K15111|2|1e-46|187|gmx:100811130|solute carrier family 25 (mitochondrial S-adenosylmethionine transporter), member 26;K15429|3|4e-44|178|cic:CICLE_v10007363mg|tRNA (guanine37-N1)-methyltransferase [EC:2.1.1.228];K10761|4|2e-37|156|cic:CICLE_v10027573mg|tRNA(His) guanylyltransferase [EC:2.7.7.79];K13098|5|4e-37|155|crb:CARUB_v1002…	GO:0016023//cytoplasmic membrane-bounded vesicle	GO:0042972	GO:0005975//carbohydrate metabolic process	gi|7489387|pir||T05722/0/licheninase (EC 3.2.1.73) - barley	AT2G13115.1/-/pseudogene of bZIP family transcription factor
Hvulgare_GLEAN_10000605	6.185	0.965	-2.68017	Down	0.902664	-	GO:0009536//plastid	-	-	gi|326497369|dbj|BAK02269.1|/1.84691e-36/predicted protein [Hordeum vulgare subsp. vulgare]	--
Hvulgare_GLEAN_10017770	8.69	27.55	1.66462	Up	0.902428	K01738|1|7e-179|626|bdi:100839817|cysteine synthase A [EC:2.5.1.47]	GO:0009536//plastid	GO:0004124//cysteine synthase activity;GO:0016740//transferase activity	GO:0006535//cysteine biosynthetic process from serine	gi|326506704|dbj|BAJ91393.1|/0/predicted protein [Hordeum vulgare subsp. vulgare]	--
Hvulgare_GLEAN_10019819	2.01	12.53	2.64012	Up	0.929647	K09835|1|1e-56|220|csv:101212850|prolycopene isomerase [EC:5.2.1.13]	GO:0009507//chloroplast	GO:0046608//carotenoid isomerase activity	GO:0016117//carotenoid biosynthetic process	gi|326518440|dbj|BAJ88249.1|/0/predicted protein [Hordeum vulgare subsp. vulgare]	--
Hvulgare_GLEAN_10047956	0.82	4.5	2.45623	Up	0.874465	K11984|1|4e-09|63.9|ppp:PHYPADRAFT_233757|U4/U6.U5 tri-snRNP-associated protein 1;K12811|4|7e-09|63.2|eus:EUTSA_v10006608mg|ATP-dependent RNA helicase DDX46/PRP5 [EC:3.6.4.13]	-	-	-	gi|475558880|gb|EMT13199.1|/0/B3 domain-containing protein [Aegilops tauschii]	--
Hvulgare_GLEAN_10017670	2.83	6.625	1.22712	Up	0.811026	K01176|1|6e-80|298|rcu:RCOM_1590660|alpha-amylase [EC:3.2.1.1];K17710|5|1e-75|284|ppp:PHYPADRAFT_140042|pentatricopeptide repeat domain-containing protein 1	GO:0005739//mitochondrion;GO:0009507//chloroplast	-	GO:0016556//mRNA modification	gi|326490736|dbj|BAJ90035.1|/0/predicted protein [Hordeum vulgare subsp. vulgare]	--
Hvulgare_GLEAN_10014608	11.545	5.285	-1.12729	Down	0.831005	K10527|1|0.0|1296|bdi:100827794|enoyl-CoA hydratase/3-hydroxyacyl-CoA dehydrogenase [EC:4.2.1.17 1.1.1.35 1.1.1.211]	GO:0005618//cell wall;GO:0005777//peroxisome;GO:0005874//microtubule;GO:0009506//plasmodesma;GO:0009507//chloroplast	GO:0008017//microtubule binding;GO:0003729//mRNA binding;GO:0008692//3-hydroxybutyryl-CoA epimerase activity;GO:0004165//dodecenoyl-CoA delta-isomerase activity;GO:0003857//3-hydroxyacyl-CoA dehydrogenase activity;GO:0050662//coenzyme binding;GO:0004300//enoyl-CoA hydratase activity;GO:0018812//3-hydroxyacyl-CoA dehydratase activity	GO:0009695//jasmonic acid biosynthetic process;GO:0009908//flower development;GO:0006635//fatty acid beta-oxidation	gi|326524910|dbj|BAK04391.1|/0/predicted protein [Hordeum vulgare subsp. vulgare]	--
Hvulgare_GLEAN_10034346	11.975	1.725	-2.79536	Down	0.92952	K11138|1|0.0|1209|dosa:Os06t0173000-00|telomere-associated protein RIF1	-	-	-	gi|475533428|gb|EMT08386.1|/0/Telomere-associated protein RIF1 [Aegilops tauschii]	--
Hvulgare_GLEAN_10011473	1.615	4.64	1.52259	Up	0.808394	K02184|1|2e-06|53.5|sly:101262608|formin 2;K00430|3|4e-06|52.4|obr:102718644|peroxidase [EC:1.11.1.7];K17868|4|5e-06|52.0|cvr:CHLNCDRAFT_141008|diphthamide biosynthesis protein 7;K13172|5|7e-06|51.6|cvr:CHLNCDRAFT_140537|serine/arginine repetitive matrix protein 2	-	-	-	gi|475603399|gb|EMT25411.1|/3.06961e-89/hypothetical protein F775_28505 [Aegilops tauschii]	--
Hvulgare_GLEAN_10032851	12.195	6.055	-1.01009	Down	0.822494	K00485|1|2e-21|103|mpp:MICPUCDRAFT_51167|dimethylaniline monooxygenase (N-oxide forming) [EC:1.14.13.8];K11816|3|1e-12|73.9|ppp:PHYPADRAFT_137645|indole-3-pyruvate monooxygenase [EC:1.14.13.168]	GO:0009536//plastid	GO:0004497//monooxygenase activity;GO:0050662//coenzyme binding;GO:0000166//nucleotide binding	-	gi|326503760|dbj|BAJ86386.1|/0/predicted protein [Hordeum vulgare subsp. vulgare]	AT2G02470.1/AL6/alfin-like 6
Hvulgare_GLEAN_10013820	11.835	5.895	-1.0055	Down	0.821024	K10949|1|1e-113|409|csv:101206003|ER lumen protein retaining receptor	GO:0016021//integral component of membrane;GO:0005739//mitochondrion	GO:0046923//ER retention sequence binding	GO:0006621//protein retention in ER lumen	gi|357159639|ref|XP_003578511.1|/1.39415e-148/PREDICTED: putative ER lumen protein-retaining receptor C28H8.4 [Brachypodium distachyon]	--
Hvulgare_GLEAN_10037514	67.155	24.42	-1.45943	Down	0.889399	K08360|1|2e-121|434|bdi:100830939|cytochrome b-561	GO:0016021//integral component of membrane;GO:0016023//cytoplasmic membrane-bounded vesicle	GO:0046872//metal ion binding;GO:0016491//oxidoreductase activity	GO:0055114//oxidation-reduction process	gi|326501202|dbj|BAJ98832.1|/1.69374e-130/predicted protein [Hordeum vulgare subsp. vulgare]	--
Hvulgare_GLEAN_10005506	11.135	4.94	-1.17252	Down	0.833981	K14306|1|1e-06|57.0|atr:s00012p00215820|nuclear pore complex protein Nup62	-	-	-	gi|474367621|gb|EMS63588.1|/0/hypothetical protein TRIUR3_14275 [Triticum urartu]	--
Hvulgare_GLEAN_10038853	1272.83	4623.4	1.86092	Up	0.921772	K01602|1|3e-92|336|bdi:100840557|ribulose-bisphosphate carboxylase small chain [EC:4.1.1.39]	GO:0009507//chloroplast	GO:0016984//ribulose-bisphosphate carboxylase activity;GO:0004497//monooxygenase activity	GO:0019253//reductive pentose-phosphate cycle;GO:0009853//photorespiration;GO:0055114//oxidation-reduction process	gi|326492692|dbj|BAJ90202.1|/7.30479e-98/predicted protein [Hordeum vulgare subsp. vulgare]	AT1G03930.1/ADK1, CKL9ALPHA, CKL9BETA/dual specificity kinase 1
Hvulgare_GLEAN_10035147	183.9	452.995	1.30057	Up	0.885552	K02113|1|5e-81|299|bdi:100828294|F-type H+-transporting ATPase subunit delta	GO:0010319//stromule;GO:0009941//chloroplast envelope;GO:0010287//plastoglobule;GO:0005739//mitochondrion;GO:0009535//chloroplast thylakoid membrane	GO:0046933//proton-transporting ATP synthase activity, rotational mechanism	GO:0009697//salicylic acid biosynthetic process;GO:0019760//glucosinolate metabolic process;GO:0010363//regulation of plant-type hypersensitive response;GO:0010200//response to chitin;GO:0031348//negative regulation of defense response;GO:0050832//defense response to fungus;GO:0006098//pentose-phosphate shunt;GO:0009867//jasmonic acid mediated signaling pathway;GO:0009772//photosynthetic electron…	gi|326499830|dbj|BAJ90750.1|/4.03403e-99/predicted protein [Hordeum vulgare subsp. vulgare]	AT3G53668.1/CPuORF51/conserved peptide upstream open reading frame 51
Hvulgare_GLEAN_10016615	1.955	5.42	1.47112	Up	0.81656	K00430|1|3e-09|61.6|dosa:Os04t0498700-01|peroxidase [EC:1.11.1.7];K13412|5|2e-08|58.9|dosa:Os05t0491900-00|calcium-dependent protein kinase [EC:2.7.11.1]	GO:0016020//membrane	-	-	gi|474209848|gb|EMS58809.1|/3.16203e-120/hypothetical protein TRIUR3_05117 [Triticum urartu]	AT3G07840.1/-/Pectin lyase-like superfamily protein
Hvulgare_GLEAN_10007287	39.77	9.545	-2.05886	Down	0.926562	-	-	GO:0016787//hydrolase activity	GO:0010106//cellular response to iron ion starvation;GO:0015706//nitrate transport;GO:0010167//response to nitrate;GO:0002238//response to molecule of fungal origin;GO:0008152//metabolic process;GO:0006826//iron ion transport	gi|326513484|dbj|BAJ92093.1|/4.89281e-49/predicted protein [Hordeum vulgare subsp. vulgare]	--
Hvulgare_GLEAN_10049970	50.955	19.32	-1.39913	Down	0.883719	-	-	-	-	gi|475520364|gb|EMT06473.1|/1.50067e-54/hypothetical protein F775_01284 [Aegilops tauschii]	--
Hvulgare_GLEAN_10009873	1.955	16.73	3.0972	Up	0.951005	K07213|1|9e-35|146|obr:102706073|copper chaperone	-	GO:0005507//copper ion binding	GO:0006826//iron ion transport	gi|37651975|emb|CAE51321.1|/7.21286e-48/chopper chaperone [Hordeum vulgare subsp. vulgare]	--
Hvulgare_GLEAN_10005477	8.67	3.53	-1.29636	Down	0.832021	K15121|1|6e-161|566|bdi:100832082|solute carrier family 25, member 44	GO:0005743//mitochondrial inner membrane;GO:0016021//integral component of membrane	GO:0004420//hydroxymethylglutaryl-CoA reductase (NADPH) activity	GO:0055085//transmembrane transport;GO:0055114//oxidation-reduction process	gi|326527717|dbj|BAK08133.1|/5.0087e-166/predicted protein [Hordeum vulgare subsp. vulgare]	--
Hvulgare_GLEAN_10058515	7.715	30.185	1.96809	Up	0.911283	K03070|1|2e-37|154|dosa:Os01t0321300-00|preprotein translocase subunit SecA	-	-	GO:0015031//protein transport	gi|475555718|gb|EMT12494.1|/1.08687e-56/Protein translocase subunit secA, chloroplastic [Aegilops tauschii]	AT1G30500.1/NF-YA7/nuclear factor Y, subunit A7
Hvulgare_GLEAN_10042553	3.45	7.27	1.07536	Up	0.800791	K13172|1|2e-06|51.6|vcn:VOLCADRAFT_117048|serine/arginine repetitive matrix protein 2;K14496|2|3e-06|50.8|cit:102618437|abscisic acid receptor PYR/PYL family	-	-	GO:0009607//response to biotic stimulus;GO:0006952//defense response	gi|162414848|gb|ABX89061.1|/4.70393e-84/pathogenesis-related protein [Triticum aestivum]	--
Hvulgare_GLEAN_10024539	20.935	156.57	2.90282	Up	0.961766	K00284|1|0.0|2911|bdi:100827937|glutamate synthase (ferredoxin) [EC:1.4.7.1]	GO:0009570//chloroplast stroma	GO:0046872//metal ion binding;GO:0016041//glutamate synthase (ferredoxin) activity;GO:0051538//3 iron, 4 sulfur cluster binding	GO:0006541//glutamine metabolic process;GO:0097054//L-glutamate biosynthetic process;GO:0055114//oxidation-reduction process	gi|565419537|gb|AHC08661.1|/0/ferredoxin-dependent glutamate synthase [Secale cereale x Triticum turgidum subsp. durum]	--
Hvulgare_GLEAN_10018398	4.525	1.5	-1.59296	Down	0.825579	K07195|1|2e-15|81.6|crb:CARUB_v10026007mg|exocyst complex component 7	-	-	-	gi|326489973|dbj|BAJ94060.1|/2.08601e-97/predicted protein [Hordeum vulgare subsp. vulgare]	--
Hvulgare_GLEAN_10000301	269.24	93.44	-1.52678	Down	0.897002	K03781|1|0.0|724|bdi:100839582|catalase [EC:1.11.1.6]	GO:0009514//glyoxysome	GO:0046872//metal ion binding;GO:0020037//heme binding;GO:0004096//catalase activity	GO:0042744//hydrogen peroxide catabolic process;GO:0055114//oxidation-reduction process	gi|2511728|gb|AAC17729.1|/0/catalase 1, partial [Hordeum vulgare subsp. vulgare]	--
Hvulgare_GLEAN_10031762	1.765	0.18	-3.2936	Down	0.81881	-	-	-	-	-	--
Hvulgare_GLEAN_10022809	50.805	9.465	-2.4243	Down	0.942132	-	-	GO:0003723//RNA binding	-	gi|326519805|dbj|BAK00275.1|/7.08135e-41/predicted protein [Hordeum vulgare subsp. vulgare]	--
Hvulgare_GLEAN_10049214	4.47	0.715	-2.64426	Down	0.882885	-	-	-	-	-	--
Hvulgare_GLEAN_10024763	14.855	7.145	-1.05594	Down	0.834126	K11984|1|2e-06|52.0|crb:CARUB_v10000232mg|U4/U6.U5 tri-snRNP-associated protein 1;K12811|2|7e-06|50.1|tcc:TCM_042754|ATP-dependent RNA helicase DDX46/PRP5 [EC:3.6.4.13];K09566|3|9e-06|49.7|cic:CICLE_v10019230mg|peptidyl-prolyl isomerase G (cyclophilin G) [EC:5.2.1.8];K13091|4|9e-06|49.7|rcu:RCOM_1646720|RNA-binding protein 39	GO:0005634//nucleus;GO:0009536//plastid	GO:0008565//protein transporter activity	GO:0006606//protein import into nucleus	gi|326532120|dbj|BAK01436.1|/2.77443e-55/predicted protein [Hordeum vulgare subsp. vulgare]	--
Hvulgare_GLEAN_10017250	7.785	19.07	1.29254	Up	0.861381	-	GO:0009507//chloroplast	-	GO:0010207//photosystem II assembly;GO:0016556//mRNA modification	gi|326494268|dbj|BAJ90403.1|/3.62983e-69/predicted protein [Hordeum vulgare subsp. vulgare]	--
Hvulgare_GLEAN_10007398	18.25	8.29	-1.13845	Down	0.848969	K05868|1|0.0|832|obr:102717018|cyclin B;K09291|2|2e-06|53.9|tcc:TCM_033594|nucleoprotein TPR;K10406|3|4e-06|53.1|osa:4328800|kinesin family member C2/C3;K10908|4|6e-06|52.4|gmx:100794785|DNA-directed RNA polymerase, mitochondrial [EC:2.7.7.6]	-	GO:0003779//actin binding	GO:0007015//actin filament organization;GO:0010119//regulation of stomatal movement;GO:0032880//regulation of protein localization	gi|670020153|emb|CDJ26534.1|/0/unnamed protein product [Triticum aestivum]	--
Hvulgare_GLEAN_10052645	12.36	41.125	1.73434	Up	0.908525	K09755|1|4e-177|620|bdi:100833404|ferulate-5-hydroxylase [EC:1.14.-.-]	-	GO:0020037//heme binding;GO:0016705//oxidoreductase activity, acting on paired donors, with incorporation or reduction of molecular oxygen;GO:0004497//monooxygenase activity;GO:0005506//iron ion binding	GO:0022900//electron transport chain	gi|475524015|gb|EMT06970.1|/0/Cytochrome P450 84A1 [Aegilops tauschii]	AT1G73965.1/CLE13/CLAVATA3/ESR-RELATED 13
Hvulgare_GLEAN_10002870	11.275	4.32	-1.38402	Down	0.851183	K09753|1|4e-39|160|csv:101232412|cinnamoyl-CoA reductase [EC:1.2.1.44]	-	GO:0050662//coenzyme binding;GO:0003824//catalytic activity	GO:0008152//metabolic process	gi|721681096|ref|XP_010238306.1|/5.00766e-76/PREDICTED: cinnamoyl-CoA reductase 2-like isoform X2 [Brachypodium distachyon]	--
Hvulgare_GLEAN_10010993	17.2	6.325	-1.44327	Down	0.86922	-	-	-	-	gi|475600794|gb|EMT24638.1|/0/hypothetical protein F775_07554 [Aegilops tauschii]	--
Hvulgare_GLEAN_10050792	10.9	4.63	-1.23524	Down	0.838699	-	GO:0016023//cytoplasmic membrane-bounded vesicle;GO:0009536//plastid	GO:0046872//metal ion binding	-	gi|326516428|dbj|BAJ92369.1|/1.03902e-50/predicted protein [Hordeum vulgare subsp. vulgare]	--
Hvulgare_GLEAN_10018387	40.07	19.085	-1.07008	Down	0.858387	K04371|1|0.0|1025|bdi:100826950|mitogen-activated protein kinase 1/3 [EC:2.7.11.24]	GO:0005739//mitochondrion;GO:0005634//nucleus	GO:0004707//MAP kinase activity;GO:0005524//ATP binding	GO:0006952//defense response;GO:0046777//protein autophosphorylation;GO:0000165//MAPK cascade	gi|84105094|gb|ABC54587.1|/0/mitogen-activated protein kinase [Triticum aestivum]	--
Hvulgare_GLEAN_10002641	40.775	4.385	-3.21704	Down	0.966629	-	-	GO:0008081//phosphoric diester hydrolase activity	GO:0006629//lipid metabolic process	gi|326522576|dbj|BAK07750.1|/3.30705e-176/predicted protein [Hordeum vulgare subsp. vulgare]	--
Hvulgare_GLEAN_10002385	27	8.465	-1.67338	Down	0.902083	K10268|1|4e-101|366|bdi:100836666|F-box and leucine-rich repeat protein 2/20	-	GO:0016874//ligase activity	GO:0008152//metabolic process	gi|326491075|dbj|BAK05637.1|/1.03184e-114/predicted protein [Hordeum vulgare subsp. vulgare]	--
Hvulgare_GLEAN_10019352	1.1	3.58	1.70246	Up	0.810263	K12867|1|1e-28|127|cvr:CHLNCDRAFT_134697|pre-mRNA-splicing factor SYF1	GO:0016023//cytoplasmic membrane-bounded vesicle	GO:0016787//hydrolase activity	GO:0008152//metabolic process	gi|326496601|dbj|BAJ98327.1|/0/predicted protein [Hordeum vulgare subsp. vulgare]	--
Hvulgare_GLEAN_10005555	0.18	3.645	4.33985	Up	0.912009	K13171|1|3e-06|50.1|dosa:Os03t0270200-01|serine/arginine repetitive matrix protein 1;K00430|2|4e-06|49.7|obr:102718644|peroxidase [EC:1.11.1.7];K14325|3|7e-06|48.9|pop:POPTR_0011s14630g|RNA-binding protein with serine-rich domain 1;K11275|4|7e-06|48.9|gmx:100795994|histone H1/5;K08695|5|7e-06|48.9|sbi:SORBI_06g029520|anthocyanidin reductase [EC:1.3.1.77]	GO:0005576//extracellular region	GO:0004867//serine-type endopeptidase inhibitor activity	GO:0010951//negative regulation of endopeptidase activity	gi|161784337|sp|P34951.2|IAAC_HORVU/9.06902e-81/RecName: Full=Trypsin inhibitor CMc; AltName: Full=Chloroform/methanol-soluble protein CMc; Short=BTICMc; Flags: Precursor [Hordeum vulgare]	--
Hvulgare_GLEAN_10011735	8.24	3.585	-1.20067	Down	0.821242	K00734|1|2e-143|508|cic:CICLE_v10015443mg|galactosylxylosylprotein 3-beta-galactosyltransferase [EC:2.4.1.134];K06638|3|4e-102|371|sbi:SORBI_03g041540|mitotic spindle assembly checkpoint protein MAD1	GO:0005794//Golgi apparatus;GO:0016021//integral component of membrane;GO:0005739//mitochondrion	GO:0008378//galactosyltransferase activity	GO:0006486//protein glycosylation	gi|721613711|ref|XP_010240796.1|/0/PREDICTED: probable beta-1,3-galactosyltransferase 2 [Brachypodium distachyon]	--
Hvulgare_GLEAN_10006829	4.285	33.075	2.94837	Up	0.954126	K16040|1|1e-65|249|vvi:100233030|trans-resveratrol di-O-methyltransferase [EC:2.1.1.240];K13230|2|1e-56|220|zma:100147731|2,4,7-trihydroxy-1,4-benzoxazin-3-one-glucoside 7-O-methyltransferase [EC:2.1.1.241];K05279|3|3e-32|139|cic:CICLE_v10020782mg|flavonol 3-O-methyltransferase [EC:2.1.1.76]	-	GO:0008171//O-methyltransferase activity;GO:0046983//protein dimerization activity	GO:0032259//methylation	gi|326490451|dbj|BAJ84889.1|/0/predicted protein [Hordeum vulgare subsp. vulgare]	AT4G34830.1/MRL1/Pentatricopeptide repeat (PPR) superfamily protein
Hvulgare_GLEAN_10014802	85.405	41.865	-1.02858	Down	0.862688	K00514|1|1e-48|193|rcu:RCOM_1428040|zeta-carotene desaturase [EC:1.3.5.6];K01206|2|5e-38|158|tcc:TCM_010576|alpha-L-fucosidase [EC:3.2.1.51]	GO:0016023//cytoplasmic membrane-bounded vesicle;GO:0005739//mitochondrion	GO:0016788//hydrolase activity, acting on ester bonds	GO:0006629//lipid metabolic process	gi|326502684|dbj|BAJ98970.1|/0/predicted protein [Hordeum vulgare subsp. vulgare]	ATMG01170.1/ATP6-2/ATPase, F0 complex, subunit A protein
Hvulgare_GLEAN_10011999	46.52	19.42	-1.26031	Down	0.874701	K01738|1|2e-170|598|bdi:100846131|cysteine synthase A [EC:2.5.1.47]	-	GO:0003872//6-phosphofructokinase activity;GO:0005524//ATP binding;GO:0004124//cysteine synthase activity	GO:0046835//carbohydrate phosphorylation;GO:0006002//fructose 6-phosphate metabolic process;GO:0006535//cysteine biosynthetic process from serine;GO:0006096//glycolytic process	gi|326495202|dbj|BAJ85697.1|/0/predicted protein [Hordeum vulgare subsp. vulgare]	--
Hvulgare_GLEAN_10050798	27.26	9.295	-1.55226	Down	0.88361	K11498|1|3e-08|56.6|cam:101492352|centromeric protein E	GO:0016023//cytoplasmic membrane-bounded vesicle;GO:0009536//plastid	GO:0046872//metal ion binding	-	gi|326487798|dbj|BAK05571.1|/6.92262e-44/predicted protein [Hordeum vulgare subsp. vulgare]	AT4G10690.1/-/transposable element gene
Hvulgare_GLEAN_10010627	15.445	48.72	1.65737	Up	0.908325	K00703|1|0.0|701|vcn:VOLCADRAFT_58732|starch synthase [EC:2.4.1.21]	GO:0009536//plastid	GO:0009011//starch synthase activity;GO:2001070//starch binding	GO:0009250//glucan biosynthetic process	gi|385653783|gb|AFI61839.1|/0/starch synthase IIIb [Hordeum vulgare subsp. vulgare]	--
Hvulgare_GLEAN_10008403	16.085	7.765	-1.05066	Down	0.836194	K06892|1|0.0|645|bdi:100834781|	-	GO:0005506//iron ion binding;GO:0016706//oxidoreductase activity, acting on paired donors, with incorporation or reduction of molecular oxygen, 2-oxoglutarate as one donor, and incorporation of one atom each of oxygen into both donors	GO:0055114//oxidation-reduction process	gi|669028072|emb|CDM81743.1|/0/unnamed protein product [Triticum aestivum]	--
Hvulgare_GLEAN_10008223	10.575	4.4	-1.26508	Down	0.839678	K06892|1|6e-76|284|tcc:TCM_032151|	-	GO:0046872//metal ion binding;GO:0016706//oxidoreductase activity, acting on paired donors, with incorporation or reduction of molecular oxygen, 2-oxoglutarate as one donor, and incorporation of one atom each of oxygen into both donors	GO:0055114//oxidation-reduction process	gi|326514886|dbj|BAJ99804.1|/0/predicted protein [Hordeum vulgare subsp. vulgare]	AT5G49970.2/ATPPOX, PPOX/pyridoxin (pyrodoxamine) 5'-phosphate oxidase
Hvulgare_GLEAN_10003138	8.235	3.755	-1.13296	Down	0.814383	-	-	-	-	gi|475624147|gb|EMT32491.1|/1.86009e-44/hypothetical protein F775_13062 [Aegilops tauschii]	--
Hvulgare_GLEAN_10021562	9.98	3.615	-1.46504	Down	0.851492	K09338|1|2e-114|411|osa:4331345|homeobox-leucine zipper protein	GO:0005634//nucleus	GO:0003700//sequence-specific DNA binding transcription factor activity;GO:0008289//lipid binding;GO:0003677//DNA binding	GO:0006355//regulation of transcription, DNA-templated	gi|475600645|gb|EMT24595.1|/4.20874e-119/Homeobox-leucine zipper protein HOX10 [Aegilops tauschii]	--
Hvulgare_GLEAN_10041380	9.725	229.7	4.56191	Up	0.992615	K01166|1|5e-86|317|obr:102702129|ribonuclease T2 [EC:3.1.27.1]	GO:0043234//protein complex;GO:0015630//microtubule cytoskeleton;GO:0016023//cytoplasmic membrane-bounded vesicle;GO:0044430//cytoskeletal part	GO:0003723//RNA binding;GO:0033897//ribonuclease T2 activity;GO:0000166//nucleotide binding	GO:0090502//RNA phosphodiester bond hydrolysis, endonucleolytic	gi|7288255|gb|AAF45043.1|AF182197_1/4.47587e-143/RNase S-like protein precursor [Hordeum vulgare subsp. vulgare]	--
Hvulgare_GLEAN_10037967	21.585	7.915	-1.44737	Down	0.874973	K15400|1|3e-42|172|bdi:100826718|omega-hydroxypalmitate O-feruloyl transferase [EC:2.3.1.188]	-	GO:0016747//transferase activity, transferring acyl groups other than amino-acyl groups	GO:0008152//metabolic process	gi|326513414|dbj|BAK06947.1|/0/predicted protein [Hordeum vulgare subsp. vulgare]	AT1G59171.2/-/Inositol-pentakisphosphate 2-kinase family protein
Hvulgare_GLEAN_10013149	0.05	1.74	5.12102	Up	0.847917	-	GO:0016023//cytoplasmic membrane-bounded vesicle	-	-	gi|326491097|dbj|BAK05648.1|/2.66133e-56/predicted protein [Hordeum vulgare subsp. vulgare]	--
Hvulgare_GLEAN_10005424	1.105	22.115	4.32291	Up	0.978642	K01166|1|1e-116|418|dosa:Os09t0537700-02|ribonuclease T2 [EC:3.1.27.1]	GO:0016023//cytoplasmic membrane-bounded vesicle	GO:0003723//RNA binding;GO:0033897//ribonuclease T2 activity	GO:0090502//RNA phosphodiester bond hydrolysis, endonucleolytic	gi|21954110|gb|AAM80567.1|/2.7878e-139/RNase S-like protein [Hordeum vulgare]	AT1G22190.1/-/Integrase-type DNA-binding superfamily protein
Hvulgare_GLEAN_10048410	323.205	821.84	1.34641	Up	0.890197	K02358|1|0.0|736|bdi:100830133|elongation factor Tu	GO:0009941//chloroplast envelope;GO:0048046//apoplast;GO:0009295//nucleoid;GO:0005730//nucleolus;GO:0009570//chloroplast stroma;GO:0009535//chloroplast thylakoid membrane	GO:0003746//translation elongation factor activity;GO:0005525//GTP binding;GO:0003924//GTPase activity	GO:0000038//very long-chain fatty acid metabolic process;GO:0006414//translational elongation;GO:0006184//GTP catabolic process;GO:0042335//cuticle development	gi|475627252|gb|EMT33607.1|/0/hypothetical protein F775_43926 [Aegilops tauschii]	--
Hvulgare_GLEAN_10003781	56.005	19.62	-1.51323	Down	0.890161	K15631|1|1e-26|120|smo:SELMODRAFT_173762|molybdenum cofactor sulfurtransferase [EC:2.8.1.9]	-	GO:0030151//molybdenum ion binding;GO:0030170//pyridoxal phosphate binding;GO:0003824//catalytic activity	GO:0008152//metabolic process	gi|474385303|gb|EMS64934.1|/3.17673e-180/MOSC domain-containing protein 2, mitochondrial [Triticum urartu]	--
Hvulgare_GLEAN_10002089	131	50.94	-1.3627	Down	0.887657	K12872|1|0.0|841|bdi:100843243|pre-mRNA-splicing factor RBM22/SLT11	-	GO:0046872//metal ion binding;GO:0003677//DNA binding;GO:0000166//nucleotide binding;GO:0003723//RNA binding	-	gi|357125138|ref|XP_003564252.1|/0/PREDICTED: zinc finger CCCH domain-containing protein 40 [Brachypodium distachyon]	AT5G10850.1/-/transposable element gene
Hvulgare_GLEAN_10027111	13.015	6.49	-1.00388	Down	0.82469	K07901|1|3e-07|56.6|cre:CHLREDRAFT_195520|Ras-related protein Rab-8A	GO:0005622//intracellular	GO:0005525//GTP binding	GO:0007264//small GTPase mediated signal transduction	gi|326519352|dbj|BAJ96675.1|/0/predicted protein [Hordeum vulgare subsp. vulgare]	--
Hvulgare_GLEAN_10016051	0.215	2.33	3.43792	Up	0.85552	K15086|1|0.0|844|bdi:100823591|(3S)-linalool synthase [EC:4.2.3.25]	GO:0009536//plastid	GO:0000287//magnesium ion binding;GO:0010333//terpene synthase activity	GO:0008152//metabolic process	gi|475583647|gb|EMT19528.1|/0/Linalool synthase, chloroplastic [Aegilops tauschii]	--
Hvulgare_GLEAN_10044081	14.545	6.315	-1.20367	Down	0.846483	-	GO:0005886//plasma membrane	-	-	gi|669030630|emb|CDM85220.1|/0/unnamed protein product [Triticum aestivum]	--
Hvulgare_GLEAN_10042804	31.045	14.7	-1.07854	Down	0.855919	K08233|1|4e-29|126|aly:ARALYDRAFT_320178|polyneuridine-aldehyde esterase [EC:3.1.1.78]	-	GO:0003824//catalytic activity	GO:0006629//lipid metabolic process	gi|326521144|dbj|BAJ96775.1|/3.56803e-86/predicted protein [Hordeum vulgare subsp. vulgare]	--
Hvulgare_GLEAN_10019915	5.185	11.945	1.20399	Up	0.838989	K11414|1|0.0|678|bdi:100842480|NAD-dependent deacetylase sirtuin 4 [EC:3.5.1.-]	GO:0005759//mitochondrial matrix;GO:0005634//nucleus	GO:0008270//zinc ion binding;GO:0070403//NAD+ binding;GO:0034979//NAD-dependent protein deacetylase activity	GO:0006476//protein deacetylation;GO:0006471//protein ADP-ribosylation	gi|326493600|dbj|BAJ85261.1|/0/predicted protein [Hordeum vulgare subsp. vulgare]	--
Hvulgare_GLEAN_10006206	8.875	4.335	-1.03372	Down	0.808267	K12893|1|3e-133|474|bdi:100825680|splicing factor, arginine/serine-rich 4/5/6	GO:0005681//spliceosomal complex	GO:0003723//RNA binding;GO:0000166//nucleotide binding	GO:0000398//mRNA splicing, via spliceosome	gi|357165299|ref|XP_003580336.1|/2.41634e-132/PREDICTED: serine/arginine-rich splicing factor RS31-like [Brachypodium distachyon]	--
Hvulgare_GLEAN_10036594	285.18	613.2	1.10448	Up	0.873467	K08912|1|3e-133|473|bdi:100841670|light-harvesting complex II chlorophyll a/b binding protein 1	GO:0009523//photosystem II;GO:0016021//integral component of membrane;GO:0009507//chloroplast;GO:0009522//photosystem I	GO:0046872//metal ion binding;GO:0016168//chlorophyll binding	GO:0009765//photosynthesis, light harvesting;GO:0018298//protein-chromophore linkage	gi|326499874|dbj|BAJ90772.1|/2.95544e-135/predicted protein [Hordeum vulgare subsp. vulgare]	--
Hvulgare_GLEAN_10039414	44.005	13.075	-1.75086	Down	0.90994	K11254|1|3e-53|206|pop:POPTR_0008s04720g|histone H4	GO:0000786//nucleosome;GO:0005634//nucleus	GO:0003677//DNA binding;GO:0046982//protein heterodimerization activity	GO:0006334//nucleosome assembly	gi|721697114|ref|XP_003580388.2|/3.1366e-52/PREDICTED: uncharacterized protein LOC100841093 [Brachypodium distachyon]	AT3G28980.1/-/Protein of unknown function (DUF1216)
Hvulgare_GLEAN_10043603	20.55	3.625	-2.50309	Down	0.933531	K14306|1|6e-09|62.0|cic:CICLE_v10019079mg|nuclear pore complex protein Nup62;K13412|3|1e-08|60.8|dosa:Os05t0491900-00|calcium-dependent protein kinase [EC:2.7.11.1]	-	-	-	gi|326489809|dbj|BAJ93978.1|/0/predicted protein [Hordeum vulgare subsp. vulgare]	AT2G05660.1/-/transposable element gene
Hvulgare_GLEAN_10019645	8.06	0.62	-3.70044	Down	0.94734	K14325|1|2e-15|81.3|dosa:Os01t0959000-01|RNA-binding protein with serine-rich domain 1	-	-	-	gi|326512794|dbj|BAK03304.1|/1.74637e-87/predicted protein [Hordeum vulgare subsp. vulgare]	AT1G08600.1/ATRX, CHR20/P-loop containing nucleoside triphosphate hydrolases superfamily protein
Hvulgare_GLEAN_10022563	91.245	33.84	-1.43102	Down	0.889762	K04733|1|1e-58|226|fve:101290697|interleukin-1 receptor-associated kinase 4 [EC:2.7.11.1]	-	-	GO:0009755//hormone-mediated signaling pathway;GO:0006635//fatty acid beta-oxidation	gi|474241789|gb|EMS59836.1|/1.17917e-143/hypothetical protein TRIUR3_12334 [Triticum urartu]	--
Hvulgare_GLEAN_10021399	1.27	4.2	1.72556	Up	0.825543	K13051|1|1e-148|525|bdi:100838056|beta-aspartyl-peptidase (threonine type) [EC:3.4.19.5]	-	GO:0004067//asparaginase activity;GO:0008798//beta-aspartyl-peptidase activity	GO:0006508//proteolysis	gi|326514732|dbj|BAJ99727.1|/1.698e-163/predicted protein [Hordeum vulgare subsp. vulgare]	AT2G11420.1/-/transposable element gene
Hvulgare_GLEAN_10031987	11.65	4.145	-1.49089	Down	0.859204	K14803|1|0.0|649|bdi:100835228|protein phosphatase 2C homolog 2/3 [EC:3.1.3.16]	-	GO:0046872//metal ion binding;GO:0004722//protein serine/threonine phosphatase activity;GO:0003677//DNA binding	GO:0006470//protein dephosphorylation	gi|326527891|dbj|BAJ88997.1|/0/predicted protein [Hordeum vulgare subsp. vulgare]	--
Hvulgare_GLEAN_10000670	6.57	2.61	-1.33184	Down	0.819917	K13216|1|3e-14|78.2|aly:ARALYDRAFT_356289|nuclear inhibitor of protein phosphatase 1 [EC:3.1.4.-];K11323|2|3e-09|61.2|vcn:VOLCADRAFT_121342|histone arginine demethylase JMJD6 [EC:1.14.11.-]	-	-	-	gi|326529327|dbj|BAK01057.1|/8.29759e-108/predicted protein [Hordeum vulgare subsp. vulgare]	--
Hvulgare_GLEAN_10034892	22.465	9.12	-1.30057	Down	0.865736	K13206|1|1e-56|217|bdi:100844521|coiled-coil domain-containing protein 55	GO:0005739//mitochondrion	-	-	gi|326492213|dbj|BAK01890.1|/1.2602e-69/predicted protein [Hordeum vulgare subsp. vulgare]	--
Hvulgare_GLEAN_10028711	13.61	5.835	-1.22186	Down	0.846665	K08343|1|2e-166|584|bdi:100820929|ubiquitin-like-conjugating enzyme ATG3 [EC:6.3.2.19]	GO:0005737//cytoplasm	-	GO:0015031//protein transport;GO:0006914//autophagy	gi|545911829|gb|AGW81776.1|/7.42736e-179/autophagy-related protein 3b [Triticum aestivum]	--
Hvulgare_GLEAN_10012156	5.26	1.63	-1.69019	Down	0.841257	K12191|1|5e-09|60.5|sly:101265799|charged multivesicular body protein 2A;K00279|2|1e-06|52.4|bdi:100825123|cytokinin dehydrogenase [EC:1.5.99.12]	-	GO:0050660//flavin adenine dinucleotide binding;GO:0008762//UDP-N-acetylmuramate dehydrogenase activity	GO:0055114//oxidation-reduction process	gi|475577243|gb|EMT17750.1|/2.52103e-40/Reticuline oxidase-like protein [Aegilops tauschii]	--
Hvulgare_GLEAN_10047226	106.05	16.17	-2.71335	Down	0.953782	K03841|1|8e-149|525|bdi:100834106|fructose-1,6-bisphosphatase I [EC:3.1.3.11]	GO:0005737//cytoplasm	GO:0046872//metal ion binding;GO:0042132//fructose 1,6-bisphosphate 1-phosphatase activity	GO:0016311//dephosphorylation;GO:0005975//carbohydrate metabolic process	gi|357133505|ref|XP_003568365.1|/7.10997e-148/PREDICTED: fructose-1,6-bisphosphatase, cytosolic-like [Brachypodium distachyon]	--
Hvulgare_GLEAN_10041795	11.805	4.125	-1.51693	Down	0.861254	K13172|1|1e-07|56.2|vcn:VOLCADRAFT_117048|serine/arginine repetitive matrix protein 2;K13412|2|4e-07|54.3|dosa:Os05t0491900-00|calcium-dependent protein kinase [EC:2.7.11.1];K13171|3|8e-06|50.1|aly:ARALYDRAFT_901882|serine/arginine repetitive matrix protein 1	-	-	-	gi|474448245|gb|EMS68716.1|/3.18694e-63/hypothetical protein TRIUR3_18256 [Triticum urartu]	--
Hvulgare_GLEAN_10038088	16.92	4.855	-1.80119	Down	0.896676	K18080|1|6e-11|67.0|vcn:VOLCADRAFT_98215|tensin	GO:0009536//plastid	-	-	gi|326504610|dbj|BAK06596.1|/3.12606e-91/predicted protein [Hordeum vulgare subsp. vulgare]	AT2G33410.1/-/RNA-binding (RRM/RBD/RNP motifs) family protein
Hvulgare_GLEAN_10010728	30.885	15.36	-1.00773	Down	0.850602	K07232|1|2e-52|204|ath:AT1G44790|cation transport protein ChaC	GO:0005737//cytoplasm	-	-	gi|475615902|gb|EMT29600.1|/1.01771e-123/hypothetical protein F775_27400 [Aegilops tauschii]	--
Hvulgare_GLEAN_10002776	0.03	3.415	6.83078	Up	0.917925	K01177|1|0.0|664|cic:CICLE_v10014929mg|beta-amylase [EC:3.2.1.2]	-	GO:0042802//identical protein binding;GO:0016161//beta-amylase activity	GO:0000272//polysaccharide catabolic process	gi|464145|dbj|BAA04815.1|/0/beta-amylase [Hordeum vulgare subsp. vulgare]	--
Hvulgare_GLEAN_10042968	7.81	3.5	-1.15797	Down	0.814147	K00344|1|3e-84|310|osa:4331066|NADPH2:quinone reductase [EC:1.6.5.5];K10133|2|1e-32|138|gsl:Gasu_27510|tumor protein p53-inducible protein 3 [EC:1.-.-.-]	GO:0005829//cytosol	GO:0004024//alcohol dehydrogenase activity, zinc-dependent;GO:0008270//zinc ion binding	GO:0009610//response to symbiotic fungus;GO:0055114//oxidation-reduction process	gi|326491693|dbj|BAJ94324.1|/6.62081e-95/predicted protein [Hordeum vulgare subsp. vulgare]	--
Hvulgare_GLEAN_10038787	70.76	191.05	1.43294	Up	0.892466	K09840|1|3e-175|614|bdi:100845393|9-cis-epoxycarotenoid dioxygenase [EC:1.13.11.51]	GO:0009536//plastid	GO:0051213//dioxygenase activity	GO:0055114//oxidation-reduction process	gi|326513040|dbj|BAK03427.1|/0/predicted protein [Hordeum vulgare subsp. vulgare]	AT2G25830.1/-/YebC-related
Hvulgare_GLEAN_10040450	18.2	7.205	-1.33687	Down	0.864611	-	-	GO:0003676//nucleic acid binding;GO:0004527//exonuclease activity	GO:0090305//nucleic acid phosphodiester bond hydrolysis	gi|326496743|dbj|BAJ98398.1|/0/predicted protein [Hordeum vulgare subsp. vulgare]	--
Hvulgare_GLEAN_10052940	1.96	0.265	-2.88679	Down	0.814927	K07393|1|1e-07|57.8|aly:ARALYDRAFT_356687|putative glutathione S-transferase	-	-	-	gi|326490401|dbj|BAJ84864.1|/0/predicted protein [Hordeum vulgare subsp. vulgare]	--
Hvulgare_GLEAN_10007812	33.97	16.1	-1.0772	Down	0.857171	K05681|1|5e-59|230|ppp:PHYPADRAFT_11555|ATP-binding cassette, subfamily G (WHITE), member 2	GO:0016020//membrane	GO:0005524//ATP binding;GO:0016887//ATPase activity	GO:0006200//ATP catabolic process	gi|475572079|gb|EMT16409.1|/0/Pleiotropic drug resistance protein 4 [Aegilops tauschii]	AT5G50130.1/-/NAD(P)-binding Rossmann-fold superfamily protein
Hvulgare_GLEAN_10055505	0.865	3.135	1.85769	Up	0.805455	K04733|1|8e-91|335|gmx:100776778|interleukin-1 receptor-associated kinase 4 [EC:2.7.11.1]	GO:0016023//cytoplasmic membrane-bounded vesicle	GO:0043167//ion binding;GO:0004672//protein kinase activity	-	gi|475575642|gb|EMT17335.1|/0/Wall-associated receptor kinase 2 [Aegilops tauschii]	AT2G13115.1/-/pseudogene of bZIP family transcription factor
Hvulgare_GLEAN_10018457	10.715	5.04	-1.08814	Down	0.823365	K02961|1|6e-46|181|bdi:100841573|small subunit ribosomal protein S17	GO:0022627//cytosolic small ribosomal subunit	GO:0003735//structural constituent of ribosome	GO:0006412//translation;GO:0006354//DNA-templated transcription, elongation;GO:0009793//embryo development ending in seed dormancy	gi|326529123|dbj|BAK00955.1|/7.44217e-54/predicted protein [Hordeum vulgare subsp. vulgare]	--
Hvulgare_GLEAN_10047900	61.72	28.265	-1.12672	Down	0.867642	K14409|1|0.0|1197|obr:102718668|protein SMG7	GO:0044424	-	GO:0009987//cellular process;GO:0044699	gi|474389640|gb|EMS65250.1|/0/Protein SMG7 [Triticum urartu]	--
Hvulgare_GLEAN_10056080	8.555	19.535	1.19122	Up	0.854958	K03086|1|2e-106|386|sly:101263246|RNA polymerase primary sigma factor	GO:0005739//mitochondrion;GO:0009536//plastid	GO:0003677//DNA binding;GO:0003700//sequence-specific DNA binding transcription factor activity;GO:0016987//sigma factor activity	GO:0006355//regulation of transcription, DNA-templated;GO:0006352//DNA-templated transcription, initiation	gi|475531440|gb|EMT08077.1|/0/RNA polymerase sigma factor rpoD [Aegilops tauschii]	--
Hvulgare_GLEAN_10005062	2.23	8.22	1.88209	Up	0.874936	K16475|1|2e-14|80.9|cvr:CHLNCDRAFT_133596|leucine-rich repeat and coiled-coil domain-containing protein 1;K14306|4|7e-13|75.9|vvi:100265039|nuclear pore complex protein Nup62	-	-	-	gi|475586079|gb|EMT20219.1|/0/hypothetical protein F775_19121 [Aegilops tauschii]	AT3G32383.1/-/transposable element gene
Hvulgare_GLEAN_10034304	4.215	0.725	-2.53948	Down	0.870636	-	-	GO:0005488//binding	GO:0006351//transcription, DNA-templated	gi|326512392|dbj|BAJ99551.1|/1.34264e-23/predicted protein [Hordeum vulgare subsp. vulgare]	--
Hvulgare_GLEAN_10017124	846.945	400.985	-1.07872	Down	0.872051	K01183|1|1e-84|312|osa:4338718|chitinase [EC:3.2.1.14]	GO:0016023//cytoplasmic membrane-bounded vesicle	GO:0004568//chitinase activity	GO:0006032//chitin catabolic process;GO:0051707//response to other organism;GO:0000272//polysaccharide catabolic process;GO:0016998//cell wall macromolecule catabolic process	gi|215512228|gb|ACJ68105.1|/2.53567e-146/chitinase [Hordeum vulgare subsp. vulgare]	AT2G24750.1/-/pseudogene, similar to Avr9/Cf-9 rapidly elicited protein 141, similar to GB:AAB61068; blastp match of 43% identity and 5.0e-152 P-value to GP|30013669|gb|AAP03877.1||AY220478 Avr9/Cf-9 rapidly elicited protein 141 {Nicotiana tabacum}
Hvulgare_GLEAN_10035134	0.36	4.42	3.61798	Up	0.915366	K10528|1|2e-129|462|bdi:100831133|hydroperoxide lyase [EC:4.1.2.-]	-	GO:0003824//catalytic activity	GO:0044710	gi|357138428|ref|XP_003570794.1|/1.61434e-128/PREDICTED: allene oxide synthase, chloroplastic [Brachypodium distachyon]	AT2G43740.2/-/Mannose-binding lectin superfamily protein
Hvulgare_GLEAN_10040046	10.225	4.445	-1.20185	Down	0.831966	K04733|1|6e-08|57.4|tcc:TCM_042529|interleukin-1 receptor-associated kinase 4 [EC:2.7.11.1]	GO:0016023//cytoplasmic membrane-bounded vesicle;GO:0005739//mitochondrion	GO:0003993//acid phosphatase activity	GO:0016311//dephosphorylation	gi|473808027|gb|EMS46715.1|/4.30362e-21/Stem 28 kDa glycoprotein [Triticum urartu]	--
Hvulgare_GLEAN_10025632	5.795	2.075	-1.4817	Down	0.822222	-	-	-	-	gi|326513672|dbj|BAJ87855.1|/6.69637e-07/predicted protein [Hordeum vulgare subsp. vulgare]	--
Hvulgare_GLEAN_10003689	5.425	10.9	1.00663	Up	0.816923	K10406|1|7e-65|249|obr:102712517|kinesin family member C2/C3	GO:0005871//kinesin complex;GO:0005874//microtubule	GO:0008017//microtubule binding;GO:0005524//ATP binding;GO:0003777//microtubule motor activity	GO:0007018//microtubule-based movement;GO:0008152//metabolic process	gi|326528069|dbj|BAJ89086.1|/0/predicted protein [Hordeum vulgare subsp. vulgare]	--
Hvulgare_GLEAN_10001033	13.47	4.805	-1.48714	Down	0.864212	K14416|1|1e-27|120|aly:ARALYDRAFT_325603|elongation factor 1 alpha-like protein;K00430|2|8e-06|48.5|sbi:SORBI_06g021550|peroxidase [EC:1.11.1.7]	GO:0072686//mitotic spindle;GO:0005737//cytoplasm;GO:0005634//nucleus	GO:0005515//protein binding;GO:0005525//GTP binding	GO:0045841//negative regulation of mitotic metaphase/anaphase transition;GO:0009733//response to auxin;GO:2000280//regulation of root development	gi|345650992|gb|AEO14653.1|/6.04969e-56/RAA1 [Hordeum vulgare]	AT3G26110.1/-/Anther-specific protein agp1-like
Hvulgare_GLEAN_10027669	12.65	4.4	-1.52356	Down	0.863722	K14006|1|3e-15|80.5|tcc:TCM_045610|protein transport protein SEC23	GO:0016021//integral component of membrane	-	GO:0008285//negative regulation of cell proliferation	gi|326518204|dbj|BAK07354.1|/1.16668e-94/predicted protein [Hordeum vulgare subsp. vulgare]	AT5G48385.1/-/FRIGIDA-like protein
Hvulgare_GLEAN_10006486	11.29	45.69	2.01683	Up	0.926962	K02876|1|1e-69|260|bdi:100827203|large subunit ribosomal protein L15	GO:0000311//plastid large ribosomal subunit;GO:0009941//chloroplast envelope;GO:0009570//chloroplast stroma	GO:0003735//structural constituent of ribosome	GO:0006412//translation;GO:0006354//DNA-templated transcription, elongation	gi|326489899|dbj|BAJ94023.1|/8.33859e-74/predicted protein [Hordeum vulgare subsp. vulgare]	--
Hvulgare_GLEAN_10026788	19.275	2.83	-2.76786	Down	0.940281	K18080|1|2e-12|72.4|vcn:VOLCADRAFT_98215|tensin	GO:0016023//cytoplasmic membrane-bounded vesicle	-	-	gi|326496096|dbj|BAJ90669.1|/1.40595e-113/predicted protein [Hordeum vulgare subsp. vulgare]	AT2G28490.1/-/RmlC-like cupins superfamily protein
Hvulgare_GLEAN_10029030	48.625	217.24	2.15952	Up	0.935654	K03405|1|0.0|734|obr:102713060|magnesium chelatase subunit I [EC:6.6.1.1]	GO:0009507//chloroplast	GO:0016851//magnesium chelatase activity;GO:0005524//ATP binding	GO:0015995//chlorophyll biosynthetic process;GO:0015979//photosynthesis	gi|597709749|gb|ABF72535.3|/0/magnesium chelatase 40-kDa subunit [Hordeum vulgare subsp. vulgare]	AT5G36660.1/-/transposable element gene
Hvulgare_GLEAN_10000837	8.645	1.68	-2.3634	Down	0.9074	K13420|1|0.0|1420|obr:102718082|LRR receptor-like serine/threonine-protein kinase FLS2 [EC:2.7.11.1]	GO:0016023//cytoplasmic membrane-bounded vesicle;GO:0016021//integral component of membrane;GO:0005886//plasma membrane;GO:0010008//endosome membrane	GO:0004675//transmembrane receptor protein serine/threonine kinase activity;GO:0005524//ATP binding	GO:0007178//transmembrane receptor protein serine/threonine kinase signaling pathway;GO:0006898//receptor-mediated endocytosis;GO:0016045//detection of bacterium;GO:0052544//defense response by callose deposition in cell wall;GO:0042742//defense response to bacterium;GO:0006468//protein phosphorylation;GO:0010359//regulation of anion channel activity	gi|326528179|dbj|BAJ89141.1|/0/predicted protein [Hordeum vulgare subsp. vulgare]	AT4G16748.1/-/| chr4:9417058-9420649 REVERSE LENGTH=3592
Hvulgare_GLEAN_10040805	20.66	8.98	-1.20205	Down	0.857026	K01647|1|0.0|946|bdi:100838601|citrate synthase [EC:2.3.3.1]	GO:0009536//plastid	GO:0046912//transferase activity, transferring acyl groups, acyl groups converted into alkyl on transfer	GO:0006099//tricarboxylic acid cycle;GO:0044262//cellular carbohydrate metabolic process	gi|326531082|dbj|BAK04892.1|/0/predicted protein [Hordeum vulgare subsp. vulgare]	--
Hvulgare_GLEAN_10034359	12.61	5.375	-1.23023	Down	0.844433	K17969|1|1e-84|311|bdi:100829836|mitochondrial fission 1 protein	-	-	GO:0000266//mitochondrial fission	gi|326521792|dbj|BAK00472.1|/7.0983e-92/predicted protein [Hordeum vulgare subsp. vulgare]	--
Hvulgare_GLEAN_10007947	35.155	11.22	-1.64766	Down	0.904787	-	-	-	-	-	--
Hvulgare_GLEAN_10055849	10.23	4.665	-1.13286	Down	0.825506	K12818|1|7e-100|364|smo:SELMODRAFT_429199|ATP-dependent RNA helicase DHX8/PRP22 [EC:3.6.4.13];K17866|2|9e-36|151|ota:Ot07g02460|diphthamide biosynthesis protein 2	GO:0016021//integral component of membrane	-	GO:0055085//transmembrane transport	gi|326491783|dbj|BAJ94369.1|/0/predicted protein [Hordeum vulgare subsp. vulgare]	--
Hvulgare_GLEAN_10022474	11.885	3.67	-1.69529	Down	0.883302	-	GO:0009536//plastid	-	-	gi|475555573|gb|EMT12454.1|/1.13168e-38/hypothetical protein F775_16366 [Aegilops tauschii]	--
Hvulgare_GLEAN_10034471	10.935	3.985	-1.4563	Down	0.855157	K06636|1|2e-12|73.9|smo:SELMODRAFT_428807|structural maintenance of chromosome 1	GO:0005886//plasma membrane	GO:0004519//endonuclease activity;GO:0046872//metal ion binding;GO:0003676//nucleic acid binding	GO:0090305//nucleic acid phosphodiester bond hydrolysis	gi|326533770|dbj|BAK05416.1|/0/predicted protein [Hordeum vulgare subsp. vulgare]	--
Hvulgare_GLEAN_10054892	104.295	216.525	1.05386	Up	0.867787	K03061|1|2e-07|53.9|gmx:100816363|26S proteasome regulatory subunit T1	GO:0005840//ribosome	GO:0003735//structural constituent of ribosome	GO:0006412//translation	gi|475513769|gb|EMT05649.1|/6.98478e-73/30S ribosomal protein S21 [Aegilops tauschii]	--
Hvulgare_GLEAN_10017391	11.63	23.59	1.02032	Up	0.845449	K00799|1|3e-97|353|bdi:100838691|glutathione S-transferase [EC:2.5.1.18]	-	GO:0004364//glutathione transferase activity	GO:0008152//metabolic process	gi|326501538|dbj|BAK02558.1|/2.72568e-127/predicted protein [Hordeum vulgare subsp. vulgare]	AT1G35745.1/-/transposable element gene
Hvulgare_GLEAN_10007822	2.82	12.675	2.16822	Up	0.908979	K00224|1|9e-115|412|vvi:100264250|[EC:1.3.1.-];K13081|5|1e-59|229|vvi:100233112|leucoanthocyanidin reductase [EC:1.17.1.3]	GO:0005737//cytoplasm	GO:0016491//oxidoreductase activity	GO:0055114//oxidation-reduction process	gi|242052385|ref|XP_002455338.1|/2.7637e-138/hypothetical protein SORBIDRAFT_03g008760 [Sorghum bicolor]	AT2G13115.1/-/pseudogene of bZIP family transcription factor
Hvulgare_GLEAN_10011768	9.48	1.56	-2.60334	Down	0.920266	K15382|1|1e-125|448|bdi:100838818|solute carrier family 50 (sugar transporter)	GO:0005887//integral component of plasma membrane;GO:0016023//cytoplasmic membrane-bounded vesicle	GO:0051119//sugar transmembrane transporter activity	GO:0034219//carbohydrate transmembrane transport	gi|326496378|dbj|BAJ94651.1|/2.25779e-163/predicted protein [Hordeum vulgare subsp. vulgare]	AT1G70000.2/-/myb-like transcription factor family protein
Hvulgare_GLEAN_10031539	9.535	3.28	-1.53954	Down	0.853379	K16280|1|0.0|677|bdi:100821907|E3 ubiquitin-protein ligase RGLG [EC:6.3.2.19]	-	GO:0008270//zinc ion binding;GO:0004842//ubiquitin-protein transferase activity	GO:0009867//jasmonic acid mediated signaling pathway;GO:0042742//defense response to bacterium;GO:0009611//response to wounding;GO:0016567//protein ubiquitination;GO:0009690//cytokinin metabolic process	gi|326501040|dbj|BAJ98751.1|/0/predicted protein [Hordeum vulgare subsp. vulgare]	--
Hvulgare_GLEAN_10042031	3.875	8.265	1.09282	Up	0.810409	K02503|1|7e-82|302|sbi:SORBI_10g026700|histidine triad (HIT) family protein	GO:0005739//mitochondrion;GO:0009507//chloroplast	GO:0003824//catalytic activity;GO:0005080//protein kinase C binding;GO:0008270//zinc ion binding	GO:0008152//metabolic process	gi|326502896|dbj|BAJ99076.1|/1.60181e-95/predicted protein [Hordeum vulgare subsp. vulgare]	--
Hvulgare_GLEAN_10030001	9.595	19.215	1.00188	Up	0.838499	K17964|1|5e-61|236|csv:101205583|leucine-rich PPR motif-containing protein, mitochondrial	GO:0009536//plastid	-	-	gi|326507498|dbj|BAK03142.1|/0/predicted protein [Hordeum vulgare subsp. vulgare]	--
Hvulgare_GLEAN_10056072	48.405	9.065	-2.41678	Down	0.941823	K09562|1|0.0|664|bdi:100834539|hsp70-interacting protein	-	-	GO:0007623//circadian rhythm	gi|357112910|ref|XP_003558248.1|/0/PREDICTED: uncharacterized protein LOC100834539 [Brachypodium distachyon]	--
Hvulgare_GLEAN_10023092	19.99	3.88	-2.36515	Down	0.931262	K15402|1|1e-107|390|bdi:100824104|fatty acid omega-hydroxylase [EC:1.14.-.-]	-	GO:0020037//heme binding;GO:0016705//oxidoreductase activity, acting on paired donors, with incorporation or reduction of molecular oxygen;GO:0004497//monooxygenase activity;GO:0005506//iron ion binding	GO:0055114//oxidation-reduction process	gi|326493570|dbj|BAJ85246.1|/0/predicted protein [Hordeum vulgare subsp. vulgare]	AT3G17050.1/-/transposable element gene
Hvulgare_GLEAN_10042488	254.125	81.495	-1.64075	Down	0.914804	-	-	-	-	gi|326530922|dbj|BAK01259.1|/4.17985e-49/predicted protein [Hordeum vulgare subsp. vulgare]	--
Hvulgare_GLEAN_10001968	5.775	1.975	-1.54797	Down	0.826287	-	-	-	-	gi|473923333|gb|EMS49761.1|/1.17844e-41/hypothetical protein TRIUR3_03720 [Triticum urartu]	--
Hvulgare_GLEAN_10033354	0.44	3.155	2.84206	Up	0.863976	-	GO:0005576//extracellular region	GO:0030145//manganese ion binding;GO:0045735//nutrient reservoir activity	-	gi|326502648|dbj|BAJ98952.1|/4.62751e-24/predicted protein [Hordeum vulgare subsp. vulgare]	--
Hvulgare_GLEAN_10009285	0.915	5.155	2.49413	Up	0.884082	K04733|1|8e-85|315|dosa:Os07t0248600-00|interleukin-1 receptor-associated kinase 4 [EC:2.7.11.1]	GO:0016023//cytoplasmic membrane-bounded vesicle	GO:0005488//binding;GO:0016301//kinase activity	-	gi|474008714|gb|EMS52474.1|/0/Wall-associated receptor kinase 2 [Triticum urartu]	--
Hvulgare_GLEAN_10010472	20.995	9.955	-1.07655	Down	0.847264	-	-	-	-	gi|226529161|ref|NP_001142673.1|/6.08575e-08/uncharacterized protein LOC100274968 [Zea mays]	--
Hvulgare_GLEAN_10018588	4.77	1.575	-1.59864	Down	0.829734	K09555|1|5e-19|93.2|mtr:MTR_7g069610|BCL2-associated athanogene 1;K00430|2|7e-07|52.8|obr:102718644|peroxidase [EC:1.11.1.7]	GO:0009536//plastid	-	-	gi|669030658|emb|CDM85260.1|/1.97461e-80/unnamed protein product [Triticum aestivum]	AT4G39810.1/-/Polynucleotidyl transferase, ribonuclease H-like superfamily protein
Hvulgare_GLEAN_10042471	200.315	97.315	-1.04154	Down	0.866934	K12811|1|3e-19|95.1|fve:101313517|ATP-dependent RNA helicase DDX46/PRP5 [EC:3.6.4.13]	-	-	-	gi|326533688|dbj|BAK05375.1|/1.03824e-150/predicted protein [Hordeum vulgare subsp. vulgare]	--
Hvulgare_GLEAN_10027162	19.725	6.585	-1.58277	Down	0.894099	K10532|1|0.0|889|bdi:100839989|heparan-alpha-glucosaminide N-acetyltransferase [EC:2.3.1.78]	GO:0016020//membrane	GO:0016740//transferase activity	GO:0016556//mRNA modification	gi|326493552|dbj|BAJ85237.1|/0/predicted protein [Hordeum vulgare subsp. vulgare]	AT2G30250.1/WRKY25, ATWRKY25/WRKY DNA-binding protein 25
Hvulgare_GLEAN_10042504	2.595	11.645	2.1659	Up	0.906057	K00430|1|6e-133|473|bdi:100846185|peroxidase [EC:1.11.1.7]	GO:0016023//cytoplasmic membrane-bounded vesicle;GO:0005576//extracellular region	GO:0046872//metal ion binding;GO:0020037//heme binding;GO:0004601//peroxidase activity	GO:0006979//response to oxidative stress;GO:0055114//oxidation-reduction process	gi|326503262|dbj|BAJ99256.1|/1.63695e-178/predicted protein [Hordeum vulgare subsp. vulgare]	AT3G32320.1/-/transposable element gene
Hvulgare_GLEAN_10035379	0.665	2.82	2.08427	Up	0.814473	K03327|1|3e-171|601|obr:102711141|multidrug resistance protein, MATE family	GO:0016021//integral component of membrane	GO:0015297//antiporter activity;GO:0015238//drug transmembrane transporter activity	GO:0006855//drug transmembrane transport	gi|475581588|gb|EMT18879.1|/0/Multidrug and toxin extrusion protein 1 [Aegilops tauschii]	AT3G29634.1/-/transposable element gene
Hvulgare_GLEAN_10019478	4.34	0.82	-2.404	Down	0.870073	-	-	-	-	gi|475612131|gb|EMT28310.1|/1.37643e-15/hypothetical protein F775_24835 [Aegilops tauschii]	--
Hvulgare_GLEAN_10019022	0.715	3	2.06895	Up	0.820534	K00430|1|2e-22|104|bdi:100822183|peroxidase [EC:1.11.1.7]	GO:0016023//cytoplasmic membrane-bounded vesicle;GO:0016020//membrane	-	-	gi|326490329|dbj|BAJ84828.1|/2.81953e-76/predicted protein [Hordeum vulgare subsp. vulgare]	AT4G17950.1/-/AT hook motif DNA-binding family protein
Hvulgare_GLEAN_10006138	4.29	18.86	2.13628	Up	0.917979	-	GO:0005739//mitochondrion;GO:0009535//chloroplast thylakoid membrane;GO:0009570//chloroplast stroma	-	GO:0016226//iron-sulfur cluster assembly;GO:0010275//NAD(P)H dehydrogenase complex assembly;GO:0009073//aromatic amino acid family biosynthetic process	gi|326493118|dbj|BAJ85020.1|/8.78921e-150/predicted protein [Hordeum vulgare subsp. vulgare]	--
Hvulgare_GLEAN_10024549	0.975	5.04	2.36995	Up	0.87989	K00784|1|3e-165|580|bdi:100845341|ribonuclease Z [EC:3.1.26.11]	GO:0009507//chloroplast	GO:0046872//metal ion binding;GO:0042781//3'-tRNA processing endoribonuclease activity	GO:0016556//mRNA modification;GO:0006364//rRNA processing;GO:0034414//tRNA 3'-trailer cleavage, endonucleolytic;GO:0009658//chloroplast organization	gi|357159012|ref|XP_003578311.1|/3.0527e-164/PREDICTED: ribonuclease Z, chloroplastic [Brachypodium distachyon]	--
Hvulgare_GLEAN_10021693	96.305	47.395	-1.02288	Down	0.863014	K13535|1|1e-05|51.6|gsl:Gasu_38130|cardiolipin-specific phospholipase [EC:3.1.1.-]	GO:0009507//chloroplast	GO:0080124//pheophytinase activity	GO:0015996//chlorophyll catabolic process	gi|326498881|dbj|BAK02426.1|/0/predicted protein [Hordeum vulgare subsp. vulgare]	--
Hvulgare_GLEAN_10056989	16.905	39.335	1.21836	Up	0.870636	K14441|1|4e-25|115|gsl:Gasu_36360|ribosomal protein S12 methylthiotransferase [EC:2.-.-.-];K15865|5|3e-18|92.8|gmx:100798865|CDK5 regulatory subunit-associated protein 1-like 1	GO:0005739//mitochondrion	GO:0051539//4 iron, 4 sulfur cluster binding;GO:0016740//transferase activity;GO:0046872//metal ion binding	GO:0010155//regulation of proton transport;GO:0006655//phosphatidylglycerol biosynthetic process;GO:0007131//reciprocal meiotic recombination;GO:0009793//embryo development ending in seed dormancy;GO:0006400//tRNA modification;GO:0009691//cytokinin biosynthetic process;GO:0016226//iron-sulfur cluster assembly;GO:0046777//protein autophosphorylation;GO:0000079//regulation of cyclin-dependent prote…	gi|326495462|dbj|BAJ85827.1|/0/predicted protein [Hordeum vulgare subsp. vulgare]	--
Hvulgare_GLEAN_10003969	9.61	4.195	-1.19587	Down	0.828736	K14325|1|5e-06|49.3|dosa:Os05t0105900-01|RNA-binding protein with serine-rich domain 1	-	-	-	gi|326505774|dbj|BAJ91126.1|/2.95786e-39/predicted protein [Hordeum vulgare subsp. vulgare]	--
Hvulgare_GLEAN_10034923	383.54	83.155	-2.2055	Down	0.93725	-	GO:0016023//cytoplasmic membrane-bounded vesicle;GO:0048046//apoplast	GO:0045735//nutrient reservoir activity;GO:0030145//manganese ion binding	-	gi|326488799|dbj|BAJ98011.1|/4.72542e-127/predicted protein [Hordeum vulgare subsp. vulgare]	--
Hvulgare_GLEAN_10033363	6.795	3.07	-1.14623	Down	0.804239	K12501|1|3e-32|136|bdi:100833260|homogentisate solanesyltransferase	-	GO:0008270//zinc ion binding;GO:0004842//ubiquitin-protein transferase activity	GO:0016567//protein ubiquitination	gi|326491283|dbj|BAK05741.1|/2.06461e-56/predicted protein [Hordeum vulgare subsp. vulgare]	--
Hvulgare_GLEAN_10036642	0.03	1.5	5.64386	Up	0.833345	K12191|1|2e-16|86.3|sly:101265799|charged multivesicular body protein 2A	-	GO:0050660//flavin adenine dinucleotide binding;GO:0008762//UDP-N-acetylmuramate dehydrogenase activity	GO:0055114//oxidation-reduction process	gi|326517770|dbj|BAK03803.1|/0/predicted protein [Hordeum vulgare subsp. vulgare]	--
Hvulgare_GLEAN_10052068	2.18	0.285	-2.93529	Down	0.828029	K01206|1|4e-111|400|tcc:TCM_010576|alpha-L-fucosidase [EC:3.2.1.51]	GO:0009505//plant-type cell wall;GO:0016023//cytoplasmic membrane-bounded vesicle;GO:0048046//apoplast;GO:0005739//mitochondrion	GO:0016788//hydrolase activity, acting on ester bonds;GO:0004560//alpha-L-fucosidase activity	GO:0006629//lipid metabolic process;GO:0019761//glucosinolate biosynthetic process	gi|326515438|dbj|BAK03632.1|/0/predicted protein [Hordeum vulgare subsp. vulgare]	--
Hvulgare_GLEAN_10027715	15.47	7.595	-1.02635	Down	0.833327	K07424|1|2e-172|605|sbi:SORBI_03g028720|cytochrome P450, family 3, subfamily A [EC:1.14.14.1];K07426|2|9e-135|480|csv:101207867|cytochrome P450, family 4, subfamily B, polypeptide 1 [EC:1.14.14.1];K17873|3|1e-124|446|mtr:MTR_8g042040|11-oxo-beta-amyrin 30-oxidase [EC:1.14.13.173];K15639|4|7e-111|400|fve:101310444|PHYB activation tagged suppressor 1 [EC:1.14.-.-]	-	GO:0020037//heme binding;GO:0016705//oxidoreductase activity, acting on paired donors, with incorporation or reduction of molecular oxygen;GO:0004497//monooxygenase activity;GO:0005506//iron ion binding	GO:0055114//oxidation-reduction process	gi|475608447|gb|EMT27041.1|/0/Secologanin synthase [Aegilops tauschii]	AT5G05400.1/-/LRR and NB-ARC domains-containing disease resistance protein
Hvulgare_GLEAN_10048127	16.205	6.64	-1.28718	Down	0.8563	K03868|1|2e-12|72.0|gmx:100792815|RING-box protein 1	-	-	-	gi|326488829|dbj|BAJ98026.1|/1.57663e-112/predicted protein [Hordeum vulgare subsp. vulgare]	--
Hvulgare_GLEAN_10047659	5.52	2.255	-1.29154	Down	0.802352	K13464|1|3e-42|169|bdi:100843671|jasmonate ZIM domain-containing protein	-	-	-	gi|326487484|dbj|BAJ89726.1|/3.17602e-65/predicted protein [Hordeum vulgare subsp. vulgare]	AT1G56630.1/-/alpha/beta-Hydrolases superfamily protein
Hvulgare_GLEAN_10013176	11.535	5.095	-1.17886	Down	0.835777	K11323|1|7e-11|68.9|vcn:VOLCADRAFT_121342|histone arginine demethylase JMJD6 [EC:1.14.11.-]	-	-	-	gi|475521019|gb|EMT06567.1|/3.47582e-93/hypothetical protein F775_15408 [Aegilops tauschii]	--
Hvulgare_GLEAN_10052284	11.41	4.405	-1.37308	Down	0.850947	K09272|1|7e-40|162|bdi:100836453|structure-specific recognition protein 1	GO:0005694//chromosome;GO:0005634//nucleus	GO:0003677//DNA binding	GO:0006281//DNA repair;GO:0006260//DNA replication;GO:0006355//regulation of transcription, DNA-templated	gi|326523557|dbj|BAJ92949.1|/1.01093e-40/predicted protein [Hordeum vulgare subsp. vulgare]	--
Hvulgare_GLEAN_10024547	6.02	12.805	1.08887	Up	0.831622	K04733|1|7e-126|451|gmx:100776778|interleukin-1 receptor-associated kinase 4 [EC:2.7.11.1]	GO:0016023//cytoplasmic membrane-bounded vesicle	GO:0043167//ion binding;GO:0004672//protein kinase activity;GO:0000166//nucleotide binding	GO:0016310//phosphorylation	gi|475584001|gb|EMT19641.1|/0/Wall-associated receptor kinase 3 [Aegilops tauschii]	--
Hvulgare_GLEAN_10015611	1.35	4.97	1.88029	Up	0.845776	K00599|1|2e-177|621|vvi:100265277|[EC:2.1.1.-]	-	GO:0008168//methyltransferase activity	GO:0031167//rRNA methylation	gi|326534126|dbj|BAJ89413.1|/0/predicted protein [Hordeum vulgare subsp. vulgare]	--
Hvulgare_GLEAN_10042487	35.11	16.255	-1.111	Down	0.860165	K13412|1|1e-09|63.2|dosa:Os05t0491900-00|calcium-dependent protein kinase [EC:2.7.11.1];K13172|3|2e-08|59.3|cvr:CHLNCDRAFT_140537|serine/arginine repetitive matrix protein 2	-	GO:0004190//aspartic-type endopeptidase activity	GO:0045493//xylan catabolic process;GO:0006508//proteolysis	gi|475540508|gb|EMT09616.1|/3.77031e-100/Basic 7S globulin 2 [Aegilops tauschii]	--
Hvulgare_GLEAN_10040215	5.64	2.375	-1.24777	Down	0.801027	K01193|1|0.0|797|obr:102701886|beta-fructofuranosidase [EC:3.2.1.26]	-	GO:0050306;GO:0004575//sucrose alpha-glucosidase activity	GO:0005975//carbohydrate metabolic process	gi|400177392|gb|AFP72238.1|/0/sucrose:sucrose 1-fructosyltransferase [Hordeum vulgare subsp. vulgare]	AT4G12426.1/-/transposable element gene
Hvulgare_GLEAN_10046355	56.71	13.1	-2.11404	Down	0.929901	K06228|1|3e-10|65.5|csv:101232598|fused [EC:2.7.11.1];K13412|2|2e-08|59.3|dosa:Os05t0491900-00|calcium-dependent protein kinase [EC:2.7.11.1];K02184|3|7e-07|37.7|rcu:RCOM_1471040|formin 2;K13171|5|3e-06|52.0|vvi:100262120|serine/arginine repetitive matrix protein 1	GO:0016023//cytoplasmic membrane-bounded vesicle	-	-	gi|326509557|dbj|BAJ91695.1|/1.19955e-140/predicted protein [Hordeum vulgare subsp. vulgare]	AT2G34210.1/-/Transcription elongation factor Spt5
Hvulgare_GLEAN_10011400	16.995	72.515	2.09317	Up	0.931299	K13366|1|0.0|862|bdi:100832876|polyamine oxidase [EC:1.5.3.14 1.5.3.16 1.5.3.-]	-	GO:0052900;GO:0052896;GO:0052897;GO:0052893;GO:0052898	GO:0055114//oxidation-reduction process	gi|14485487|emb|CAC42081.1|/0/polyamine oxidase [Hordeum vulgare subsp. vulgare]	AT5G29890.2/-/transposable element gene
Hvulgare_GLEAN_10005291	2.05	5.26	1.35944	Up	0.805872	K14638|1|0.0|728|sbi:SORBI_01g027280|solute carrier family 15 (peptide/histidine transporter), member 3/4	GO:0016021//integral component of membrane	GO:0005215//transporter activity	GO:0006857//oligopeptide transport	gi|326514744|dbj|BAJ99733.1|/0/predicted protein [Hordeum vulgare subsp. vulgare]	--
Hvulgare_GLEAN_10025917	18.845	8.58	-1.13513	Down	0.850131	K14486|1|0.0|811|fve:101303549|auxin response factor	GO:0005634//nucleus	GO:0003677//DNA binding;GO:0046983//protein dimerization activity	GO:0009734//auxin-activated signaling pathway;GO:0006355//regulation of transcription, DNA-templated	gi|475571065|gb|EMT16165.1|/0/Auxin response factor 5 [Aegilops tauschii]	AT4G22505.1/-/Bifunctional inhibitor/lipid-transfer protein/seed storage 2S albumin superfamily protein
Hvulgare_GLEAN_10040277	17.295	6.38	-1.43873	Down	0.869293	K02184|1|5e-11|46.6|obr:102716797|formin 2	GO:0005773//vacuole	-	-	gi|326501582|dbj|BAK02580.1|/4.65728e-79/predicted protein [Hordeum vulgare subsp. vulgare]	AT2G19806.1/-/transposable element gene
Hvulgare_GLEAN_10042966	10.075	3.485	-1.53155	Down	0.855302	K00430|1|4e-09|61.6|obr:102718644|peroxidase [EC:1.11.1.7];K13172|4|5e-09|61.2|vcn:VOLCADRAFT_117048|serine/arginine repetitive matrix protein 2;K14317|5|8e-09|60.5|mpp:MICPUCDRAFT_46822|nuclear pore complex protein Nup214	-	GO:0016746//transferase activity, transferring acyl groups	-	gi|473922889|gb|EMS49725.1|/6.13943e-121/hypothetical protein TRIUR3_03500 [Triticum urartu]	AT1G68710.1/-/ATPase E1-E2 type family protein / haloacid dehalogenase-like hydrolase family protein
Hvulgare_GLEAN_10027175	13.54	5.75	-1.23559	Down	0.847481	K10601|1|1e-09|64.7|cam:101492004|E3 ubiquitin-protein ligase synoviolin [EC:6.3.2.19]	GO:0016020//membrane	GO:0008270//zinc ion binding	-	gi|326502732|dbj|BAJ98994.1|/1.13257e-173/predicted protein [Hordeum vulgare subsp. vulgare]	--
Hvulgare_GLEAN_10004218	8.32	4.125	-1.01219	Down	0.802824	-	-	-	-	gi|473957972|gb|EMS51026.1|/0/Root phototropism protein 3 [Triticum urartu]	--
Hvulgare_GLEAN_10004302	11.075	4.695	-1.23811	Down	0.839424	-	GO:0016023//cytoplasmic membrane-bounded vesicle	-	-	gi|326495102|dbj|BAJ85647.1|/5.40491e-73/predicted protein [Hordeum vulgare subsp. vulgare]	--
Hvulgare_GLEAN_10020061	12.865	5.395	-1.25376	Down	0.846556	K01209|1|0.0|1227|bdi:100844814|alpha-N-arabinofuranosidase [EC:3.2.1.55]	-	GO:0046556//alpha-L-arabinofuranosidase activity	GO:0046373//L-arabinose metabolic process	gi|381142344|gb|AFF58882.1|/0/arabinoxylan arabinofuranohydrolase [Hordeum vulgare]	--
Hvulgare_GLEAN_10006237	3.255	11.035	1.76136	Up	0.882558	-	-	-	-	gi|326495292|dbj|BAJ85742.1|/4.78878e-91/predicted protein [Hordeum vulgare subsp. vulgare]	--
Hvulgare_GLEAN_10002230	5.78	2.38	-1.28011	Down	0.805255	K00306|1|3e-127|454|bdi:100834853|sarcosine oxidase / L-pipecolate oxidase [EC:1.5.3.1 1.5.3.7]	-	GO:0016491//oxidoreductase activity	GO:0055114//oxidation-reduction process	gi|326520057|dbj|BAK03953.1|/1.07282e-131/predicted protein [Hordeum vulgare subsp. vulgare]	AT1G09810.1/ECT11/evolutionarily conserved C-terminal region 11
Hvulgare_GLEAN_10010227	9.58	22.805	1.25125	Up	0.863414	K13691|1|2e-52|206|atr:s00066p00178850|pathogen-inducible salicylic acid glucosyltransferase [EC:2.4.1.-];K13692|2|3e-52|206|atr:s00136p00071150|UDP-glucose:(indol-3-yl)acetate beta-D-glucosyltransferase [EC:2.4.1.121]	-	GO:0016757//transferase activity, transferring glycosyl groups	-	gi|326525761|dbj|BAJ88927.1|/0/predicted protein [Hordeum vulgare subsp. vulgare]	AT2G42870.1/PAR1, HLH1/phy rapidly regulated 1
Hvulgare_GLEAN_10005636	10.635	4.785	-1.15223	Down	0.829752	K14413|1|3e-81|301|csv:101223060|beta-1,3-galactosyltransferase [EC:2.4.1.-]	GO:0005794//Golgi apparatus;GO:0016021//integral component of membrane	GO:0030246//carbohydrate binding;GO:0008378//galactosyltransferase activity	GO:0006486//protein glycosylation	gi|326507080|dbj|BAJ95617.1|/0/predicted protein [Hordeum vulgare subsp. vulgare]	--
Hvulgare_GLEAN_10024394	1.535	7.995	2.38086	Up	0.904243	K01184|1|5e-20|95.5|obr:102702858|polygalacturonase [EC:3.2.1.15]	GO:0005739//mitochondrion;GO:0005634//nucleus	GO:0003677//DNA binding;GO:0003682//chromatin binding	-	gi|359950750|gb|AEV91165.1|/1.53487e-51/MYB-related protein [Aegilops speltoides]	AT2G20370.1/KAM1, MUR3/Exostosin family protein
Hvulgare_GLEAN_10028073	4.66	26.635	2.51492	Up	0.937051	K09838|1|5e-16|85.5|cre:CHLREDRAFT_53522|zeaxanthin epoxidase [EC:1.14.13.90]	-	GO:0016491//oxidoreductase activity	GO:0055114//oxidation-reduction process	gi|475606409|gb|EMT26383.1|/0/3-hydroxybenzoate 6-hydroxylase 1 [Aegilops tauschii]	AT3G24670.1/-/Pectin lyase-like superfamily protein
Hvulgare_GLEAN_10017176	3.835	11.665	1.60489	Up	0.879092	K08900|1|6e-164|577|vvi:100257701|mitochondrial chaperone BCS1	-	GO:0005524//ATP binding	GO:0051301//cell division	gi|326492243|dbj|BAK01905.1|/0/predicted protein [Hordeum vulgare subsp. vulgare]	AT3G22555.1/-/pseudogene, putative DNA methyltransferase
Hvulgare_GLEAN_10002547	6.65	2.985	-1.15562	Down	0.803295	K00059|1|6e-35|147|cam:101489757|3-oxoacyl-[acyl-carrier protein] reductase [EC:1.1.1.100]	-	GO:0016491//oxidoreductase activity	GO:0055114//oxidation-reduction process	gi|326507686|dbj|BAK03236.1|/1.13411e-156/predicted protein [Hordeum vulgare subsp. vulgare]	--
Hvulgare_GLEAN_10014284	13.805	6.74	-1.03437	Down	0.829317	-	GO:0016020//membrane;GO:0016023//cytoplasmic membrane-bounded vesicle	GO:0016301//kinase activity	GO:0016310//phosphorylation	gi|326491291|dbj|BAK05745.1|/0/predicted protein [Hordeum vulgare subsp. vulgare]	--
Hvulgare_GLEAN_10009677	16.04	7.78	-1.04383	Down	0.835342	-	GO:0016023//cytoplasmic membrane-bounded vesicle	-	-	gi|475623680|gb|EMT32325.1|/9.23628e-49/hypothetical protein F775_24192 [Aegilops tauschii]	--
Hvulgare_GLEAN_10046979	13.625	5.335	-1.3527	Down	0.856246	K10747|1|2e-07|54.3|dosa:Os10t0489200-01|DNA ligase 1 [EC:6.5.1.1];K14325|3|2e-06|49.7|gmx:100804778|RNA-binding protein with serine-rich domain 1;K13680|5|3e-06|50.8|dosa:Os06t0230100-00|beta-mannan synthase [EC:2.4.1.32]	-	GO:0046872//metal ion binding	-	gi|326494206|dbj|BAJ90372.1|/5.47718e-88/predicted protein [Hordeum vulgare subsp. vulgare]	AT1G77550.1/-/tubulin-tyrosine ligases;tubulin-tyrosine ligases
Hvulgare_GLEAN_10007536	15.425	6.93	-1.15434	Down	0.844469	K00430|1|2e-12|73.6|obr:102718644|peroxidase [EC:1.11.1.7];K03126|4|7e-12|71.6|tcc:TCM_022533|transcription initiation factor TFIID subunit 12;K02184|5|7e-12|71.6|rcu:RCOM_1471040|formin 2	-	-	-	gi|475577924|gb|EMT17958.1|/0/hypothetical protein F775_08873 [Aegilops tauschii]	--
Hvulgare_GLEAN_10002995	70.615	34.695	-1.02525	Down	0.861291	K12859|1|8e-80|294|bdi:100842233|U5 snRNP protein, DIM1 family	GO:0019013//viral nucleocapsid;GO:0005681//spliceosomal complex;GO:0005737//cytoplasm	-	GO:0016049//cell growth;GO:0007067//mitotic nuclear division;GO:0006623//protein targeting to vacuole;GO:0000902//cell morphogenesis;GO:0016197//endosomal transport;GO:0007030//Golgi organization;GO:0007033//vacuole organization;GO:0048193//Golgi vesicle transport	gi|326494354|dbj|BAJ90446.1|/2.92778e-79/predicted protein [Hordeum vulgare subsp. vulgare]	--
Hvulgare_GLEAN_10022700	22.585	74.37	1.71936	Up	0.912953	K13412|1|2e-08|57.4|dosa:Os05t0491900-00|calcium-dependent protein kinase [EC:2.7.11.1];K14306|3|1e-06|51.2|gmx:100803385|nuclear pore complex protein Nup62	GO:0005840//ribosome;GO:0009535//chloroplast thylakoid membrane	GO:0003735//structural constituent of ribosome;GO:0019843//rRNA binding	GO:0010027//thylakoid membrane organization;GO:0006412//translation	gi|326531910|dbj|BAK01331.1|/2.34479e-68/predicted protein [Hordeum vulgare subsp. vulgare]	AT3G55850.2/LAF3, LAF3 ISF1/Amidohydrolase family
Hvulgare_GLEAN_10007235	12.06	5.145	-1.22899	Down	0.842437	K15095|1|4e-118|424|bdi:100838437|(+)-neomenthol dehydrogenase [EC:1.1.1.208]	-	-	GO:0008152//metabolic process	gi|474330364|gb|EMS62603.1|/4.25518e-137/Salutaridine reductase [Triticum urartu]	--
Hvulgare_GLEAN_10035638	7.905	42.37	2.42221	Up	0.94068	K13126|1|2e-29|127|cic:CICLE_v10012439mg|polyadenylate-binding protein	GO:0019013//viral nucleocapsid;GO:0009570//chloroplast stroma;GO:0030529//ribonucleoprotein complex	GO:0003676//nucleic acid binding;GO:0000166//nucleotide binding	GO:0000398//mRNA splicing, via spliceosome	gi|326507746|dbj|BAJ86616.1|/6.06343e-85/predicted protein [Hordeum vulgare subsp. vulgare]	--
Hvulgare_GLEAN_10025727	11.45	3.25	-1.81684	Down	0.886169	K00750|1|0.0|639|dosa:Os05t0426400-01|glycogenin glucosyltransferase [EC:2.4.1.186]	-	GO:0016757//transferase activity, transferring glycosyl groups	GO:0008152//metabolic process	gi|326493504|dbj|BAJ85213.1|/0/predicted protein [Hordeum vulgare subsp. vulgare]	AT1G72416.5/-/Chaperone DnaJ-domain superfamily protein
Hvulgare_GLEAN_10042135	4.745	12.045	1.34395	Up	0.851383	K14521|1|6e-65|248|vcn:VOLCADRAFT_98273|N-acetyltransferase 10 [EC:2.3.1.-];K15303|2|5e-15|82.4|mis:MICPUN_70470|aflatoxin B1 aldehyde reductase;K17744|4|1e-13|77.8|smo:SELMODRAFT_109892|L-galactose dehydrogenase [EC:1.1.1.316]	GO:0009941//chloroplast envelope;GO:0009570//chloroplast stroma	GO:0016491//oxidoreductase activity	GO:0019288//isopentenyl diphosphate biosynthetic process, methylerythritol 4-phosphate pathway;GO:0055114//oxidation-reduction process	gi|474139643|gb|EMS56488.1|/0/Protein tas [Triticum urartu]	--
Hvulgare_GLEAN_10039299	51.71	19.745	-1.38896	Down	0.883483	-	-	-	-	gi|326514320|dbj|BAJ96147.1|/7.12974e-49/predicted protein [Hordeum vulgare subsp. vulgare]	--
Hvulgare_GLEAN_10021712	17.34	7.955	-1.12417	Down	0.845413	K00162|1|4e-10|65.1|obr:102719045|pyruvate dehydrogenase E1 component subunit beta [EC:1.2.4.1];K13412|2|1e-09|63.5|dosa:Os05t0491900-00|calcium-dependent protein kinase [EC:2.7.11.1];K03511|4|4e-07|55.1|cvr:CHLNCDRAFT_140443|DNA polymerase kappa [EC:2.7.7.7];K13172|5|1e-06|53.5|vcn:VOLCADRAFT_117048|serine/arginine repetitive matrix protein 2	-	-	-	gi|326514348|dbj|BAJ96161.1|/1.37426e-157/predicted protein [Hordeum vulgare subsp. vulgare]	AT5G18245.1/-/other RNA
Hvulgare_GLEAN_10013140	44.17	19.325	-1.1926	Down	0.869148	K16253|1|1e-83|308|bdi:100836334|DNA-directed RNA polymerase IV and V subunit 7	-	GO:0003899//DNA-directed RNA polymerase activity;GO:0004674//protein serine/threonine kinase activity;GO:0005524//ATP binding;GO:0030246//carbohydrate binding	GO:0006468//protein phosphorylation;GO:0006351//transcription, DNA-templated	gi|326527317|dbj|BAK04600.1|/4.61802e-91/predicted protein [Hordeum vulgare subsp. vulgare]	--
Hvulgare_GLEAN_10007737	33.11	15.615	-1.08433	Down	0.856972	K00930|1|3e-154|543|bdi:100834272|acetylglutamate kinase [EC:2.7.2.8]	GO:0009536//plastid	GO:0003991//acetylglutamate kinase activity;GO:0004349//glutamate 5-kinase activity	GO:0006526//arginine biosynthetic process;GO:0016310//phosphorylation;GO:0006561//proline biosynthetic process	gi|326497847|dbj|BAJ94786.1|/1.94159e-157/predicted protein [Hordeum vulgare subsp. vulgare]	--
Hvulgare_GLEAN_10003640	18.415	9.16	-1.00746	Down	0.837755	K16055|1|0.0|1471|bdi:100829189|trehalose 6-phosphate synthase/phosphatase [EC:2.4.1.15 3.1.3.12]	-	GO:0003824//catalytic activity	GO:0005992//trehalose biosynthetic process	gi|326510037|dbj|BAJ87235.1|/0/predicted protein [Hordeum vulgare subsp. vulgare]	--
Hvulgare_GLEAN_10032216	24.975	3.835	-2.70319	Down	0.943584	-	-	-	-	gi|475595074|gb|EMT22899.1|/5.75243e-81/hypothetical protein F775_30349 [Aegilops tauschii]	AT2G07185.1/-/transposable element gene
Hvulgare_GLEAN_10041190	3.995	11.81	1.56374	Up	0.862996	K06129|1|4e-158|557|bdi:100825103|lysophospholipase III [EC:3.1.1.5]	-	GO:0008374//O-acyltransferase activity	GO:0006629//lipid metabolic process	gi|326506708|dbj|BAJ91395.1|/0/predicted protein [Hordeum vulgare subsp. vulgare]	AT4G27420.1/-/ABC-2 type transporter family protein
Hvulgare_GLEAN_10017596	480.27	233.235	-1.04206	Down	0.868422	-	-	-	GO:0006508//proteolysis	gi|475561470|gb|EMT13778.1|/1.62319e-45/hypothetical protein F775_32018 [Aegilops tauschii]	--
Hvulgare_GLEAN_10025965	15.38	6.32	-1.28306	Down	0.854159	K03015|1|2e-98|357|bdi:100821003|DNA-directed RNA polymerase II subunit RPB7	GO:0005665//DNA-directed RNA polymerase II, core complex	GO:0003899//DNA-directed RNA polymerase activity;GO:0003723//RNA binding	GO:0000394//RNA splicing, via endonucleolytic cleavage and ligation;GO:0006366//transcription from RNA polymerase II promoter	gi|326496519|dbj|BAJ94721.1|/1.52073e-98/predicted protein [Hordeum vulgare subsp. vulgare]	--
Hvulgare_GLEAN_10042598	32.96	134.025	2.02371	Up	0.932551	-	-	GO:0046872//metal ion binding	-	gi|371535384|gb|AEX32990.1|/3.02068e-47/metallothionein 2a [Hordeum vulgare]	AT5G65890.1/ACR1/ACT domain repeat 1
Hvulgare_GLEAN_10008482	7.525	16.085	1.09595	Up	0.840949	K09458|1|0.0|756|obr:102709559|3-oxoacyl-[acyl-carrier-protein] synthase II [EC:2.3.1.179]	GO:0009507//chloroplast	GO:0004315//3-oxoacyl-[acyl-carrier-protein] synthase activity	GO:0006633//fatty acid biosynthetic process	gi|474363345|gb|EMS63377.1|/0/3-oxoacyl-[acyl-carrier-protein] synthase I, chloroplastic [Triticum urartu]	AT1G20880.1/-/RNA-binding (RRM/RBD/RNP motifs) family protein
Hvulgare_GLEAN_10047225	165.23	24.495	-2.75392	Down	0.955179	K03841|1|3e-32|136|bdi:100834106|fructose-1,6-bisphosphatase I [EC:3.1.3.11]	-	GO:0042132//fructose 1,6-bisphosphate 1-phosphatase activity	GO:0016311//dephosphorylation;GO:0005975//carbohydrate metabolic process	gi|475491410|gb|EMT03554.1|/7.77913e-32/Fructose-1,6-bisphosphatase, cytosolic [Aegilops tauschii]	--
Hvulgare_GLEAN_10001648	52.735	16.73	-1.65632	Down	0.909015	K13412|1|3e-11|68.6|dosa:Os05t0491900-00|calcium-dependent protein kinase [EC:2.7.11.1];K16487|3|1e-07|57.0|cvr:CHLNCDRAFT_143927|spindle assembly abnormal protein 6;K13172|4|2e-07|55.8|cvr:CHLNCDRAFT_140537|serine/arginine repetitive matrix protein 2;K13680|5|5e-06|51.2|dosa:Os06t0230100-00|beta-mannan synthase [EC:2.4.1.32]	GO:0031969//chloroplast membrane;GO:0009570//chloroplast stroma	-	GO:0015996//chlorophyll catabolic process;GO:0010304//PSII associated light-harvesting complex II catabolic process	gi|326510181|dbj|BAJ87307.1|/5.93663e-122/predicted protein [Hordeum vulgare subsp. vulgare]	AT5G56660.1/ILL2/IAA-leucine resistant (ILR)-like 2
Hvulgare_GLEAN_10008254	43.93	20.54	-1.09677	Down	0.862307	K01102|1|6e-72|271|csv:101216862|pyruvate dehydrogenase phosphatase [EC:3.1.3.43]	GO:0005739//mitochondrion	GO:0046872//metal ion binding;GO:0004722//protein serine/threonine phosphatase activity	GO:0006470//protein dephosphorylation	gi|326512142|dbj|BAJ96052.1|/2.04354e-124/predicted protein [Hordeum vulgare subsp. vulgare]	--
Hvulgare_GLEAN_10051096	2.485	12.415	2.32077	Up	0.91934	-	-	-	-	gi|474215960|gb|EMS59049.1|/2.09185e-56/hypothetical protein TRIUR3_08315 [Triticum urartu]	--
Hvulgare_GLEAN_10010099	0.37	2.215	2.58171	Up	0.817758	K13171|1|5e-14|79.3|ath:AT2G29210|serine/arginine repetitive matrix protein 1;K13412|3|3e-13|76.6|dosa:Os05t0491900-00|calcium-dependent protein kinase [EC:2.7.11.1]	-	-	-	gi|326529467|dbj|BAK04680.1|/0/predicted protein [Hordeum vulgare subsp. vulgare]	AT2G09956.1/-/transposable element gene
Hvulgare_GLEAN_10024953	66.4	30.865	-1.10521	Down	0.866553	-	-	-	-	gi|475589589|gb|EMT21207.1|/0/hypothetical protein F775_27317 [Aegilops tauschii]	--
Hvulgare_GLEAN_10054077	1.92	0.21	-3.19265	Down	0.827067	K00759|1|2e-93|341|bdi:100825126|adenine phosphoribosyltransferase [EC:2.4.2.7]	GO:0005737//cytoplasm	GO:0003999//adenine phosphoribosyltransferase activity	GO:0009116//nucleoside metabolic process;GO:0006168//adenine salvage	gi|326499163|dbj|BAK06072.1|/1.0893e-112/predicted protein [Hordeum vulgare subsp. vulgare]	--
Hvulgare_GLEAN_10003546	1.84	12.915	2.81127	Up	0.937867	K00688|1|0.0|1624|bdi:100828538|starch phosphorylase [EC:2.4.1.1]	-	-	-	gi|326526891|dbj|BAK00834.1|/0/predicted protein [Hordeum vulgare subsp. vulgare]	--
Hvulgare_GLEAN_10044059	57.845	8.48	-2.77006	Down	0.951423	K00799|1|4e-100|363|zma:541837|glutathione S-transferase [EC:2.5.1.18]	-	GO:0004364//glutathione transferase activity	GO:0008152//metabolic process	gi|326528529|dbj|BAJ93446.1|/1.69678e-133/predicted protein [Hordeum vulgare subsp. vulgare]	AT4G07795.1/-/transposable element gene
Hvulgare_GLEAN_10006740	2.2	12.815	2.54226	Up	0.923314	-	GO:0009654//photosystem II oxygen evolving complex;GO:0019898//extrinsic component of membrane;GO:0009543//chloroplast thylakoid lumen	GO:0005509//calcium ion binding	GO:0045893//positive regulation of transcription, DNA-templated;GO:0009965//leaf morphogenesis;GO:0030154//cell differentiation;GO:0015979//photosynthesis	gi|326516106|dbj|BAJ88076.1|/1.59654e-134/predicted protein [Hordeum vulgare subsp. vulgare]	--
Hvulgare_GLEAN_10044702	21.52	9.845	-1.12821	Down	0.852363	K17686|1|0.0|1787|bdi:100822339|Cu+-exporting ATPase [EC:3.6.3.54]	GO:0016021//integral component of membrane	GO:0005507//copper ion binding;GO:0005524//ATP binding;GO:0019829//cation-transporting ATPase activity	GO:0098655//cation transmembrane transport;GO:0008152//metabolic process;GO:0030001//metal ion transport	gi|326533992|dbj|BAJ93769.1|/0/predicted protein [Hordeum vulgare subsp. vulgare]	--
Hvulgare_GLEAN_10001558	7.745	18.72	1.27324	Up	0.859875	-	-	-	-	gi|474072183|gb|EMS54387.1|/2.86094e-161/hypothetical protein TRIUR3_12933 [Triticum urartu]	--
Hvulgare_GLEAN_10051533	4.185	0.465	-3.16993	Down	0.900033	K17506|1|3e-145|513|bdi:100837967|protein phosphatase 1L [EC:3.1.3.16]	GO:0016023//cytoplasmic membrane-bounded vesicle;GO:0016021//integral component of membrane;GO:0005739//mitochondrion	GO:0046872//metal ion binding;GO:0004722//protein serine/threonine phosphatase activity	GO:0006470//protein dephosphorylation	gi|326524089|dbj|BAJ97055.1|/9.25451e-162/predicted protein [Hordeum vulgare subsp. vulgare]	--
Hvulgare_GLEAN_10042654	348.71	145.975	-1.25631	Down	0.883701	K01115|1|0.0|1588|bdi:100826235|phospholipase D1/2 [EC:3.1.4.4]	GO:0016020//membrane	GO:0005509//calcium ion binding;GO:0004630//phospholipase D activity;GO:0070290//N-acylphosphatidylethanolamine-specific phospholipase D activity	GO:0006643//membrane lipid metabolic process;GO:0016042//lipid catabolic process;GO:0046470//phosphatidylcholine metabolic process	gi|475492276|gb|EMT03624.1|/0/Phospholipase D alpha 1 [Aegilops tauschii]	--
Hvulgare_GLEAN_10020827	7.255	3.265	-1.15189	Down	0.808939	K13030|1|6e-126|451|sbi:SORBI_01g001220|cyanohydrin beta-glucosyltransferase [EC:2.4.1.85];K13691|4|1e-67|257|atr:s00066p00178850|pathogen-inducible salicylic acid glucosyltransferase [EC:2.4.1.-];K00699|5|3e-67|255|sly:101262190|glucuronosyltransferase [EC:2.4.1.17]	-	GO:0016758//transferase activity, transferring hexosyl groups	GO:0008152//metabolic process	gi|326493934|dbj|BAJ85429.1|/0/predicted protein [Hordeum vulgare subsp. vulgare]	AT5G29720.1/-/transposable element gene
Hvulgare_GLEAN_10001600	15.38	5.405	-1.50869	Down	0.869474	K09286|1|9e-81|300|bdi:100826410|EREBP-like factor	GO:0005634//nucleus;GO:0009536//plastid	GO:0003700//sequence-specific DNA binding transcription factor activity	GO:0006355//regulation of transcription, DNA-templated	gi|326500994|dbj|BAJ98728.1|/2.31423e-172/predicted protein [Hordeum vulgare subsp. vulgare]	AT2G12440.1/-/transposable element gene
Hvulgare_GLEAN_10014897	7.115	27.36	1.94313	Up	0.909505	K06942|1|0.0|683|bdi:100824531|	GO:0009570//chloroplast stroma;GO:0005739//mitochondrion	GO:0043023//ribosomal large subunit binding;GO:0005525//GTP binding;GO:0043022//ribosome binding;GO:0016887//ATPase activity;GO:0005524//ATP binding	GO:0006783//heme biosynthetic process;GO:0006200//ATP catabolic process	gi|326511136|dbj|BAJ87582.1|/0/predicted protein [Hordeum vulgare subsp. vulgare]	--
Hvulgare_GLEAN_10026371	11.125	26.99	1.27862	Up	0.868331	K04078|1|8e-111|399|bdi:100829435|chaperonin GroES	GO:0009941//chloroplast envelope;GO:0048046//apoplast;GO:0009570//chloroplast stroma;GO:0009535//chloroplast thylakoid membrane;GO:0005739//mitochondrion	GO:0005507//copper ion binding;GO:0005524//ATP binding	GO:0006094//gluconeogenesis;GO:1901671//positive regulation of superoxide dismutase activity;GO:0006457//protein folding;GO:0009651//response to salt stress;GO:0019288//isopentenyl diphosphate biosynthetic process, methylerythritol 4-phosphate pathway;GO:0006096//glycolytic process;GO:0009658//chloroplast organization;GO:0019344//cysteine biosynthetic process;GO:0048481//ovule development	gi|326526175|dbj|BAJ93264.1|/2.20884e-134/predicted protein [Hordeum vulgare subsp. vulgare]	--
Hvulgare_GLEAN_10016361	6.28	2.09	-1.58726	Down	0.849114	K00670|1|6e-08|56.2|gsl:Gasu_10350|peptide alpha-N-acetyltransferase [EC:2.3.1.88];K13172|2|1e-06|52.0|cvr:CHLNCDRAFT_140537|serine/arginine repetitive matrix protein 2;K13412|3|4e-06|50.1|dosa:Os05t0491900-00|calcium-dependent protein kinase [EC:2.7.11.1]	-	GO:0008080//N-acetyltransferase activity	GO:0008152//metabolic process	gi|326501004|dbj|BAJ98733.1|/2.62639e-84/predicted protein [Hordeum vulgare subsp. vulgare]	--
Hvulgare_GLEAN_10005545	21.565	8.845	-1.28576	Down	0.864303	K09597|1|0.0|816|sbi:SORBI_04g037790|signal peptide peptidase-like 2B [EC:3.4.23.-]	GO:0016023//cytoplasmic membrane-bounded vesicle;GO:0016021//integral component of membrane;GO:0010008//endosome membrane	GO:0004190//aspartic-type endopeptidase activity	GO:0006508//proteolysis	gi|326523913|dbj|BAJ96967.1|/0/predicted protein [Hordeum vulgare subsp. vulgare]	AT1G74960.3/FAB1/fatty acid biosynthesis 1
Hvulgare_GLEAN_10008368	11.255	4.475	-1.33061	Down	0.847826	K12761|1|2e-19|94.4|vvi:100250106|carbon catabolite-derepressing protein kinase [EC:2.7.11.1];K07198|3|8e-19|92.0|atr:s00130p00109330|5'-AMP-activated protein kinase, catalytic alpha subunit [EC:2.7.11.11]	-	GO:0005524//ATP binding;GO:0004674//protein serine/threonine kinase activity	GO:0006468//protein phosphorylation;GO:0007165//signal transduction	gi|326507070|dbj|BAJ95612.1|/1.11773e-62/predicted protein [Hordeum vulgare subsp. vulgare]	AT5G35341.1/-/transposable element gene
Hvulgare_GLEAN_10013827	3.71	0.88	-2.07584	Down	0.840241	K00850|1|0.0|676|bdi:100833338|6-phosphofructokinase 1 [EC:2.7.1.11]	GO:0005945//6-phosphofructokinase complex;GO:0009536//plastid	GO:0003872//6-phosphofructokinase activity;GO:0005524//ATP binding	GO:0046835//carbohydrate phosphorylation;GO:0006002//fructose 6-phosphate metabolic process;GO:0006096//glycolytic process	gi|326492478|dbj|BAK02022.1|/0/predicted protein [Hordeum vulgare subsp. vulgare]	--
Hvulgare_GLEAN_10049871	2.555	0.41	-2.63963	Down	0.833962	K13171|1|5e-06|50.1|crb:CARUB_v10022637mg|serine/arginine repetitive matrix protein 1;K14325|2|5e-06|50.1|sot:102577454|RNA-binding protein with serine-rich domain 1	-	-	-	gi|721622640|ref|XP_003561708.2|/4.32046e-27/PREDICTED: uncharacterized protein LOC100830077 [Brachypodium distachyon]	--
Hvulgare_GLEAN_10000907	9.87	4.825	-1.03252	Down	0.814165	K12602|1|8e-178|622|bdi:100833314|WD repeat-containing protein 61	GO:0005829//cytosol;GO:0080008//Cul4-RING E3 ubiquitin ligase complex	-	GO:0009910//negative regulation of flower development;GO:0051568//histone H3-K4 methylation;GO:0010452//histone H3-K36 methylation	gi|326520183|dbj|BAK04016.1|/0/predicted protein [Hordeum vulgare subsp. vulgare]	--
Hvulgare_GLEAN_10010292	55.505	16.82	-1.72244	Down	0.910848	-	-	-	-	gi|475626853|gb|EMT33496.1|/2.77607e-40/hypothetical protein F775_31792 [Aegilops tauschii]	--
Hvulgare_GLEAN_10044246	8.62	4.04	-1.09333	Down	0.812822	K08057|1|2e-29|127|bdi:100837158|calreticulin	GO:0005783//endoplasmic reticulum	GO:0051082//unfolded protein binding;GO:0005509//calcium ion binding	GO:0006457//protein folding	gi|669030675|emb|CDM85283.1|/8.09731e-29/unnamed protein product [Triticum aestivum]	--
Hvulgare_GLEAN_10030513	12.985	5.395	-1.26715	Down	0.848135	K04733|1|2e-37|156|ppp:PHYPADRAFT_56753|interleukin-1 receptor-associated kinase 4 [EC:2.7.11.1]	-	GO:0004672//protein kinase activity;GO:0005524//ATP binding	GO:0006468//protein phosphorylation	gi|326512032|dbj|BAJ95997.1|/0/predicted protein [Hordeum vulgare subsp. vulgare]	--
Hvulgare_GLEAN_10003565	17.27	8.145	-1.08428	Down	0.841275	K04498|1|8e-55|213|bdi:100845513|E1A/CREB-binding protein [EC:2.3.1.48]	-	-	-	gi|326524372|dbj|BAK00569.1|/1.83667e-166/predicted protein [Hordeum vulgare subsp. vulgare]	--
Hvulgare_GLEAN_10048708	4.545	9.245	1.02439	Up	0.809864	-	GO:0005829//cytosol	GO:0043015//gamma-tubulin binding;GO:0043621//protein self-association;GO:0008017//microtubule binding;GO:0004356//glutamate-ammonia ligase activity	GO:0010311//lateral root formation;GO:0002679//respiratory burst involved in defense response;GO:0010200//response to chitin;GO:0048829//root cap development;GO:0006542//glutamine biosynthetic process;GO:0006569//tryptophan catabolic process;GO:0009684//indoleacetic acid biosynthetic process;GO:0009737//response to abscisic acid	gi|397770664|gb|AFO64357.1|/0/glutamine synthetase I [Secale cereale x Triticum turgidum subsp. durum]	--
Hvulgare_GLEAN_10047001	4.725	1.63	-1.53544	Down	0.810518	K14306|1|6e-07|55.1|ppp:PHYPADRAFT_166175|nuclear pore complex protein Nup62;K18080|3|2e-06|53.5|vcn:VOLCADRAFT_98215|tensin	-	-	-	gi|670441058|ref|XP_008660804.1|/3.19488e-09/PREDICTED: basic proline-rich protein-like [Zea mays]	AT3G42935.1/-/transposable element gene
Hvulgare_GLEAN_10039480	5.92	2.39	-1.30859	Down	0.80863	K15627|1|1e-106|385|bdi:100827840|tether containing UBX domain for GLUT4	-	-	GO:0044763;GO:0050789//regulation of biological process	gi|326508794|dbj|BAJ95919.1|/5.82392e-157/predicted protein [Hordeum vulgare subsp. vulgare]	--
Hvulgare_GLEAN_10032790	70.17	34.5	-1.02426	Down	0.860692	-	-	GO:0005542//folic acid binding;GO:0016740//transferase activity	GO:0008152//metabolic process	gi|326528459|dbj|BAJ93375.1|/1.13586e-128/predicted protein [Hordeum vulgare subsp. vulgare]	--
Hvulgare_GLEAN_10010511	5.23	2.045	-1.35471	Down	0.80511	K13412|1|3e-14|80.1|dosa:Os05t0491900-00|calcium-dependent protein kinase [EC:2.7.11.1]	-	-	-	gi|721668813|ref|XP_010236148.1|/0/PREDICTED: MACPF domain-containing protein At1g14780-like isoform X1 [Brachypodium distachyon]	AT3G42433.1/-/transposable element gene
Hvulgare_GLEAN_10003360	48.73	123.455	1.3411	Up	0.88655	K01783|1|2e-143|508|bdi:100826802|ribulose-phosphate 3-epimerase [EC:5.1.3.1]	GO:0009941//chloroplast envelope;GO:0009535//chloroplast thylakoid membrane;GO:0009570//chloroplast stroma;GO:0010319//stromule;GO:0048046//apoplast	GO:0046872//metal ion binding;GO:0004750//ribulose-phosphate 3-epimerase activity	GO:0019253//reductive pentose-phosphate cycle;GO:0006098//pentose-phosphate shunt;GO:0042742//defense response to bacterium;GO:0009409//response to cold;GO:0009624//response to nematode;GO:0009793//embryo development ending in seed dormancy	gi|357113872|ref|XP_003558725.1|/1.50328e-142/PREDICTED: ribulose-phosphate 3-epimerase, chloroplastic [Brachypodium distachyon]	--
Hvulgare_GLEAN_10036592	11.105	26.215	1.23918	Up	0.865682	K01872|1|0.0|1759|bdi:100822003|alanyl-tRNA synthetase [EC:6.1.1.7]	GO:0005739//mitochondrion;GO:0009570//chloroplast stroma;GO:0016020//membrane	GO:0008270//zinc ion binding;GO:0004813//alanine-tRNA ligase activity;GO:0005524//ATP binding;GO:0000049//tRNA binding	GO:0006419//alanyl-tRNA aminoacylation;GO:0009793//embryo development ending in seed dormancy	gi|326496549|dbj|BAJ94736.1|/0/predicted protein [Hordeum vulgare subsp. vulgare]	--
Hvulgare_GLEAN_10004666	11.68	5.335	-1.13048	Down	0.831495	-	-	-	-	gi|357110968|ref|XP_003557287.1|/5.67315e-63/PREDICTED: uncharacterized protein LOC100826062 isoform X1 [Brachypodium distachyon]	--
Hvulgare_GLEAN_10014179	37.065	17.145	-1.11227	Down	0.860746	-	-	-	-	gi|474319375|gb|EMS62206.1|/7.74852e-103/hypothetical protein TRIUR3_09092 [Triticum urartu]	--
Hvulgare_GLEAN_10002368	11.335	0.75	-3.91775	Down	0.96133	-	GO:0005576//extracellular region;GO:0016023//cytoplasmic membrane-bounded vesicle	-	-	gi|326515048|dbj|BAJ99885.1|/1.90465e-62/predicted protein [Hordeum vulgare subsp. vulgare]	AT5G20270.1/HHP1/heptahelical transmembrane protein1
Hvulgare_GLEAN_10003264	33.115	87.34	1.39916	Up	0.887693	K04078|1|2e-110|397|bdi:100837856|chaperonin GroES	GO:0009536//plastid	GO:0005524//ATP binding	GO:0006457//protein folding	gi|475512764|gb|EMT05524.1|/4.78328e-119/20 kDa chaperonin, chloroplastic [Aegilops tauschii]	--
Hvulgare_GLEAN_10019299	4.625	0.9	-2.36146	Down	0.873993	K12896|1|2e-09|62.8|cre:CHLREDRAFT_195844|splicing factor, arginine/serine-rich 7;K00430|2|3e-09|62.0|obr:102718644|peroxidase [EC:1.11.1.7];K13171|4|1e-08|60.5|dosa:Os03t0270200-01|serine/arginine repetitive matrix protein 1	GO:0016023//cytoplasmic membrane-bounded vesicle	-	-	gi|357120221|ref|XP_003561827.1|/2.96543e-64/PREDICTED: thaumatin-like protein 1b [Brachypodium distachyon]	AT5G23580.1/CDPK9, ATCDPK9, CPK12, ATCPK12/calmodulin-like domain protein kinase 9
Hvulgare_GLEAN_10013279	17.7	62.645	1.82345	Up	0.914749	K11294|1|1e-64|246|pop:POPTR_0006s21650g|nucleolin	GO:0009579//thylakoid;GO:0009570//chloroplast stroma	GO:0003676//nucleic acid binding	GO:0016226//iron-sulfur cluster assembly;GO:0019288//isopentenyl diphosphate biosynthetic process, methylerythritol 4-phosphate pathway;GO:0010027//thylakoid membrane organization;GO:0010228//vegetative to reproductive phase transition of meristem;GO:0048481//ovule development;GO:0009793//embryo development ending in seed dormancy	gi|326511132|dbj|BAJ87580.1|/0/predicted protein [Hordeum vulgare subsp. vulgare]	--
Hvulgare_GLEAN_10042821	18.295	7.3	-1.32548	Down	0.86423	K07304|1|1e-22|105|bdi:100823222|peptide-methionine (S)-S-oxide reductase [EC:1.8.4.11]	GO:0016020//membrane;GO:0005829//cytosol	GO:0008113//peptide-methionine (S)-S-oxide reductase activity	GO:0055114//oxidation-reduction process;GO:0030091//protein repair;GO:0006979//response to oxidative stress	gi|326511033|dbj|BAJ91864.1|/3.78172e-26/predicted protein [Hordeum vulgare subsp. vulgare]	--
Hvulgare_GLEAN_10048100	8.15	4	-1.0268	Down	0.802969	-	GO:0016272//prefoldin complex;GO:0005829//cytosol;GO:0009536//plastid	GO:0051082//unfolded protein binding	GO:0006457//protein folding	gi|326505860|dbj|BAJ91169.1|/8.95245e-99/predicted protein [Hordeum vulgare subsp. vulgare]	--
Hvulgare_GLEAN_10007145	11.585	4.93	-1.2326	Down	0.840931	K07466|1|1e-26|117|bdi:100825132|replication factor A1	GO:0009536//plastid	-	-	gi|326529491|dbj|BAK04692.1|/7.2009e-33/predicted protein [Hordeum vulgare subsp. vulgare]	--
Hvulgare_GLEAN_10030136	4.99	11.685	1.22755	Up	0.84113	K13172|1|6e-08|58.2|mpp:MICPUCDRAFT_69362|serine/arginine repetitive matrix protein 2;K15178|2|3e-06|52.4|vcn:VOLCADRAFT_98246|RNA polymerase-associated protein RTF1;K16302|3|5e-06|51.6|cre:CHLREDRAFT_143478|metal transporter CNNM;K00430|4|7e-06|51.2|obr:102718644|peroxidase [EC:1.11.1.7]	GO:0009508//plastid chromosome	-	GO:0045893//positive regulation of transcription, DNA-templated;GO:0006655//phosphatidylglycerol biosynthetic process;GO:0009902//chloroplast relocation;GO:0019288//isopentenyl diphosphate biosynthetic process, methylerythritol 4-phosphate pathway;GO:0010027//thylakoid membrane organization;GO:0034660//ncRNA metabolic process;GO:0032784//regulation of DNA-templated transcription, elongation;GO:00…	gi|326487792|dbj|BAK05568.1|/1.02564e-161/predicted protein [Hordeum vulgare subsp. vulgare]	--
Hvulgare_GLEAN_10010742	92.985	45.385	-1.03478	Down	0.863323	K10802|1|2e-78|291|bdi:100838667|high mobility group protein B1	GO:0005634//nucleus	GO:0003677//DNA binding	-	gi|475556122|gb|EMT12582.1|/9.72433e-83/HMG1/2-like protein [Aegilops tauschii]	--
Hvulgare_GLEAN_10031415	5.895	18.35	1.63822	Up	0.893845	-	-	-	-	gi|669027797|emb|CDM81366.1|/0/unnamed protein product [Triticum aestivum]	--
Hvulgare_GLEAN_10028882	2.46	0.545	-2.17433	Down	0.803858	K13448|1|2e-54|211|dosa:Os05t0312600-01|calcium-binding protein CML	GO:0009536//plastid	GO:0046872//metal ion binding	-	gi|514751997|ref|XP_004962473.1|/2.27697e-54/PREDICTED: probable calcium-binding protein CML21-like [Setaria italica]	AT5G20730.3/NPH4, MSG1, IAA21, ARF7, TIR5, BIP, IAA23, IAA25/Transcriptional factor B3 family protein / auxin-responsive factor AUX/IAA-related
Hvulgare_GLEAN_10011256	36.65	16.955	-1.1121	Down	0.860655	K02896|1|3e-78|290|bdi:100830511|large subunit ribosomal protein L24e	GO:0005730//nucleolus;GO:0022625//cytosolic large ribosomal subunit	-	GO:0001510//RNA methylation;GO:0006364//rRNA processing	gi|326521920|dbj|BAK04088.1|/9.02813e-91/predicted protein [Hordeum vulgare subsp. vulgare]	--
Hvulgare_GLEAN_10018870	26.705	9.8	-1.44626	Down	0.879019	K14685|1|3e-19|92.8|atr:s00023p00108990|solute carrier family 40 (iron-regulated transporter), member 1;K07213|2|1e-11|67.8|smo:SELMODRAFT_29652|copper chaperone	GO:0016021//integral component of membrane	GO:0046872//metal ion binding;GO:0005381//iron ion transmembrane transporter activity	GO:0034755//iron ion transmembrane transport	gi|357125665|ref|XP_003564511.1|/3.584e-32/PREDICTED: copper transport protein CCH [Brachypodium distachyon]	--
Hvulgare_GLEAN_10010242	0.665	2.795	2.07142	Up	0.813094	-	GO:0009505//plant-type cell wall;GO:0009570//chloroplast stroma	-	-	gi|326519010|dbj|BAJ92665.1|/1.49374e-38/predicted protein [Hordeum vulgare subsp. vulgare]	--
Hvulgare_GLEAN_10003837	3.215	8.045	1.32327	Up	0.831785	K00430|1|5e-06|50.1|obr:102718644|peroxidase [EC:1.11.1.7]	GO:0009536//plastid	GO:0051536//iron-sulfur cluster binding;GO:0005506//iron ion binding	GO:0006807//nitrogen compound metabolic process;GO:0016226//iron-sulfur cluster assembly;GO:0044238;GO:0006725//cellular aromatic compound metabolic process;GO:1901360//organic cyclic compound metabolic process	gi|326516188|dbj|BAJ88117.1|/9.25115e-74/predicted protein [Hordeum vulgare subsp. vulgare]	--
Hvulgare_GLEAN_10014230	23.305	11.48	-1.02152	Down	0.845177	K01102|1|0.0|682|zma:100285006|pyruvate dehydrogenase phosphatase [EC:3.1.3.43]	GO:0016021//integral component of membrane	GO:0046872//metal ion binding;GO:0004722//protein serine/threonine phosphatase activity	GO:0006470//protein dephosphorylation	gi|326508472|dbj|BAJ95758.1|/0/predicted protein [Hordeum vulgare subsp. vulgare]	--
Hvulgare_GLEAN_10050430	79.885	25.805	-1.63027	Down	0.910848	K12951|1|2e-75|281|smo:SELMODRAFT_448085|cation-transporting P-type ATPase D [EC:3.6.3.-];K15441|2|6e-11|66.6|csl:COCSUDRAFT_64748|tRNA-specific adenosine deaminase 2 [EC:3.5.4.-]	GO:0005829//cytosol	GO:0016787//hydrolase activity;GO:0008270//zinc ion binding	GO:0008152//metabolic process	gi|326492115|dbj|BAJ98282.1|/1.20555e-101/predicted protein [Hordeum vulgare subsp. vulgare]	--
Hvulgare_GLEAN_10059981	8.505	3.875	-1.13411	Down	0.816324	K13201|1|2e-40|166|csl:COCSUDRAFT_20324|nucleolysin TIA-1/TIAR	-	GO:0003676//nucleic acid binding;GO:0000166//nucleotide binding	-	gi|326495314|dbj|BAJ85753.1|/4.20217e-177/predicted protein [Hordeum vulgare subsp. vulgare]	--
Hvulgare_GLEAN_10031669	12.55	70.56	2.49116	Up	0.944781	K13412|1|4e-08|60.1|dosa:Os05t0491900-00|calcium-dependent protein kinase [EC:2.7.11.1];K06627|3|4e-08|60.1|dosa:Os03t0607600-00|cyclin A;K13172|4|2e-07|57.4|vcn:VOLCADRAFT_117048|serine/arginine repetitive matrix protein 2	-	-	-	gi|326506518|dbj|BAJ86577.1|/0/predicted protein [Hordeum vulgare subsp. vulgare]	--
Hvulgare_GLEAN_10058519	8.365	31.255	1.90165	Up	0.910104	K03070|1|7e-07|52.0|bdi:100841935|preprotein translocase subunit SecA	-	-	-	gi|721634347|ref|XP_003567619.2|/7.51974e-06/PREDICTED: protein translocase subunit SECA1, chloroplastic isoform X2 [Brachypodium distachyon]	--
Hvulgare_GLEAN_10054800	5.11	1.91	-1.41975	Down	0.808939	K08493|1|6e-106|382|bdi:100837077|vesicle transport through interaction with t-SNAREs 1	GO:0016020//membrane	-	GO:0016192//vesicle-mediated transport;GO:0006886//intracellular protein transport	gi|326507486|dbj|BAK03136.1|/3.39433e-117/predicted protein [Hordeum vulgare subsp. vulgare]	--
Hvulgare_GLEAN_10048442	31.25	85.81	1.45729	Up	0.890941	K01749|1|2e-170|598|bdi:100836032|hydroxymethylbilane synthase [EC:2.5.1.61]	GO:0009941//chloroplast envelope;GO:0048046//apoplast;GO:0009570//chloroplast stroma	GO:0004418//hydroxymethylbilane synthase activity	GO:0019684//photosynthesis, light reaction;GO:0045893//positive regulation of transcription, DNA-templated;GO:0006098//pentose-phosphate shunt;GO:0009697//salicylic acid biosynthetic process;GO:0006744//ubiquinone biosynthetic process;GO:0006782//protoporphyrinogen IX biosynthetic process;GO:0015995//chlorophyll biosynthetic process;GO:0018160//peptidyl-pyrromethane cofactor linkage;GO:0019288//i…	gi|357136953|ref|XP_003570067.1|/1.36645e-169/PREDICTED: porphobilinogen deaminase, chloroplastic [Brachypodium distachyon]	--
Hvulgare_GLEAN_10000147	17.06	4.91	-1.79682	Down	0.896875	K13412|1|2e-11|69.3|dosa:Os05t0491900-00|calcium-dependent protein kinase [EC:2.7.11.1];K13172|3|5e-09|61.6|vcn:VOLCADRAFT_117048|serine/arginine repetitive matrix protein 2	GO:0009536//plastid	-	-	gi|721664652|ref|XP_010235570.1|/1.35615e-73/PREDICTED: uncharacterized protein LOC104583785 [Brachypodium distachyon]	--
Hvulgare_GLEAN_10059764	8.255	3.73	-1.14609	Down	0.816469	K13448|1|3e-10|65.9|tcc:TCM_019204|calcium-binding protein CML;K14306|3|3e-09|62.8|pop:POPTR_0014s05610g|nuclear pore complex protein Nup62;K13412|5|1e-08|60.8|dosa:Os05t0491900-00|calcium-dependent protein kinase [EC:2.7.11.1]	GO:0005739//mitochondrion	GO:0005509//calcium ion binding	-	gi|326515414|dbj|BAK03620.1|/0/predicted protein [Hordeum vulgare subsp. vulgare]	AT3G24300.1/AMT1;3, ATAMT1;3/ammonium transporter 1;3
Hvulgare_GLEAN_10035000	57.72	140.675	1.28522	Up	0.882866	K03841|1|0.0|652|bdi:100821589|fructose-1,6-bisphosphatase I [EC:3.1.3.11]	GO:0005737//cytoplasm	GO:0046872//metal ion binding;GO:0042132//fructose 1,6-bisphosphate 1-phosphatase activity	GO:0016311//dephosphorylation;GO:0005975//carbohydrate metabolic process	gi|326487334|dbj|BAJ89651.1|/0/predicted protein [Hordeum vulgare subsp. vulgare]	--
Hvulgare_GLEAN_10020780	38.395	16.925	-1.18176	Down	0.867025	-	-	-	-	gi|326502514|dbj|BAJ95320.1|/1.79717e-124/predicted protein [Hordeum vulgare subsp. vulgare]	--
Hvulgare_GLEAN_10001657	34.63	9.71	-1.83448	Down	0.909705	K14674|1|0.0|1125|bdi:100830722|TAG lipase / steryl ester hydrolase / phospholipase A2 / LPA acyltransferase [EC:3.1.1.3 3.1.1.13 3.1.1.4 2.3.1.51]	-	-	GO:0006629//lipid metabolic process	gi|326512766|dbj|BAK03290.1|/0/predicted protein [Hordeum vulgare subsp. vulgare]	AT5G06760.1/LEA4-5/Late Embryogenesis Abundant 4-5
Hvulgare_GLEAN_10010004	5.97	2.4	-1.3147	Down	0.809483	-	-	GO:0004553//hydrolase activity, hydrolyzing O-glycosyl compounds;GO:0030674//protein binding, bridging;GO:0051015//actin filament binding	GO:0005975//carbohydrate metabolic process	gi|326531620|dbj|BAJ97814.1|/1.3137e-132/predicted protein [Hordeum vulgare subsp. vulgare]	--
Hvulgare_GLEAN_10011102	9.465	29.645	1.64711	Up	0.902736	K13071|1|3e-65|249|ath:AT3G44880|pheophorbide a oxygenase [EC:1.14.12.20]	GO:0016021//integral component of membrane;GO:0009706//chloroplast inner membrane;GO:0005739//mitochondrion	GO:0046872//metal ion binding;GO:0010277//chlorophyllide a oxygenase [overall] activity;GO:0051537//2 iron, 2 sulfur cluster binding	GO:0055114//oxidation-reduction process;GO:0015031//protein transport	gi|326494078|dbj|BAJ85501.1|/0/predicted protein [Hordeum vulgare subsp. vulgare]	AT1G63750.2/-/Disease resistance protein (TIR-NBS-LRR class) family
Hvulgare_GLEAN_10007800	3.275	0.785	-2.06073	Down	0.82841	-	-	-	-	gi|326509667|dbj|BAJ87049.1|/0/predicted protein [Hordeum vulgare subsp. vulgare]	--
Hvulgare_GLEAN_10043996	15.44	37.99	1.29895	Up	0.87412	-	GO:0009507//chloroplast	-	GO:0035304//regulation of protein dephosphorylation;GO:0019684//photosynthesis, light reaction	gi|326523775|dbj|BAJ93058.1|/0/predicted protein [Hordeum vulgare subsp. vulgare]	--
Hvulgare_GLEAN_10026126	15.155	3.18	-2.2527	Down	0.91504	K00011|1|5e-147|520|obr:102710982|aldehyde reductase [EC:1.1.1.21]	-	GO:0016491//oxidoreductase activity	GO:0055114//oxidation-reduction process	gi|475539371|gb|EMT09404.1|/6.48131e-172/Aldose reductase [Aegilops tauschii]	--
Hvulgare_GLEAN_10039429	12.62	5.805	-1.12034	Down	0.834017	-	GO:0005739//mitochondrion	-	-	gi|326505866|dbj|BAJ91172.1|/0/predicted protein [Hordeum vulgare subsp. vulgare]	--
Hvulgare_GLEAN_10054385	20.4	8.565	-1.25204	Down	0.860873	-	GO:0005779//integral component of peroxisomal membrane	-	GO:0016559//peroxisome fission	gi|474381184|gb|EMS64592.1|/4.53766e-35/hypothetical protein TRIUR3_19751 [Triticum urartu]	--
Hvulgare_GLEAN_10023729	2.645	0.36	-2.8772	Down	0.847989	K01188|1|0.0|634|bdi:100840604|beta-glucosidase [EC:3.2.1.21]	GO:0005829//cytosol	GO:0008422//beta-glucosidase activity	GO:0030245//cellulose catabolic process	gi|669030678|emb|CDM85286.1|/0/unnamed protein product [Triticum aestivum]	--
Hvulgare_GLEAN_10027053	25.045	11.185	-1.16296	Down	0.858423	K01176|1|3e-93|342|sbi:SORBI_02g023250|alpha-amylase [EC:3.2.1.1];K04733|2|7e-68|258|dosa:Os05t0231100-00|interleukin-1 receptor-associated kinase 4 [EC:2.7.11.1]	GO:0016023//cytoplasmic membrane-bounded vesicle	GO:0004672//protein kinase activity;GO:0000166//nucleotide binding	GO:0016310//phosphorylation	gi|326506530|dbj|BAJ86583.1|/0/predicted protein [Hordeum vulgare subsp. vulgare]	AT2G32870.1/-/TRAF-like family protein
Hvulgare_GLEAN_10047680	6.53	2.67	-1.29024	Down	0.814727	K12815|1|0.0|1651|bdi:100830086|pre-mRNA-splicing factor ATP-dependent RNA helicase PRP16 [EC:3.6.4.13]	-	GO:0003676//nucleic acid binding;GO:0008026//ATP-dependent helicase activity;GO:0005524//ATP binding	GO:0006200//ATP catabolic process	gi|326504950|dbj|BAK06766.1|/0/predicted protein [Hordeum vulgare subsp. vulgare]	--
Hvulgare_GLEAN_10026254	6.39	2.205	-1.53504	Down	0.832601	K01099|1|2e-82|305|pop:POPTR_0015s05260g|phosphatidylinositol-bisphosphatase [EC:3.1.3.36]	-	-	GO:0046856//phosphatidylinositol dephosphorylation	gi|474391533|gb|EMS65375.1|/6.83169e-147/Type I inositol-1,4,5-trisphosphate 5-phosphatase CVP2 [Triticum urartu]	--
Hvulgare_GLEAN_10042216	2.87	0.595	-2.27009	Down	0.822567	K11323|1|2e-09|62.0|vcn:VOLCADRAFT_121342|histone arginine demethylase JMJD6 [EC:1.14.11.-]	-	GO:0003676//nucleic acid binding;GO:0008408//3'-5' exonuclease activity	GO:0090305//nucleic acid phosphodiester bond hydrolysis	gi|475558651|gb|EMT13138.1|/1.60405e-103/Werner syndrome ATP-dependent helicase-like protein [Aegilops tauschii]	AT5G29720.1/-/transposable element gene
Hvulgare_GLEAN_10005446	1.155	3.81	1.7219	Up	0.816978	-	-	-	-	gi|475578959|gb|EMT18231.1|/0/hypothetical protein F775_03534 [Aegilops tauschii]	--
Hvulgare_GLEAN_10019507	5.155	27.325	2.40618	Up	0.936144	-	GO:0009536//plastid	GO:0003824//catalytic activity	GO:0008152//metabolic process	gi|326494716|dbj|BAJ94477.1|/2.50631e-157/predicted protein [Hordeum vulgare subsp. vulgare]	--
Hvulgare_GLEAN_10022075	7.375	21.88	1.5689	Up	0.880271	K12761|1|4e-64|244|cic:CICLE_v10004951mg|carbon catabolite-derepressing protein kinase [EC:2.7.11.1];K07198|3|9e-62|236|vvi:100258329|5'-AMP-activated protein kinase, catalytic alpha subunit [EC:2.7.11.11]	GO:0005739//mitochondrion	GO:0005524//ATP binding;GO:0004674//protein serine/threonine kinase activity	GO:0006468//protein phosphorylation;GO:0007165//signal transduction	gi|326499187|dbj|BAK06084.1|/1.06597e-161/predicted protein [Hordeum vulgare subsp. vulgare]	AT3G56220.1/-/transcription regulators
Hvulgare_GLEAN_10016612	3.905	9.695	1.31192	Up	0.837809	K15692|1|5e-10|63.5|rcu:RCOM_1352560|E3 ubiquitin-protein ligase RNF13 [EC:6.3.2.19];K16286|2|2e-08|58.2|dosa:Os02t0561800-01|E3 ubiquitin-protein ligase EL5 [EC:6.3.2.19]	-	GO:0046872//metal ion binding	-	gi|669029807|emb|CDM84134.1|/3.51056e-40/unnamed protein product [Triticum aestivum]	--
Hvulgare_GLEAN_10030321	12.95	60.505	2.2241	Up	0.932442	K00434|1|9e-165|579|bdi:100831503|L-ascorbate peroxidase [EC:1.11.1.11]	GO:0009543//chloroplast thylakoid lumen;GO:0009535//chloroplast thylakoid membrane;GO:0005634//nucleus	GO:0020037//heme binding;GO:0004601//peroxidase activity	GO:0010103//stomatal complex morphogenesis;GO:0019684//photosynthesis, light reaction;GO:0006098//pentose-phosphate shunt;GO:0010218//response to far red light;GO:0019760//glucosinolate metabolic process;GO:0019252//starch biosynthetic process;GO:0010114//response to red light;GO:0015995//chlorophyll biosynthetic process;GO:0019288//isopentenyl diphosphate biosynthetic process, methylerythritol 4…	gi|326513514|dbj|BAJ87776.1|/0/predicted protein [Hordeum vulgare subsp. vulgare]	--
Hvulgare_GLEAN_10012794	2.85	7.775	1.44788	Up	0.838517	K18080|1|1e-09|63.2|vcn:VOLCADRAFT_98215|tensin	GO:0016021//integral component of membrane;GO:0005886//plasma membrane	-	-	gi|475495545|gb|EMT03852.1|/2.61944e-114/hypothetical protein F775_25649 [Aegilops tauschii]	AT4G23760.1/-/Cox19-like CHCH family protein
Hvulgare_GLEAN_10038737	75.82	23.765	-1.67374	Down	0.91181	K16286|1|1e-22|105|zma:100273652|E3 ubiquitin-protein ligase EL5 [EC:6.3.2.19]	-	-	-	gi|475595610|gb|EMT23096.1|/1.1015e-100/RING-H2 finger protein ATL3F [Aegilops tauschii]	--
Hvulgare_GLEAN_10017174	0.225	14.38	5.99799	Up	0.979132	-	GO:0005615//extracellular space;GO:0016020//membrane	GO:0004867//serine-type endopeptidase inhibitor activity	GO:0042742//defense response to bacterium;GO:0010951//negative regulation of endopeptidase activity	gi|75173928|sp|Q9LEH8.1|HINB2_HORVU/6.60374e-87/RecName: Full=Hordoindoline-B2; AltName: Full=Puroindoline-B; Flags: Precursor [Hordeum vulgare]	--
Hvulgare_GLEAN_10008227	28.14	67.06	1.25283	Up	0.877241	K01792|1|2e-12|70.5|pop:POPTR_0019s04960g|glucose-6-phosphate 1-epimerase [EC:5.1.3.15]	GO:0009536//plastid	GO:0030246//carbohydrate binding;GO:0003824//catalytic activity	GO:0005975//carbohydrate metabolic process	gi|326517378|dbj|BAK00056.1|/2.97948e-71/predicted protein [Hordeum vulgare subsp. vulgare]	AT2G45480.1/AtGRF9, GRF9/growth-regulating factor 9
Hvulgare_GLEAN_10011843	7.2	3.08	-1.22507	Down	0.816488	-	GO:0005739//mitochondrion;GO:0016020//membrane	-	-	gi|326509283|dbj|BAJ91558.1|/1.70805e-162/predicted protein [Hordeum vulgare subsp. vulgare]	--
Hvulgare_GLEAN_10046523	3.385	0.935	-1.85612	Down	0.812895	K14306|1|2e-06|53.9|sot:102587272|nuclear pore complex protein Nup62	-	-	-	gi|700191351|gb|KGN46555.1|/1.05736e-09/hypothetical protein Csa_6G108530 [Cucumis sativus]	AT2G11165.1/-/transposable element gene
Hvulgare_GLEAN_10032545	2.755	0.615	-2.16339	Down	0.814673	-	-	-	GO:0009790//embryo development	gi|18652404|gb|AAL77106.1|/2.69795e-40/unknown [Hordeum vulgare subsp. vulgare]	--
Hvulgare_GLEAN_10028818	38.855	12.37	-1.65125	Down	0.905749	K05894|1|9e-20|94.7|obr:102716601|12-oxophytodienoic acid reductase [EC:1.3.1.42]	-	GO:0016629//12-oxophytodienoate reductase activity;GO:0010181//FMN binding	GO:0009695//jasmonic acid biosynthetic process;GO:0031408//oxylipin biosynthetic process;GO:0006952//defense response;GO:0055114//oxidation-reduction process	gi|326490882|dbj|BAJ90108.1|/3.25085e-33/predicted protein [Hordeum vulgare subsp. vulgare]	--
Hvulgare_GLEAN_10036482	6.935	2.975	-1.22101	Down	0.813421	K01918|1|7e-80|295|bdi:100823025|pantoate--beta-alanine ligase [EC:6.3.2.1]	GO:0005829//cytosol	GO:0005524//ATP binding;GO:0004592//pantoate-beta-alanine ligase activity;GO:0042803//protein homodimerization activity	GO:0015940//pantothenate biosynthetic process;GO:0009793//embryo development ending in seed dormancy	gi|326530316|dbj|BAJ97584.1|/3.104e-90/predicted protein [Hordeum vulgare subsp. vulgare]	--
Hvulgare_GLEAN_10043637	3.34	0.925	-1.85232	Down	0.811915	K03013|1|1e-17|88.2|bdi:100836489|DNA-directed RNA polymerases I, II, and III subunit RPABC1;K11982|3|3e-14|77.0|zma:100282229|E3 ubiquitin-protein ligase RNF115/126 [EC:6.3.2.19]	-	-	-	gi|475486744|gb|EMT03261.1|/4.93789e-66/RING finger protein 122 [Aegilops tauschii]	AT3G43546.1/-/transposable element gene
Hvulgare_GLEAN_10025666	6.725	2.81	-1.25896	Down	0.814637	K11162|1|2e-48|194|cvr:CHLNCDRAFT_26048|retinol dehydrogenase 14 [EC:1.1.1.-];K00100|2|1e-35|152|olu:OSTLU_36252|[EC:1.1.1.-];K00218|3|1e-33|145|ppp:PHYPADRAFT_217750|protochlorophyllide reductase [EC:1.3.1.33]	GO:0005739//mitochondrion	GO:0016491//oxidoreductase activity	GO:0055114//oxidation-reduction process	gi|474234472|gb|EMS59548.1|/0/WW domain-containing oxidoreductase [Triticum urartu]	--
Hvulgare_GLEAN_10018137	1.52	15.965	3.39277	Up	0.959697	K09753|1|2e-164|578|dosa:Os09t0419200-01|cinnamoyl-CoA reductase [EC:1.2.1.44]	-	GO:0050662//coenzyme binding;GO:0003824//catalytic activity	GO:0008152//metabolic process	gi|25140432|gb|AAN71760.1|/0/cinnamoyl CoA reductase [Hordeum vulgare]	AT2G06910.1/-/transposable element gene
Hvulgare_GLEAN_10000419	58.17	27.705	-1.07013	Down	0.862397	-	-	-	-	gi|475598050|gb|EMT23813.1|/5.31151e-20/hypothetical protein F775_31570 [Aegilops tauschii]	--
Hvulgare_GLEAN_10046258	1.8	6.46	1.84354	Up	0.8612	K16040|1|2e-68|259|vvi:100233030|trans-resveratrol di-O-methyltransferase [EC:2.1.1.240];K13230|2|8e-53|207|zma:100147731|2,4,7-trihydroxy-1,4-benzoxazin-3-one-glucoside 7-O-methyltransferase [EC:2.1.1.241];K05279|3|1e-31|137|smo:SELMODRAFT_450944|flavonol 3-O-methyltransferase [EC:2.1.1.76]	-	GO:0008171//O-methyltransferase activity;GO:0046983//protein dimerization activity	GO:0032259//methylation	gi|475479302|gb|EMT02777.1|/0/O-methyltransferase ZRP4 [Aegilops tauschii]	--
Hvulgare_GLEAN_10031416	8.085	2.575	-1.65068	Down	0.864865	K01240|1|7e-92|337|ppp:PHYPADRAFT_137777|uridine nucleosidase [EC:3.2.2.3]	GO:0005829//cytosol	GO:0045437//uridine nucleosidase activity;GO:0035251//UDP-glucosyltransferase activity;GO:0047724//inosine nucleosidase activity	GO:0006148//inosine catabolic process	gi|326489945|dbj|BAJ94046.1|/0/predicted protein [Hordeum vulgare subsp. vulgare]	--
Hvulgare_GLEAN_10030284	22.18	8.99	-1.30287	Down	0.86541	K13172|1|6e-08|58.2|cvr:CHLNCDRAFT_140537|serine/arginine repetitive matrix protein 2;K06627|3|8e-07|54.3|dosa:Os03t0607600-00|cyclin A;K13171|4|8e-07|54.3|ath:AT2G29210|serine/arginine repetitive matrix protein 1;K09566|5|5e-06|51.6|sly:543757|peptidyl-prolyl isomerase G (cyclophilin G) [EC:5.2.1.8]	-	-	-	gi|475532135|gb|EMT08187.1|/5.15588e-116/Exonuclease domain-containing protein 1 [Aegilops tauschii]	AT5G54910.1/-/DEA(D/H)-box RNA helicase family protein
Hvulgare_GLEAN_10031164	4.43	1.525	-1.5385	Down	0.805509	-	-	-	-	gi|326499766|dbj|BAJ86194.1|/5.75207e-81/predicted protein [Hordeum vulgare subsp. vulgare]	--
Hvulgare_GLEAN_10028593	15.995	48.35	1.59589	Up	0.906656	K08911|1|2e-125|447|bdi:100835021|light-harvesting complex I chlorophyll a/b binding protein 5	GO:0016021//integral component of membrane;GO:0009782//photosystem I antenna complex;GO:0009535//chloroplast thylakoid membrane;GO:0009523//photosystem II	GO:0016168//chlorophyll binding;GO:0046872//metal ion binding;GO:0031409//pigment binding	GO:0006364//rRNA processing;GO:0018298//protein-chromophore linkage;GO:0010027//thylakoid membrane organization;GO:0009768//photosynthesis, light harvesting in photosystem I;GO:0010207//photosystem II assembly	gi|326496799|dbj|BAJ98426.1|/2.01853e-146/predicted protein [Hordeum vulgare subsp. vulgare]	--
Hvulgare_GLEAN_10019412	10.095	43.13	2.09505	Up	0.927687	K00430|1|4e-09|61.2|dosa:Os04t0498700-01|peroxidase [EC:1.11.1.7];K13811|5|1e-07|56.2|dosa:Os04t0111225-00|3'-phosphoadenosine 5'-phosphosulfate synthase [EC:2.7.7.4 2.7.1.25]	GO:0009507//chloroplast	GO:0005524//ATP binding	GO:0009987//cellular process;GO:0044699;GO:0008152//metabolic process	gi|357166474|ref|XP_003580722.1|/7.97685e-46/PREDICTED: ribulose bisphosphate carboxylase/oxygenase activase, chloroplastic [Brachypodium distachyon]	--
Hvulgare_GLEAN_10042203	21.695	8.69	-1.31993	Down	0.868077	K00666|1|5e-41|166|sot:102579465|fatty-acyl-CoA synthase [EC:6.2.1.-]	-	GO:0016874//ligase activity	GO:0008152//metabolic process	gi|326521182|dbj|BAJ96794.1|/1.45525e-89/predicted protein [Hordeum vulgare subsp. vulgare]	--
Hvulgare_GLEAN_10027363	6.47	2.6	-1.31525	Down	0.818193	K11808|1|2e-19|95.1|bdi:100840405|phosphoribosylaminoimidazole carboxylase [EC:4.1.1.21];K13172|2|2e-07|55.5|vcn:VOLCADRAFT_117048|serine/arginine repetitive matrix protein 2;K02184|4|2e-06|52.4|sot:102593556|formin 2;K13171|5|3e-06|51.6|dosa:Os03t0270200-01|serine/arginine repetitive matrix protein 1	-	-	-	gi|357124150|ref|XP_003563768.1|/1.54892e-88/PREDICTED: uncharacterized protein LOC100821901 [Brachypodium distachyon]	AT1G07550.1/-/Leucine-rich repeat protein kinase family protein
Hvulgare_GLEAN_10015881	189.185	75.045	-1.33397	Down	0.887312	K01206|1|3e-113|408|tcc:TCM_010576|alpha-L-fucosidase [EC:3.2.1.51]	GO:0016023//cytoplasmic membrane-bounded vesicle;GO:0005576//extracellular region;GO:0005739//mitochondrion	GO:0016788//hydrolase activity, acting on ester bonds;GO:0016798//hydrolase activity, acting on glycosyl bonds	GO:0006629//lipid metabolic process	gi|326487836|dbj|BAJ89757.1|/0/predicted protein [Hordeum vulgare subsp. vulgare]	AT3G57750.2/-/Protein kinase superfamily protein
Hvulgare_GLEAN_10014727	3.715	8.15	1.13344	Up	0.813911	K15015|1|2e-127|456|bdi:100836206|solute carrier family 32 (vesicular inhibitory amino acid transporter)	GO:0016021//integral component of membrane	-	-	gi|326517946|dbj|BAK07225.1|/3.68351e-135/predicted protein [Hordeum vulgare subsp. vulgare]	--
Hvulgare_GLEAN_10018784	42.275	161.54	1.93401	Up	0.92081	K06627|1|7e-06|49.7|dosa:Os03t0607600-00|cyclin A;K11275|2|9e-06|49.3|gmx:100775944|histone H1/5	-	-	GO:0050832//defense response to fungus;GO:0031640//killing of cells of other organism	gi|417526|sp|P32938.1|PR1C_HORVU/5.86503e-100/RecName: Full=Pathogenesis-related protein 1C; Flags: Precursor [Hordeum vulgare]	AT3G44796.1/-/transposable element gene
Hvulgare_GLEAN_10008423	19.43	2.98	-2.7049	Down	0.940154	-	-	-	-	gi|475576817|gb|EMT17654.1|/1.6197e-53/Bowman-Birk type trypsin inhibitor TI1 [Aegilops tauschii]	--
Hvulgare_GLEAN_10048905	76.705	8.18	-3.22915	Down	0.970512	K08235|1|4e-151|533|osa:4341944|xyloglucan:xyloglucosyl transferase [EC:2.4.1.207];K14504|5|2e-138|491|sbi:SORBI_10g028580|xyloglucan:xyloglucosyl transferase TCH4 [EC:2.4.1.207]	GO:0016023//cytoplasmic membrane-bounded vesicle;GO:0005618//cell wall;GO:0048046//apoplast	GO:0004553//hydrolase activity, hydrolyzing O-glycosyl compounds;GO:0016762//xyloglucan:xyloglucosyl transferase activity	GO:0071555//cell wall organization;GO:0006073//cellular glucan metabolic process	gi|326527999|dbj|BAJ89051.1|/7.0023e-173/predicted protein [Hordeum vulgare subsp. vulgare]	AT2G03480.2/QUL2/QUASIMODO2 LIKE 2
Hvulgare_GLEAN_10054171	48.54	114.37	1.23646	Up	0.879872	K02933|1|1e-123|441|bdi:100831674|large subunit ribosomal protein L6	GO:0009941//chloroplast envelope;GO:0016020//membrane;GO:0005840//ribosome;GO:0009570//chloroplast stroma	GO:0003735//structural constituent of ribosome;GO:0019843//rRNA binding	GO:0006098//pentose-phosphate shunt;GO:0006412//translation;GO:0010207//photosystem II assembly;GO:0019288//isopentenyl diphosphate biosynthetic process, methylerythritol 4-phosphate pathway;GO:0006354//DNA-templated transcription, elongation;GO:0009657//plastid organization;GO:0006364//rRNA processing	gi|326510857|dbj|BAJ91776.1|/1.98533e-125/predicted protein [Hordeum vulgare subsp. vulgare]	--
Hvulgare_GLEAN_10011287	18.4	5.445	-1.7567	Down	0.89751	K06966|1|1e-110|398|bdi:100841130|	-	GO:0016799//hydrolase activity, hydrolyzing N-glycosyl compounds	GO:0009691//cytokinin biosynthetic process	gi|326518246|dbj|BAK07375.1|/1.94602e-125/predicted protein [Hordeum vulgare subsp. vulgare]	--
Hvulgare_GLEAN_10024856	22.565	100.225	2.15108	Up	0.93373	-	GO:0005829//cytosol	GO:0046872//metal ion binding	-	gi|387931620|gb|AFK12208.1|/6.35437e-45/metallothionein [Hordeum vulgare]	AT1G07128.1/-/Potential natural antisense gene, locus overlaps with AT1G07130
Hvulgare_GLEAN_10048954	33.63	16.69	-1.01076	Down	0.852217	K13947|1|0.0|994|dosa:Os02t0743400-01|auxin efflux carrier family	GO:0009921;GO:0016021//integral component of membrane	GO:0005215//transporter activity	GO:0055085//transmembrane transport;GO:0048830//adventitious root development;GO:0009734//auxin-activated signaling pathway	gi|326488677|dbj|BAJ97950.1|/0/predicted protein [Hordeum vulgare subsp. vulgare]	AT2G25020.1/-/pseudogene, similar to Hypothetical protein, contains similarity to Swiss-Prot:Q61687 transcriptional regulator ATRX (X-linked nuclear protein, Heterochromatin protein 2, HP1 alpha-interacting protein, HP1-BP38 protein) (Mus musculus); blastp match of 38% identity and 2.2e-95 P-value to GP|20219037|gb|AAM15781.1|AC104428_2|AC104428 Hypothetical protein {Oryza sativa (japonica cultiv…
Hvulgare_GLEAN_10047436	4.03	1.215	-1.72982	Down	0.822204	K11252|1|1e-78|292|bdi:100827576|histone H2B	GO:0000786//nucleosome;GO:0005634//nucleus	GO:0046982//protein heterodimerization activity;GO:0003677//DNA binding	-	gi|357133977|ref|XP_003568596.1|/8.17262e-78/PREDICTED: histone H2B.1-like [Brachypodium distachyon]	--
Hvulgare_GLEAN_10014847	0.32	2.77	3.11374	Up	0.860692	K00430|1|1e-09|63.9|obr:102718644|peroxidase [EC:1.11.1.7];K02184|4|2e-08|59.7|sot:102593556|formin 2	-	-	-	gi|326487560|dbj|BAK05452.1|/3.53721e-79/predicted protein [Hordeum vulgare subsp. vulgare]	--
Hvulgare_GLEAN_10023051	9.57	20.11	1.07132	Up	0.845086	K01188|1|5e-36|152|atr:s00149p00064300|beta-glucosidase [EC:3.2.1.21]	GO:0009707//chloroplast outer membrane;GO:0016023//cytoplasmic membrane-bounded vesicle	GO:0004553//hydrolase activity, hydrolyzing O-glycosyl compounds	GO:0005975//carbohydrate metabolic process	gi|326518979|dbj|BAJ92650.1|/0/predicted protein [Hordeum vulgare subsp. vulgare]	--
Hvulgare_GLEAN_10058419	9.475	30.81	1.7012	Up	0.904896	-	GO:0009941//chloroplast envelope;GO:0009535//chloroplast thylakoid membrane;GO:0009570//chloroplast stroma	-	GO:0010264//myo-inositol hexakisphosphate biosynthetic process;GO:0016117//carotenoid biosynthetic process;GO:0015979//photosynthesis	gi|461682256|gb|AGH18694.1|/2.43233e-180/tetratricopeptide repeat containing protein [Triticum monococcum]	--
Hvulgare_GLEAN_10033692	4.71	15.2	1.69027	Up	0.890669	-	GO:0009536//plastid	-	-	gi|326498891|dbj|BAK02431.1|/1.64843e-56/predicted protein [Hordeum vulgare subsp. vulgare]	--
Hvulgare_GLEAN_10013470	14.775	7.325	-1.01226	Down	0.830496	K13407|1|4e-99|361|tcc:TCM_004164|fatty acid omega-hydroxylase [EC:1.14.-.-]	GO:0016023//cytoplasmic membrane-bounded vesicle	GO:0004497//monooxygenase activity;GO:0005506//iron ion binding;GO:0020037//heme binding;GO:0016705//oxidoreductase activity, acting on paired donors, with incorporation or reduction of molecular oxygen	GO:0022900//electron transport chain	gi|326489991|dbj|BAJ94069.1|/0/predicted protein [Hordeum vulgare subsp. vulgare]	AT2G05660.1/-/transposable element gene
Hvulgare_GLEAN_10027076	220.93	89.155	-1.3092	Down	0.884808	-	-	-	-	gi|125556708|gb|EAZ02314.1|/1.04767e-38/hypothetical protein OsI_24415 [Oryza sativa Indica Group]	--
Hvulgare_GLEAN_10006593	0.35	4.825	3.7851	Up	0.923296	-	GO:0016023//cytoplasmic membrane-bounded vesicle	GO:0045735//nutrient reservoir activity	-	gi|326521848|dbj|BAK04052.1|/0/predicted protein [Hordeum vulgare subsp. vulgare]	--
Hvulgare_GLEAN_10011462	10.985	4.63	-1.24645	Down	0.839751	K04371|1|3e-95|349|bdi:100833110|mitogen-activated protein kinase 1/3 [EC:2.7.11.24];K13457|2|2e-80|300|dosa:Os07t0197500-00|disease resistance protein RPM1	-	GO:0043531//ADP binding	-	gi|473981214|gb|EMS51588.1|/0/Disease resistance protein RPH8A [Triticum urartu]	--
Hvulgare_GLEAN_10049389	6.585	2.85	-1.20822	Down	0.807741	K03131|1|0.0|997|bdi:100830054|transcription initiation factor TFIID subunit 6	GO:0005634//nucleus	GO:0003743//translation initiation factor activity;GO:0046982//protein heterodimerization activity	GO:0006413//translational initiation;GO:0010048//vernalization response;GO:0048573//photoperiodism, flowering;GO:0009860//pollen tube growth;GO:0006352//DNA-templated transcription, initiation;GO:0000394//RNA splicing, via endonucleolytic cleavage and ligation;GO:0006366//transcription from RNA polymerase II promoter;GO:0051090//regulation of sequence-specific DNA binding transcription factor act…	gi|326488229|dbj|BAJ93783.1|/0/predicted protein [Hordeum vulgare subsp. vulgare]	--
Hvulgare_GLEAN_10050605	192.83	81.53	-1.24193	Down	0.881451	K03875|1|0.0|637|bdi:100821602|F-box and leucine-rich repeat protein 1 (S-phase kinase-associated protein 2)	-	-	-	gi|326495654|dbj|BAJ85923.1|/0/predicted protein [Hordeum vulgare subsp. vulgare]	--
Hvulgare_GLEAN_10005874	15.605	6.03	-1.37178	Down	0.861581	K13172|1|3e-12|72.8|cvr:CHLNCDRAFT_140537|serine/arginine repetitive matrix protein 2;K13412|5|2e-11|70.1|dosa:Os05t0491900-00|calcium-dependent protein kinase [EC:2.7.11.1]	-	-	-	gi|326512282|dbj|BAJ96122.1|/0/predicted protein [Hordeum vulgare subsp. vulgare]	AT2G30920.1/ATCOQ3, EMB3002, COQ3/coenzyme Q 3
Hvulgare_GLEAN_10053829	15.645	7.425	-1.07524	Down	0.838136	-	-	-	-	gi|326526969|dbj|BAK00873.1|/0/predicted protein [Hordeum vulgare subsp. vulgare]	--
Hvulgare_GLEAN_10001039	4.515	1.455	-1.63371	Down	0.826758	K10268|1|6e-34|145|crb:CARUB_v10002497mg|F-box and leucine-rich repeat protein 2/20	-	GO:0016874//ligase activity;GO:0046982//protein heterodimerization activity	GO:0008152//metabolic process	gi|326507368|dbj|BAK03077.1|/0/predicted protein [Hordeum vulgare subsp. vulgare]	--
Hvulgare_GLEAN_10022627	2	8.125	2.02237	Up	0.888818	K06185|1|9e-21|100|ota:Ot05g02490|ATP-binding cassette, subfamily F, member 2;K08242|2|4e-09|62.4|mtr:MTR_3g114780|24-methylenesterol C-methyltransferase [EC:2.1.1.143]	GO:0010287//plastoglobule;GO:0005739//mitochondrion	GO:0008168//methyltransferase activity	GO:0032259//methylation	gi|357147750|ref|XP_003574470.1|/2.44647e-160/PREDICTED: uncharacterized methyltransferase At1g78140, chloroplastic [Brachypodium distachyon]	--
Hvulgare_GLEAN_10018176	25.35	8.87	-1.51498	Down	0.881342	K09753|1|3e-172|603|bdi:100831132|cinnamoyl-CoA reductase [EC:1.2.1.44]	-	GO:0050662//coenzyme binding;GO:0003824//catalytic activity	GO:0008152//metabolic process	gi|326490654|dbj|BAJ89994.1|/0/predicted protein [Hordeum vulgare subsp. vulgare]	AT3G46250.1/-/pseudogene, similar to leaf senescence-associated receptor-like protein kinase, serine/threonine-specific receptor protein kinase, Arabidopsis thaliana, PIR:S71277; blastp match of 31% identity and 2.8e-15 P-value to GP|9837280|gb|AAG00510.1||AF285172 leaf senescence-associated receptor-like protein kinase {Phaseolus vulgaris}
Hvulgare_GLEAN_10052140	17.56	59.37	1.75744	Up	0.912372	K00799|1|8e-98|356|bdi:100842777|glutathione S-transferase [EC:2.5.1.18]	GO:0005737//cytoplasm	GO:0004364//glutathione transferase activity	GO:0008152//metabolic process	gi|326495322|dbj|BAJ85757.1|/1.42448e-147/predicted protein [Hordeum vulgare subsp. vulgare]	AT2G15070.1/-/transposable element gene
Hvulgare_GLEAN_10030584	6.965	2.235	-1.63985	Down	0.857208	-	-	-	-	gi|326518330|dbj|BAJ88194.1|/5.35372e-28/predicted protein [Hordeum vulgare subsp. vulgare]	--
Hvulgare_GLEAN_10045440	4.51	1.505	-1.58336	Down	0.824871	K00514|1|5e-44|178|rcu:RCOM_1428040|zeta-carotene desaturase [EC:1.3.5.6];K01206|2|2e-38|159|cic:CICLE_v10031741mg|alpha-L-fucosidase [EC:3.2.1.51]	GO:0016023//cytoplasmic membrane-bounded vesicle	GO:0016788//hydrolase activity, acting on ester bonds	GO:0006629//lipid metabolic process	gi|326513386|dbj|BAK06933.1|/0/predicted protein [Hordeum vulgare subsp. vulgare]	AT3G57854.1/-/pseudogene similar to self-incompatibility
Hvulgare_GLEAN_10008330	9.09	2.685	-1.75936	Down	0.874537	K13127|1|3e-07|56.6|mtr:MTR_7g109250|RING finger protein 113A	GO:0016020//membrane	-	-	gi|669030977|emb|CDM85702.1|/0/unnamed protein product [Triticum aestivum]	--
Hvulgare_GLEAN_10056477	5.935	1.78	-1.73737	Down	0.852072	-	GO:0005739//mitochondrion	-	-	gi|125603880|gb|EAZ43205.1|/4.88599e-60/hypothetical protein OsJ_27804 [Oryza sativa Japonica Group]	--
Hvulgare_GLEAN_10010232	0.475	3.56	2.90588	Up	0.8749	K17964|1|0.0|1453|tcc:TCM_025372|leucine-rich PPR motif-containing protein, mitochondrial	GO:0009507//chloroplast	-	-	gi|475506108|gb|EMT04799.1|/0/hypothetical protein F775_19518 [Aegilops tauschii]	--
Hvulgare_GLEAN_10006904	1.375	4.28	1.63818	Up	0.822857	K00660|1|2e-180|631|zma:100282642|chalcone synthase [EC:2.3.1.74]	-	GO:0016210//naringenin-chalcone synthase activity	GO:0009813//flavonoid biosynthetic process	gi|5921755|sp|Q96562.1|CHS2_HORVU/0/RecName: Full=Chalcone synthase 2; AltName: Full=Naringenin-chalcone synthase 2 [Hordeum vulgare]	--
Hvulgare_GLEAN_10025842	81.425	35.255	-1.20764	Down	0.875263	K12184|1|4e-108|389|bdi:100822311|ESCRT-I complex subunit VPS28	-	-	-	gi|326521352|dbj|BAJ96879.1|/2.03647e-113/predicted protein [Hordeum vulgare subsp. vulgare]	AT2G28490.1/-/RmlC-like cupins superfamily protein
Hvulgare_GLEAN_10033470	525.235	37.02	-3.82659	Down	0.986354	K00469|1|2e-172|604|bdi:100842424|inositol oxygenase [EC:1.13.99.1]	GO:0005737//cytoplasm	GO:0005506//iron ion binding;GO:0050113//inositol oxygenase activity	GO:0019853//L-ascorbic acid biosynthetic process;GO:0019310//inositol catabolic process;GO:0055114//oxidation-reduction process	gi|357124115|ref|XP_003563752.1|/1.84041e-171/PREDICTED: probable inositol oxygenase [Brachypodium distachyon]	AT2G41640.2/-/Glycosyltransferase family 61 protein
Hvulgare_GLEAN_10030991	1.78	5.2	1.54663	Up	0.818683	K04564|1|2e-170|598|bdi:100838250|superoxide dismutase, Fe-Mn family [EC:1.15.1.1]	GO:0009507//chloroplast	GO:0046872//metal ion binding;GO:0004784//superoxide dismutase activity	GO:0019430//removal of superoxide radicals;GO:0055114//oxidation-reduction process	gi|473937273|gb|EMS50205.1|/0/Superoxide dismutase [Fe], chloroplastic [Triticum urartu]	--
Hvulgare_GLEAN_10002119	153.665	12.495	-3.62037	Down	0.98218	K16292|1|2e-71|269|mtr:MTR_5g022560|KDEL-tailed cysteine endopeptidase [EC:3.4.22.-]	-	-	-	gi|326495544|dbj|BAJ85868.1|/0/predicted protein [Hordeum vulgare subsp. vulgare]	AT3G30800.1/-/transposable element gene
Hvulgare_GLEAN_10042505	0.855	5.825	2.76826	Up	0.900541	K00430|1|8e-41|94.7|zma:100280824|peroxidase [EC:1.11.1.7]	GO:0005576//extracellular region	GO:0020037//heme binding;GO:0046872//metal ion binding;GO:0004601//peroxidase activity	GO:0055114//oxidation-reduction process;GO:0006979//response to oxidative stress	gi|326503262|dbj|BAJ99256.1|/2.00295e-57/predicted protein [Hordeum vulgare subsp. vulgare]	--
Hvulgare_GLEAN_10002769	21.55	2.48	-3.11928	Down	0.95527	-	GO:0005739//mitochondrion	-	-	gi|326493494|dbj|BAJ85208.1|/8.40907e-34/predicted protein [Hordeum vulgare subsp. vulgare]	--
Hvulgare_GLEAN_10040541	18.52	60.71	1.71285	Up	0.91132	K02939|1|3e-68|256|bdi:100845905|large subunit ribosomal protein L9	GO:0000311//plastid large ribosomal subunit;GO:0009941//chloroplast envelope;GO:0009570//chloroplast stroma	GO:0019843//rRNA binding;GO:0003735//structural constituent of ribosome	GO:0006412//translation;GO:0019288//isopentenyl diphosphate biosynthetic process, methylerythritol 4-phosphate pathway	gi|475155262|gb|EMT00058.1|/1.76352e-71/50S ribosomal protein L9, chloroplastic [Aegilops tauschii]	--
Hvulgare_GLEAN_10031250	14.275	30.49	1.09485	Up	0.856391	K01507|1|3e-101|366|bdi:100829807|inorganic pyrophosphatase [EC:3.6.1.1]	GO:0009941//chloroplast envelope;GO:0009570//chloroplast stroma;GO:0009579//thylakoid	GO:0004427//inorganic diphosphatase activity;GO:0000287//magnesium ion binding	GO:0031348//negative regulation of defense response;GO:0019684//photosynthesis, light reaction;GO:0009595//detection of biotic stimulus;GO:0009867//jasmonic acid mediated signaling pathway;GO:0009697//salicylic acid biosynthetic process;GO:0009862//systemic acquired resistance, salicylic acid mediated signaling pathway;GO:0010363//regulation of plant-type hypersensitive response;GO:0010310//regul…	gi|326508923|dbj|BAJ86854.1|/4.97606e-103/predicted protein [Hordeum vulgare subsp. vulgare]	--
Hvulgare_GLEAN_10044953	13.805	4.175	-1.72534	Down	0.888546	-	-	-	-	gi|326520790|dbj|BAJ92758.1|/0/predicted protein [Hordeum vulgare subsp. vulgare]	--
Hvulgare_GLEAN_10009596	24.97	12.3	-1.02154	Down	0.846864	K08235|1|5e-65|247|obr:102717683|xyloglucan:xyloglucosyl transferase [EC:2.4.1.207]	GO:0016023//cytoplasmic membrane-bounded vesicle;GO:0005618//cell wall;GO:0048046//apoplast	GO:0004553//hydrolase activity, hydrolyzing O-glycosyl compounds;GO:0016762//xyloglucan:xyloglucosyl transferase activity	GO:0071555//cell wall organization;GO:0006073//cellular glucan metabolic process	gi|326495586|dbj|BAJ85889.1|/8.06756e-87/predicted protein [Hordeum vulgare subsp. vulgare]	AT2G05080.1/-/transposable element gene
Hvulgare_GLEAN_10040271	4.355	0.2	-4.4446	Down	0.925764	K11593|1|1e-05|48.1|csv:101205092|eukaryotic translation initiation factor 2C	GO:0009536//plastid	-	-	gi|669028205|emb|CDM81923.1|/2.57736e-38/unnamed protein product [Triticum aestivum]	--
Hvulgare_GLEAN_10028389	6.99	15.535	1.15216	Up	0.844596	K11267|1|6e-30|132|mtr:MTR_091s0011|sister chromatid cohesion protein PDS5;K13199|2|1e-15|85.1|mtr:MTR_7g081660|plasminogen activator inhibitor 1 RNA-binding protein	GO:0016023//cytoplasmic membrane-bounded vesicle;GO:0005618//cell wall	GO:0004252//serine-type endopeptidase activity	GO:0006508//proteolysis	gi|326528621|dbj|BAJ97332.1|/0/predicted protein [Hordeum vulgare subsp. vulgare]	--
Hvulgare_GLEAN_10049872	6.445	2.84	-1.18229	Down	0.803858	K03358|1|3e-50|197|sbi:SORBI_01g037740|anaphase-promoting complex subunit 11	GO:0005737//cytoplasm;GO:0005680//anaphase-promoting complex	GO:0004842//ubiquitin-protein transferase activity;GO:0008270//zinc ion binding	GO:0007067//mitotic nuclear division;GO:0016567//protein ubiquitination;GO:0051301//cell division	gi|326509559|dbj|BAJ86995.1|/1.14158e-57/predicted protein [Hordeum vulgare subsp. vulgare]	--
Hvulgare_GLEAN_10012103	157.735	47.55	-1.72999	Down	0.915784	K09338|1|5e-86|317|bdi:100821150|homeobox-leucine zipper protein	GO:0005634//nucleus	GO:0003700//sequence-specific DNA binding transcription factor activity;GO:0003677//DNA binding	GO:0006355//regulation of transcription, DNA-templated	gi|326527745|dbj|BAK08147.1|/1.08495e-141/predicted protein [Hordeum vulgare subsp. vulgare]	AT2G14843.1/-/transposable element gene
Hvulgare_GLEAN_10045809	48.855	17.41	-1.48859	Down	0.88802	-	GO:0009536//plastid	GO:0050660//flavin adenine dinucleotide binding;GO:0050661//NADP binding;GO:0004499//N,N-dimethylaniline monooxygenase activity	GO:0055114//oxidation-reduction process	gi|326510073|dbj|BAJ87253.1|/6.18675e-45/predicted protein [Hordeum vulgare subsp. vulgare]	--
Hvulgare_GLEAN_10000960	26.425	9.235	-1.51672	Down	0.882177	K00430|1|3e-14|76.6|smo:SELMODRAFT_430498|peroxidase [EC:1.11.1.7]	GO:0016023//cytoplasmic membrane-bounded vesicle	-	-	gi|326534098|dbj|BAJ89399.1|/3.47868e-51/predicted protein [Hordeum vulgare subsp. vulgare]	AT1G32360.1/-/Zinc finger (CCCH-type) family protein
Hvulgare_GLEAN_10010563	6.02	2.37	-1.34488	Down	0.814637	K02184|1|4e-14|80.9|sly:101262608|formin 2	GO:0016023//cytoplasmic membrane-bounded vesicle	GO:0004252//serine-type endopeptidase activity	GO:0006508//proteolysis	gi|326510473|dbj|BAJ87453.1|/0/predicted protein [Hordeum vulgare subsp. vulgare]	AT1G10400.1/-/UDP-Glycosyltransferase superfamily protein
Hvulgare_GLEAN_10004786	0.905	3.195	1.81983	Up	0.8056	K09753|1|2e-172|605|sbi:SORBI_02g014910|cinnamoyl-CoA reductase [EC:1.2.1.44]	-	GO:0016621//cinnamoyl-CoA reductase activity;GO:0050662//coenzyme binding	GO:0055114//oxidation-reduction process	gi|59805044|gb|AAX08107.1|/0/cinnamoyl-CoA reductase [Triticum aestivum]	--
Hvulgare_GLEAN_10028199	16.96	4.83	-1.81204	Down	0.897801	-	-	-	-	gi|326527065|dbj|BAK04474.1|/0/predicted protein [Hordeum vulgare subsp. vulgare]	--
Hvulgare_GLEAN_10020550	12.89	4.995	-1.3677	Down	0.855466	K13457|1|1e-68|261|dosa:Os07t0197500-00|disease resistance protein RPM1	-	GO:0005524//ATP binding	GO:0006915//apoptotic process;GO:0006952//defense response	gi|326492990|dbj|BAJ84956.1|/0/predicted protein [Hordeum vulgare subsp. vulgare]	--
Hvulgare_GLEAN_10001153	71.01	34.46	-1.0431	Down	0.861871	K13172|1|3e-17|89.7|vcn:VOLCADRAFT_117048|serine/arginine repetitive matrix protein 2	GO:0016023//cytoplasmic membrane-bounded vesicle	GO:0050660//flavin adenine dinucleotide binding;GO:0008762//UDP-N-acetylmuramate dehydrogenase activity	GO:0055114//oxidation-reduction process	gi|326500824|dbj|BAJ95078.1|/0/predicted protein [Hordeum vulgare subsp. vulgare]	AT3G19390.1/-/Granulin repeat cysteine protease family protein
Hvulgare_GLEAN_10006647	21.775	6.61	-1.71995	Down	0.899978	K16871|1|0.0|950|bdi:100839166|4-aminobutyrate---pyruvate transaminase [EC:2.6.1.96]	GO:0005739//mitochondrion	GO:0030170//pyridoxal phosphate binding;GO:0008483//transaminase activity	GO:0008152//metabolic process	gi|326487678|dbj|BAK05511.1|/0/predicted protein [Hordeum vulgare subsp. vulgare]	--
Hvulgare_GLEAN_10003788	29.725	6.525	-2.18763	Down	0.925837	K00294|1|0.0|947|bdi:100831540|1-pyrroline-5-carboxylate dehydrogenase [EC:1.2.1.88]	GO:0005759//mitochondrial matrix;GO:0009507//chloroplast	GO:0008270//zinc ion binding;GO:0050897//cobalt ion binding;GO:0016620//oxidoreductase activity, acting on the aldehyde or oxo group of donors, NAD or NADP as acceptor;GO:0003842//1-pyrroline-5-carboxylate dehydrogenase activity	GO:0055114//oxidation-reduction process;GO:0072593//reactive oxygen species metabolic process;GO:0010133//proline catabolic process to glutamate	gi|73913047|gb|AAZ91461.1|/0/delta-1-pyrroline-5-carboxylate dehydrogenase [Hordeum vulgare]	--
Hvulgare_GLEAN_10039100	60.95	27.27	-1.16031	Down	0.869783	K14491|1|0.0|1202|bdi:100821963|two-component response regulator ARR-B family	GO:0005634//nucleus	GO:0000156//phosphorelay response regulator activity;GO:0042802//identical protein binding;GO:0003677//DNA binding;GO:0003700//sequence-specific DNA binding transcription factor activity;GO:0003682//chromatin binding	GO:0000160//phosphorelay signal transduction system;GO:0010029//regulation of seed germination;GO:0048831//regulation of shoot system development;GO:0009736//cytokinin-activated signaling pathway;GO:0031537//regulation of anthocyanin metabolic process;GO:0006355//regulation of transcription, DNA-templated	gi|326488979|dbj|BAJ98101.1|/0/predicted protein [Hordeum vulgare subsp. vulgare]	--
Hvulgare_GLEAN_10028705	368.275	926.89	1.33161	Up	0.889399	K14332|1|8e-77|284|bdi:100840579|photosystem I subunit PsaO	GO:0009522//photosystem I;GO:0009507//chloroplast;GO:0005739//mitochondrion	-	GO:0006098//pentose-phosphate shunt;GO:0035304//regulation of protein dephosphorylation;GO:0030003//cellular cation homeostasis;GO:0010207//photosystem II assembly;GO:0070838//divalent metal ion transport;GO:0019344//cysteine biosynthetic process;GO:0009657//plastid organization;GO:0009768//photosynthesis, light harvesting in photosystem I;GO:0006364//rRNA processing	gi|326496007|dbj|BAJ90625.1|/1.76065e-79/predicted protein [Hordeum vulgare subsp. vulgare]	--
Hvulgare_GLEAN_10014632	15.035	69.485	2.20838	Up	0.933041	K14306|1|1e-08|61.2|gmx:100781711|nuclear pore complex protein Nup62;K13412|2|2e-08|60.8|dosa:Os05t0491900-00|calcium-dependent protein kinase [EC:2.7.11.1];K15292|5|3e-08|60.1|gsl:Gasu_61540|syntaxin-binding protein 1	GO:0016023//cytoplasmic membrane-bounded vesicle	GO:0046872//metal ion binding;GO:0003993//acid phosphatase activity	GO:0016311//dephosphorylation	gi|326494546|dbj|BAJ94392.1|/0/predicted protein [Hordeum vulgare subsp. vulgare]	AT2G13115.1/-/pseudogene of bZIP family transcription factor
Hvulgare_GLEAN_10056241	12.645	6.135	-1.04343	Down	0.826105	K12885|1|2e-143|508|osa:4342599|heterogeneous nuclear ribonucleoprotein G	-	GO:0008270//zinc ion binding;GO:0003676//nucleic acid binding;GO:0000166//nucleotide binding	-	gi|326507358|dbj|BAK03072.1|/2.11628e-177/predicted protein [Hordeum vulgare subsp. vulgare]	--
Hvulgare_GLEAN_10004731	3.975	14.625	1.87941	Up	0.895678	K01358|1|0.0|662|obr:102722579|ATP-dependent Clp protease, protease subunit [EC:3.4.21.92]	GO:0009941//chloroplast envelope;GO:0009840//chloroplastic endopeptidase Clp complex;GO:0009534//chloroplast thylakoid	GO:0004252//serine-type endopeptidase activity	GO:0006508//proteolysis	gi|326505514|dbj|BAJ95428.1|/0/predicted protein [Hordeum vulgare subsp. vulgare]	--
Hvulgare_GLEAN_10007675	16.935	42.985	1.34383	Up	0.879292	K01462|1|3e-122|437|bdi:100829595|peptide deformylase [EC:3.5.1.88]	GO:0009505//plant-type cell wall;GO:0009570//chloroplast stroma;GO:0005739//mitochondrion	GO:0005506//iron ion binding;GO:0042586//peptide deformylase activity	GO:0043686//co-translational protein modification;GO:0006412//translation	gi|326489213|dbj|BAK01590.1|/1.83266e-147/predicted protein [Hordeum vulgare subsp. vulgare]	--
Hvulgare_GLEAN_10017308	35.315	16.255	-1.1194	Down	0.861254	K17081|1|2e-29|126|bdi:100835660|prohibitin 2	-	-	-	gi|473874774|gb|EMS47828.1|/1.80513e-28/Prohibitin-2 [Triticum urartu]	--
Hvulgare_GLEAN_10013803	4.155	1.28	-1.6987	Down	0.82371	K04713|1|9e-144|508|bdi:100835386|sphinganine C4-monooxygenase [EC:1.14.13.169]	GO:0016021//integral component of membrane	GO:0005506//iron ion binding;GO:0000254//C-4 methylsterol oxidase activity	GO:0006633//fatty acid biosynthetic process;GO:0055114//oxidation-reduction process	gi|326531198|dbj|BAK04950.1|/6.10985e-151/predicted protein [Hordeum vulgare subsp. vulgare]	--
Hvulgare_GLEAN_10007494	14.75	31.495	1.09441	Up	0.857081	K08681|1|1e-126|451|bdi:100826362|5'-phosphate synthase pdxT subunit [EC:4.3.3.6]	GO:0005829//cytosol	GO:0004359//glutaminase activity;GO:0016740//transferase activity;GO:0046982//protein heterodimerization activity	GO:0042823//pyridoxal phosphate biosynthetic process;GO:0008615//pyridoxine biosynthetic process;GO:0006543//glutamine catabolic process	gi|326499656|dbj|BAJ86139.1|/8.7091e-142/predicted protein [Hordeum vulgare subsp. vulgare]	--
Hvulgare_GLEAN_10003756	606.66	239.585	-1.34035	Down	0.88949	K01193|1|0.0|833|bdi:100830484|beta-fructofuranosidase [EC:3.2.1.26]	GO:0016023//cytoplasmic membrane-bounded vesicle;GO:0005618//cell wall;GO:0048046//apoplast	GO:0004575//sucrose alpha-glucosidase activity;GO:0033949	GO:0005975//carbohydrate metabolic process	gi|433359120|dbj|BAM74039.1|/0/fructan 6-exohydrolase [Triticum aestivum]	AT4G14550.1/IAA14, SLR/indole-3-acetic acid inducible 14
Hvulgare_GLEAN_10010552	203.11	54.775	-1.89067	Down	0.920647	-	GO:0016021//integral component of membrane;GO:0005886//plasma membrane	-	-	gi|326526809|dbj|BAK00793.1|/3.30349e-100/predicted protein [Hordeum vulgare subsp. vulgare]	--
Hvulgare_GLEAN_10034630	93.7	29.215	-1.68134	Down	0.913243	K13171|1|3e-06|49.7|dosa:Os03t0270200-01|serine/arginine repetitive matrix protein 1;K13199|2|8e-06|48.5|cre:CHLREDRAFT_33956|plasminogen activator inhibitor 1 RNA-binding protein	-	-	GO:0009790//embryo development	gi|326501148|dbj|BAJ98805.1|/2.30771e-47/predicted protein [Hordeum vulgare subsp. vulgare]	--
Hvulgare_GLEAN_10003435	4.515	1.595	-1.50117	Down	0.804638	K12345|1|1e-165|581|bdi:100834872|3-oxo-5-alpha-steroid 4-dehydrogenase 3 [EC:1.3.1.22 1.3.1.94]	GO:0005789//endoplasmic reticulum membrane;GO:0016021//integral component of membrane	GO:0016627//oxidoreductase activity, acting on the CH-CH group of donors	GO:0006629//lipid metabolic process;GO:0006486//protein glycosylation;GO:0055114//oxidation-reduction process	gi|326496749|dbj|BAJ98401.1|/1.17461e-173/predicted protein [Hordeum vulgare subsp. vulgare]	--
Hvulgare_GLEAN_10054978	10.835	25.635	1.24242	Up	0.865319	K00430|1|8e-07|53.1|dosa:Os04t0498700-01|peroxidase [EC:1.11.1.7]	-	-	-	gi|326506332|dbj|BAJ86484.1|/6.13713e-99/predicted protein [Hordeum vulgare subsp. vulgare]	--
Hvulgare_GLEAN_10026449	10.23	4.86	-1.07378	Down	0.819282	-	GO:0005739//mitochondrion	-	-	gi|326524045|dbj|BAJ97033.1|/0/predicted protein [Hordeum vulgare subsp. vulgare]	--
Hvulgare_GLEAN_10023135	7.095	1.645	-2.10872	Down	0.884191	K14498|1|0.0|661|bdi:100822365|serine/threonine-protein kinase SRK2 [EC:2.7.11.1]	-	GO:0004674//protein serine/threonine kinase activity;GO:0005524//ATP binding	GO:0006468//protein phosphorylation;GO:0009738//abscisic acid-activated signaling pathway	gi|14588571|dbj|BAB61735.1|/0/protein kinase HvPKABA1 [Hordeum vulgare subsp. vulgare]	--
Hvulgare_GLEAN_10006500	14.365	7.165	-1.00352	Down	0.829027	-	GO:0005739//mitochondrion	-	-	gi|326532088|dbj|BAK01420.1|/0/predicted protein [Hordeum vulgare subsp. vulgare]	--
Hvulgare_GLEAN_10037858	13.75	3.445	-1.99686	Down	0.907817	K08726|1|3e-30|132|cic:CICLE_v10001881mg|soluble epoxide hydrolase [EC:3.3.2.10]	-	GO:0016787//hydrolase activity	GO:0008152//metabolic process	gi|326501790|dbj|BAK06387.1|/1.71819e-163/predicted protein [Hordeum vulgare subsp. vulgare]	AT1G66660.1/-/Protein with RING/U-box and TRAF-like domains
Hvulgare_GLEAN_10002483	0.51	2.955	2.53459	Up	0.840912	K11817|1|0.0|2253|bdi:100836900|indole-3-acetaldehyde oxidase [EC:1.2.3.7]	GO:0005737//cytoplasm	GO:0051537//2 iron, 2 sulfur cluster binding;GO:0050302//indole-3-acetaldehyde oxidase activity;GO:0009055//electron carrier activity;GO:0016614//oxidoreductase activity, acting on CH-OH group of donors;GO:0043546//molybdopterin cofactor binding;GO:0071949//FAD binding;GO:0005506//iron ion binding	GO:0055114//oxidation-reduction process;GO:0009851//auxin biosynthetic process;GO:0009688//abscisic acid biosynthetic process	gi|326487175|dbj|BAJ89572.1|/0/predicted protein [Hordeum vulgare subsp. vulgare]	AT5G59640.1/-/transposable element gene
Hvulgare_GLEAN_10026785	10.675	4.98	-1.10002	Down	0.82449	K13412|1|1e-11|70.9|dosa:Os05t0491900-00|calcium-dependent protein kinase [EC:2.7.11.1];K18080|4|2e-10|67.0|vcn:VOLCADRAFT_98215|tensin	-	GO:0050662//coenzyme binding;GO:0003824//catalytic activity	GO:0008152//metabolic process	gi|669031747|emb|CDM86889.1|/0/unnamed protein product [Triticum aestivum]	AT5G53820.1/-/Late embryogenesis abundant protein (LEA) family protein
Hvulgare_GLEAN_10006967	341.765	927.64	1.44056	Up	0.894752	K03403|1|0.0|2315|bdi:100831513|magnesium chelatase subunit H [EC:6.6.1.1]	GO:0005739//mitochondrion;GO:0010007//magnesium chelatase complex;GO:0009706//chloroplast inner membrane;GO:0009570//chloroplast stroma	GO:0016851//magnesium chelatase activity;GO:0005524//ATP binding	GO:0019684//photosynthesis, light reaction;GO:0015995//chlorophyll biosynthetic process	gi|14861035|gb|AAK72401.1|/0/Mg-chelatase subunit XANTHA-F [Hordeum vulgare subsp. vulgare]	AT4G02005.2/-/Unknown gene
Hvulgare_GLEAN_10014848	32.93	92.19	1.48521	Up	0.892411	K03564|1|8e-85|313|bdi:100838766|peroxiredoxin Q/BCP [EC:1.11.1.15]	GO:0005773//vacuole;GO:0005886//plasma membrane;GO:0009507//chloroplast;GO:0009579//thylakoid	GO:0004601//peroxidase activity;GO:0051920//peroxiredoxin activity	GO:0055114//oxidation-reduction process	gi|326506180|dbj|BAJ86408.1|/4.78368e-87/predicted protein [Hordeum vulgare subsp. vulgare]	AT5G37160.1/-/P-loop containing nucleoside triphosphate hydrolases superfamily protein
Hvulgare_GLEAN_10055512	1.235	4.355	1.81816	Up	0.833182	K03106|1|0.0|915|bdi:100842981|signal recognition particle subunit SRP54	GO:0009536//plastid;GO:0048500//signal recognition particle	GO:0008312//7S RNA binding;GO:0005525//GTP binding;GO:0003924//GTPase activity	GO:0006184//GTP catabolic process;GO:0006614//SRP-dependent cotranslational protein targeting to membrane	gi|326487934|dbj|BAJ89806.1|/0/predicted protein [Hordeum vulgare subsp. vulgare]	--
Hvulgare_GLEAN_10023652	4.495	1.11	-2.01776	Down	0.854195	K15601|1|3e-08|58.9|aly:ARALYDRAFT_470987|lysine-specific demethylase 3 [EC:1.14.11.-]	-	-	-	gi|326490884|dbj|BAJ90109.1|/0/predicted protein [Hordeum vulgare subsp. vulgare]	--
Hvulgare_GLEAN_10049088	3.955	0.47	-3.07295	Down	0.890361	K09699|1|1e-59|229|bdi:100837376|2-oxoisovalerate dehydrogenase E2 component (dihydrolipoyl transacylase) [EC:2.3.1.168]	GO:0005759//mitochondrial matrix	GO:0004147//dihydrolipoamide branched chain acyltransferase activity;GO:0008270//zinc ion binding;GO:0016407//acetyltransferase activity;GO:0043754//dihydrolipoyllysine-residue (2-methylpropanoyl)transferase activity;GO:0048037//cofactor binding	GO:0006633//fatty acid biosynthetic process;GO:0009750//response to fructose;GO:0046949//fatty-acyl-CoA biosynthetic process	gi|326528587|dbj|BAJ93475.1|/5.17463e-69/predicted protein [Hordeum vulgare subsp. vulgare]	--
Hvulgare_GLEAN_10036288	4.1	8.855	1.11087	Up	0.81627	K00392|1|1e-136|485|bdi:100821707|sulfite reductase (ferredoxin) [EC:1.8.7.1]	GO:0009941//chloroplast envelope;GO:0048046//apoplast;GO:0010319//stromule;GO:0016020//membrane;GO:0042644//chloroplast nucleoid	GO:0050311//sulfite reductase (ferredoxin) activity;GO:0051539//4 iron, 4 sulfur cluster binding;GO:0020037//heme binding;GO:0016002//sulfite reductase activity;GO:0003677//DNA binding;GO:0005507//copper ion binding	GO:0019424;GO:0016126//sterol biosynthetic process;GO:0006275//regulation of DNA replication;GO:0006833//water transport;GO:0006323//DNA packaging;GO:0006972//hyperosmotic response;GO:0007030//Golgi organization;GO:0006096//glycolytic process;GO:0045892//negative regulation of transcription, DNA-templated;GO:0019761//glucosinolate biosynthetic process;GO:0046686//response to cadmium ion;GO:000968…	gi|326507694|dbj|BAK03240.1|/1.76203e-139/predicted protein [Hordeum vulgare subsp. vulgare]	--
Hvulgare_GLEAN_10000340	0.215	13.765	6.00052	Up	0.978206	K01166|1|1e-86|318|obr:102701854|ribonuclease T2 [EC:3.1.27.1]	GO:0016023//cytoplasmic membrane-bounded vesicle	GO:0003723//RNA binding;GO:0033897//ribonuclease T2 activity	GO:0090502//RNA phosphodiester bond hydrolysis, endonucleolytic	gi|21954110|gb|AAM80567.1|/8.34872e-103/RNase S-like protein [Hordeum vulgare]	AT2G42790.1/CSY3/citrate synthase 3
Hvulgare_GLEAN_10056966	13.03	5.38	-1.27616	Down	0.848752	-	-	-	-	gi|326530770|dbj|BAK01183.1|/3.89711e-39/predicted protein [Hordeum vulgare subsp. vulgare]	--
Hvulgare_GLEAN_10005891	0.26	5.695	4.45311	Up	0.940335	-	-	-	-	gi|326494638|dbj|BAJ94438.1|/1.66056e-73/predicted protein [Hordeum vulgare subsp. vulgare]	--
Hvulgare_GLEAN_10004793	2.37	0.4	-2.56682	Down	0.819028	-	GO:0005634//nucleus	-	GO:0044036//cell wall macromolecule metabolic process;GO:0010089//xylem development	gi|326524694|dbj|BAK04283.1|/5.01697e-153/predicted protein [Hordeum vulgare subsp. vulgare]	--
Hvulgare_GLEAN_10042334	14.27	37.735	1.40292	Up	0.880834	K00891|1|2e-49|195|tcc:TCM_017289|shikimate kinase [EC:2.7.1.71]	GO:0009570//chloroplast stroma	GO:0016301//kinase activity	GO:0045893//positive regulation of transcription, DNA-templated;GO:0006636//unsaturated fatty acid biosynthetic process;GO:0006766//vitamin metabolic process;GO:0006546//glycine catabolic process;GO:0019748//secondary metabolic process;GO:0016310//phosphorylation;GO:0009106//lipoate metabolic process;GO:0009108//coenzyme biosynthetic process;GO:0015995//chlorophyll biosynthetic process;GO:0016226…	gi|525333926|gb|AGR45903.1|/3.49746e-131/shikimate kinase family protein [Triticum monococcum]	--
Hvulgare_GLEAN_10025272	1.695	4.62	1.44661	Up	0.80266	K07437|1|7e-129|460|vvi:100253786|cytochrome P450, family 26, subfamily A;K00030|2|1e-121|436|vvi:100242228|isocitrate dehydrogenase (NAD+) [EC:1.1.1.41]	GO:0016023//cytoplasmic membrane-bounded vesicle	GO:0004497//monooxygenase activity;GO:0005506//iron ion binding;GO:0020037//heme binding;GO:0016705//oxidoreductase activity, acting on paired donors, with incorporation or reduction of molecular oxygen	GO:0055114//oxidation-reduction process	gi|357168212|ref|XP_003581538.1|/0/PREDICTED: cytochrome P450 87A3-like [Brachypodium distachyon]	AT2G14300.1/-/transposable element gene
Hvulgare_GLEAN_10010072	68.615	29.96	-1.19549	Down	0.873594	-	GO:0005739//mitochondrion	-	-	gi|357146879|ref|XP_003574144.1|/1.81274e-101/PREDICTED: uncharacterized protein LOC100840135 isoform X1 [Brachypodium distachyon]	--
Hvulgare_GLEAN_10040816	28.775	59.705	1.05304	Up	0.8612	K07390|1|3e-22|105|mpp:MICPUCDRAFT_59973|monothiol glutaredoxin	GO:0009570//chloroplast stroma	GO:0051537//2 iron, 2 sulfur cluster binding;GO:0046872//metal ion binding;GO:0009055//electron carrier activity;GO:0015035//protein disulfide oxidoreductase activity	GO:0055114//oxidation-reduction process;GO:0045454//cell redox homeostasis;GO:0048653//anther development;GO:0006812//cation transport	gi|474249769|gb|EMS60134.1|/4.18012e-162/Monothiol glutaredoxin-S12, chloroplastic [Triticum urartu]	--
Hvulgare_GLEAN_10030125	27.115	114.91	2.08334	Up	0.932914	K00131|1|0.0|976|bdi:100834031|glyceraldehyde-3-phosphate dehydrogenase (NADP+) [EC:1.2.1.9]	GO:0005737//cytoplasm	GO:0008886//glyceraldehyde-3-phosphate dehydrogenase (NADP+) (non-phosphorylating) activity	GO:0055114//oxidation-reduction process	gi|475598714|gb|EMT24014.1|/0/NADP-dependent glyceraldehyde-3-phosphate dehydrogenase [Aegilops tauschii]	--
Hvulgare_GLEAN_10044903	2.345	7.99	1.76861	Up	0.868876	K09512|1|8e-32|135|vvi:100251506|DnaJ homolog subfamily B member 6;K09514|2|7e-21|99.0|mtr:MTR_7g112360|DnaJ homolog subfamily B member 8;K09518|4|3e-14|77.0|mpp:MICPUCDRAFT_7992|DnaJ homolog subfamily B member 12;K09510|5|1e-13|75.1|mis:MICPUN_64560|DnaJ homolog subfamily B member 4	-	-	-	gi|326517653|dbj|BAK03745.1|/1.20628e-80/predicted protein [Hordeum vulgare subsp. vulgare]	--
Hvulgare_GLEAN_10017462	3.065	13.71	2.16127	Up	0.910557	K01802|1|3e-65|246|bdi:100845099|peptidylprolyl isomerase [EC:5.2.1.8]	GO:0010598//NAD(P)H dehydrogenase complex (plastoquinone);GO:0009535//chloroplast thylakoid membrane;GO:0009543//chloroplast thylakoid lumen	GO:0003755//peptidyl-prolyl cis-trans isomerase activity;GO:0005528//FK506 binding;GO:0031679//NADH dehydrogenase (plastoquinone) activity	GO:0055114//oxidation-reduction process;GO:0000413//protein peptidyl-prolyl isomerization;GO:0061077//chaperone-mediated protein folding	gi|474022905|gb|EMS52943.1|/8.90226e-68/putative FKBP-type peptidyl-prolyl cis-trans isomerase 4, chloroplastic [Triticum urartu]	AT2G05380.2/GRP3S/glycine-rich protein 3 short isoform
Hvulgare_GLEAN_10048049	12.83	4.33	-1.56708	Down	0.865863	K04733|1|1e-81|304|pop:POPTR_1560s00200g|interleukin-1 receptor-associated kinase 4 [EC:2.7.11.1]	GO:0016023//cytoplasmic membrane-bounded vesicle	GO:0004674//protein serine/threonine kinase activity;GO:0005524//ATP binding	GO:0006468//protein phosphorylation;GO:0048544//recognition of pollen	gi|326501586|dbj|BAK02582.1|/0/predicted protein [Hordeum vulgare subsp. vulgare]	--
Hvulgare_GLEAN_10039774	1.16	3.82	1.71945	Up	0.816978	-	GO:0016023//cytoplasmic membrane-bounded vesicle;GO:0005634//nucleus	GO:0046872//metal ion binding;GO:0003677//DNA binding	GO:0006355//regulation of transcription, DNA-templated	gi|326520840|dbj|BAJ92783.1|/1.01056e-47/predicted protein [Hordeum vulgare subsp. vulgare]	--
Hvulgare_GLEAN_10012174	13.9	6.855	-1.01986	Down	0.828754	K14525|1|9e-77|286|dosa:Os04t0428950-00|ribonucleases P/MRP protein subunit RPP25 [EC:3.1.26.5]	-	GO:0003676//nucleic acid binding	-	gi|326488101|dbj|BAJ89889.1|/4.53008e-171/predicted protein [Hordeum vulgare subsp. vulgare]	--
Hvulgare_GLEAN_10021848	3.49	0.875	-1.99587	Down	0.832239	K13415|1|4e-101|369|gmx:100499629|protein brassinosteroid insensitive 1 [EC:2.7.10.1 2.7.11.1];K00924|3|6e-101|369|vvi:100267564|[EC:2.7.1.-]	GO:0016023//cytoplasmic membrane-bounded vesicle;GO:0016021//integral component of membrane	GO:0004713//protein tyrosine kinase activity;GO:0005524//ATP binding;GO:0004674//protein serine/threonine kinase activity	GO:0006468//protein phosphorylation	gi|326487266|dbj|BAJ89617.1|/0/predicted protein [Hordeum vulgare subsp. vulgare]	AT5G29646.1/-/transposable element gene
Hvulgare_GLEAN_10014358	1.535	0.155	-3.3079	Down	0.801662	K07437|1|1e-22|106|gmx:100782971|cytochrome P450, family 26, subfamily A;K05349|3|5e-14|62.4|gmx:100777415|beta-glucosidase [EC:3.2.1.21];K01728|5|1e-09|63.2|gmx:100810380|pectate lyase [EC:4.2.2.2]	-	GO:0003913//DNA photolyase activity	GO:0006259//DNA metabolic process	gi|242085388|ref|XP_002443119.1|/1.47151e-88/hypothetical protein SORBIDRAFT_08g009520 [Sorghum bicolor]	--
Hvulgare_GLEAN_10020444	11.145	2.63	-2.08326	Down	0.902428	K18080|1|1e-41|170|vcn:VOLCADRAFT_98215|tensin	-	-	-	gi|326500056|dbj|BAJ90863.1|/0/predicted protein [Hordeum vulgare subsp. vulgare]	AT5G63740.1/-/RING/U-box superfamily protein
Hvulgare_GLEAN_10029063	8.595	24.805	1.52906	Up	0.881451	K09873|1|7e-126|449|bdi:100838472|aquaporin TIP	GO:0016021//integral component of membrane;GO:0005774//vacuolar membrane	GO:0005215//transporter activity	GO:0006810//transport	gi|283806412|dbj|BAI66438.1|/1.14619e-141/tonoplast intrinsic protein [Hordeum vulgare subsp. vulgare]	AT2G07100.1/-/transposable element gene
Hvulgare_GLEAN_10059657	24.2	66.085	1.44932	Up	0.888474	K14325|1|2e-09|63.9|cit:102613079|RNA-binding protein with serine-rich domain 1;K00366|2|1e-06|54.7|ota:Ot10g00930|ferredoxin-nitrite reductase [EC:1.7.7.1]	GO:0009941//chloroplast envelope;GO:0009535//chloroplast thylakoid membrane	GO:0005506//iron ion binding	GO:0010114//response to red light;GO:0006098//pentose-phosphate shunt;GO:0006364//rRNA processing;GO:0009637//response to blue light;GO:0009657//plastid organization;GO:0010207//photosystem II assembly;GO:0010218//response to far red light	gi|326518228|dbj|BAK07366.1|/1.91206e-161/predicted protein [Hordeum vulgare subsp. vulgare]	AT5G05210.1/-/Surfeit locus protein 6
Hvulgare_GLEAN_10030551	1.1	7.355	2.74122	Up	0.911374	K02184|1|4e-27|121|rcu:RCOM_1471040|formin 2	-	-	GO:0006950//response to stress	gi|326487898|dbj|BAJ89788.1|/1.65557e-125/predicted protein [Hordeum vulgare subsp. vulgare]	AT1G75550.1/-/glycine-rich protein
Hvulgare_GLEAN_10033831	16.13	5.705	-1.49945	Down	0.870581	K13171|1|4e-06|52.8|ath:AT2G29210|serine/arginine repetitive matrix protein 1;K14325|2|5e-06|52.4|dosa:Os05t0105900-01|RNA-binding protein with serine-rich domain 1;K13172|4|6e-06|52.0|cvr:CHLNCDRAFT_140537|serine/arginine repetitive matrix protein 2	-	-	-	gi|326500792|dbj|BAJ95062.1|/1.32565e-81/predicted protein [Hordeum vulgare subsp. vulgare]	--
Hvulgare_GLEAN_10055059	26.625	68.745	1.36847	Up	0.884699	K13171|1|3e-06|52.8|aly:ARALYDRAFT_901882|serine/arginine repetitive matrix protein 1	GO:0009534//chloroplast thylakoid	-	-	gi|326491997|dbj|BAJ98223.1|/0/predicted protein [Hordeum vulgare subsp. vulgare]	--
Hvulgare_GLEAN_10037743	7.13	2.215	-1.6866	Down	0.860583	-	-	-	-	gi|669027414|emb|CDM80768.1|/1.41414e-20/unnamed protein product [Triticum aestivum]	--
Hvulgare_GLEAN_10052994	1.605	5.43	1.75838	Up	0.846701	-	GO:0009536//plastid	-	-	gi|729003|sp|P40880.1|CAHC_HORVU/1.48533e-24/RecName: Full=Carbonic anhydrase, chloroplastic; AltName: Full=Carbonate dehydratase; Flags: Precursor [Hordeum vulgare]	AT4G33050.2/EDA39/calmodulin-binding family protein
Hvulgare_GLEAN_10046389	124.65	47.82	-1.3822	Down	0.888528	-	-	-	-	gi|326500596|dbj|BAJ94964.1|/1.52557e-152/predicted protein [Hordeum vulgare subsp. vulgare]	AT3G57210.1/-/Protein of unknown function (DUF626)
Hvulgare_GLEAN_10046855	6.135	13.605	1.149	Up	0.840096	K15777|1|1e-91|335|sbi:SORBI_03g041620|4,5-DOPA dioxygenase extradiol [EC:1.13.11.-]	-	GO:0008198//ferrous iron binding;GO:0008270//zinc ion binding;GO:0051213//dioxygenase activity;GO:0016701//oxidoreductase activity, acting on single donors with incorporation of molecular oxygen	GO:0006725//cellular aromatic compound metabolic process;GO:0055114//oxidation-reduction process	gi|326512764|dbj|BAK03289.1|/1.77578e-125/predicted protein [Hordeum vulgare subsp. vulgare]	AT5G08100.1/-/N-terminal nucleophile aminohydrolases (Ntn hydrolases) superfamily protein
Hvulgare_GLEAN_10047878	10.39	4.235	-1.29476	Down	0.840241	K00851|1|1e-69|261|dosa:Os06t0114650-01|gluconokinase [EC:2.7.1.12]	GO:0009536//plastid	GO:0016301//kinase activity;GO:0005524//ATP binding	GO:0005975//carbohydrate metabolic process;GO:0016310//phosphorylation	gi|326531876|dbj|BAK01314.1|/2.73227e-95/predicted protein [Hordeum vulgare subsp. vulgare]	AT3G58865.1/SADHU10-1/transposable element gene
Hvulgare_GLEAN_10010333	12.995	6.02	-1.11012	Down	0.834126	K11266|1|0.0|1058|bdi:100845559|MAternally affected uncoordination	-	-	GO:0000956//nuclear-transcribed mRNA catabolic process;GO:0006487//protein N-linked glycosylation	gi|326520912|dbj|BAJ92819.1|/0/predicted protein [Hordeum vulgare subsp. vulgare]	--
Hvulgare_GLEAN_10034929	19.335	8.69	-1.15379	Down	0.851564	K03676|1|2e-43|173|bdi:100836447|glutaredoxin 3	GO:0005737//cytoplasm	GO:0009055//electron carrier activity;GO:0015035//protein disulfide oxidoreductase activity	GO:0045454//cell redox homeostasis;GO:0055114//oxidation-reduction process	gi|474346835|gb|EMS62879.1|/8.54178e-50/Glutaredoxin-C1 [Triticum urartu]	--
Hvulgare_GLEAN_10017922	2.72	8.605	1.66157	Up	0.868694	K00975|1|0.0|860|bdi:100839765|glucose-1-phosphate adenylyltransferase [EC:2.7.7.27]	GO:0009941//chloroplast envelope;GO:0009570//chloroplast stroma	GO:0008878//glucose-1-phosphate adenylyltransferase activity;GO:0005524//ATP binding	GO:0019684//photosynthesis, light reaction;GO:0006098//pentose-phosphate shunt;GO:0010218//response to far red light;GO:0019252//starch biosynthetic process;GO:0010114//response to red light;GO:0009902//chloroplast relocation;GO:0009637//response to blue light;GO:0005978//glycogen biosynthetic process;GO:0006364//rRNA processing;GO:0010027//thylakoid membrane organization	gi|326500132|dbj|BAJ90901.1|/0/predicted protein [Hordeum vulgare subsp. vulgare]	--
Hvulgare_GLEAN_10037507	21.44	57.93	1.43401	Up	0.886913	K13412|1|4e-16|85.1|dosa:Os05t0491900-00|calcium-dependent protein kinase [EC:2.7.11.1];K00430|3|2e-14|79.7|sbi:SORBI_06g021550|peroxidase [EC:1.11.1.7]	GO:0009941//chloroplast envelope;GO:0016020//membrane;GO:0009534//chloroplast thylakoid	GO:0033728;GO:0051744//3,8-divinyl protochlorophyllide a 8-vinyl reductase activity	GO:0045893//positive regulation of transcription, DNA-templated;GO:0006098//pentose-phosphate shunt;GO:0016117//carotenoid biosynthetic process;GO:0006636//unsaturated fatty acid biosynthetic process;GO:0015995//chlorophyll biosynthetic process;GO:0019288//isopentenyl diphosphate biosynthetic process, methylerythritol 4-phosphate pathway;GO:0009965//leaf morphogenesis;GO:0030154//cell differentia…	gi|326493386|dbj|BAJ85154.1|/3.75589e-135/predicted protein [Hordeum vulgare subsp. vulgare]	AT1G67590.1/-/Remorin family protein
Hvulgare_GLEAN_10023458	39.6	149.825	1.91971	Up	0.920266	K02641|1|0.0|650|bdi:100844703|ferredoxin--NADP+ reductase [EC:1.18.1.2]	GO:0009570//chloroplast stroma;GO:0009535//chloroplast thylakoid membrane	GO:0004324//ferredoxin-NADP+ reductase activity;GO:0000166//nucleotide binding	GO:0015979//photosynthesis;GO:0022900//electron transport chain	gi|326492141|dbj|BAJ98295.1|/0/predicted protein [Hordeum vulgare subsp. vulgare]	--
Hvulgare_GLEAN_10046211	1.62	0.01	-7.33985	Down	0.844923	K13412|1|4e-13|74.7|dosa:Os05t0491900-00|calcium-dependent protein kinase [EC:2.7.11.1]	GO:0016023//cytoplasmic membrane-bounded vesicle;GO:0016020//membrane	-	-	gi|669029640|emb|CDM83916.1|/1.15785e-119/unnamed protein product [Triticum aestivum]	AT4G26650.2/-/RNA-binding (RRM/RBD/RNP motifs) family protein
Hvulgare_GLEAN_10018813	1021.62	157.53	-2.69715	Down	0.956739	K01953|1|0.0|1148|bdi:100839462|asparagine synthase (glutamine-hydrolysing) [EC:6.3.5.4]	-	GO:0005524//ATP binding;GO:0004066//asparagine synthase (glutamine-hydrolyzing) activity	GO:0009646//response to absence of light;GO:0006541//glutamine metabolic process;GO:0070981//L-asparagine biosynthetic process;GO:0009063//cellular amino acid catabolic process	gi|13925886|gb|AAK49456.1|AF307145_1/0/glutamine-dependent asparagine synthetase 1 [Hordeum vulgare subsp. vulgare]	AT3G22400.1/LOX5/PLAT/LH2 domain-containing lipoxygenase family protein
Hvulgare_GLEAN_10005599	23.395	9.89	-1.24216	Down	0.863432	-	GO:0005773//vacuole	GO:0016491//oxidoreductase activity;GO:0010181//FMN binding	GO:0006661//phosphatidylinositol biosynthetic process;GO:0055114//oxidation-reduction process	gi|326526253|dbj|BAJ97143.1|/6.589e-106/predicted protein [Hordeum vulgare subsp. vulgare]	--
Hvulgare_GLEAN_10027646	12.915	6.08	-1.0869	Down	0.831821	-	GO:0005739//mitochondrion	-	-	gi|326497333|dbj|BAK02251.1|/0/predicted protein [Hordeum vulgare subsp. vulgare]	--
Hvulgare_GLEAN_10040671	61.79	11.2	-2.46387	Down	0.944255	-	GO:0005739//mitochondrion	-	-	gi|326517208|dbj|BAJ99970.1|/0/predicted protein [Hordeum vulgare subsp. vulgare]	--
Hvulgare_GLEAN_10027755	93.55	226.985	1.27879	Up	0.883774	K00430|1|6e-11|65.5|obr:102718644|peroxidase [EC:1.11.1.7];K02184|4|2e-10|63.9|cam:101501499|formin 2	GO:0009547//plastid ribosome;GO:0009941//chloroplast envelope;GO:0009570//chloroplast stroma;GO:0016020//membrane	GO:0003735//structural constituent of ribosome	GO:0006412//translation;GO:0019243//methylglyoxal catabolic process to D-lactate;GO:0019288//isopentenyl diphosphate biosynthetic process, methylerythritol 4-phosphate pathway	gi|326505850|dbj|BAJ91164.1|/6.67656e-71/predicted protein [Hordeum vulgare subsp. vulgare]	--
Hvulgare_GLEAN_10042424	31.145	8.185	-1.92795	Down	0.910703	K08695|1|3e-28|125|eus:EUTSA_v10023567mg|anthocyanidin reductase [EC:1.3.1.77]	-	GO:0050662//coenzyme binding;GO:0003824//catalytic activity	GO:0008152//metabolic process	gi|326493782|dbj|BAJ85353.1|/1.3803e-172/predicted protein [Hordeum vulgare subsp. vulgare]	--
Hvulgare_GLEAN_10034306	87.54	34.89	-1.32713	Down	0.884554	K10577|1|9e-75|277|sbi:SORBI_01g049010|ubiquitin-conjugating enzyme E2 I [EC:6.3.2.19]	-	GO:0016881//acid-amino acid ligase activity;GO:0004842//ubiquitin-protein transferase activity;GO:0019789//SUMO transferase activity	GO:0016579//protein deubiquitination	gi|474258405|gb|EMS60436.1|/1.37446e-76/SUMO-conjugating enzyme SCE1 [Triticum urartu]	--
Hvulgare_GLEAN_10049300	2.655	10.58	1.99456	Up	0.887784	K17623|1|3e-16|85.5|sbi:SORBI_03g035060|pseudouridine-5'-monophosphatase [EC:3.1.3.-];K00861|2|2e-14|79.7|rcu:RCOM_1095830|riboflavin kinase [EC:2.7.1.26]	GO:0009941//chloroplast envelope;GO:0009570//chloroplast stroma	GO:0016787//hydrolase activity	GO:0019684//photosynthesis, light reaction;GO:0010103//stomatal complex morphogenesis;GO:0006098//pentose-phosphate shunt;GO:0016117//carotenoid biosynthetic process;GO:0010027//thylakoid membrane organization;GO:0019252//starch biosynthetic process	gi|326509191|dbj|BAJ86988.1|/2.26954e-149/predicted protein [Hordeum vulgare subsp. vulgare]	--
Hvulgare_GLEAN_10016424	5.94	2.095	-1.50351	Down	0.825579	K08237|1|2e-65|249|atr:s00062p00209350|hydroquinone glucosyltransferase [EC:2.4.1.218];K13263|4|2e-62|240|gmx:100101902|isoflavone 7-O-glucosyltransferase [EC:2.4.1.170]	GO:0016023//cytoplasmic membrane-bounded vesicle	GO:0016740//transferase activity	-	gi|326504148|dbj|BAK02860.1|/0/predicted protein [Hordeum vulgare subsp. vulgare]	AT5G01090.1/-/Concanavalin A-like lectin family protein
Hvulgare_GLEAN_10032927	9.23	24.405	1.40277	Up	0.874592	K02918|1|1e-16|86.7|aly:ARALYDRAFT_341089|large subunit ribosomal protein L35e;K11323|2|2e-07|55.8|vcn:VOLCADRAFT_121342|histone arginine demethylase JMJD6 [EC:1.14.11.-];K14325|4|4e-06|51.6|csv:101216970|RNA-binding protein with serine-rich domain 1	GO:0009536//plastid	-	-	gi|326505492|dbj|BAJ95417.1|/3.22831e-132/predicted protein [Hordeum vulgare subsp. vulgare]	--
Hvulgare_GLEAN_10047970	2.41	0.45	-2.42104	Down	0.817449	K04733|1|2e-76|286|dosa:Os01t0819100-01|interleukin-1 receptor-associated kinase 4 [EC:2.7.11.1];K13464|3|7e-52|204|vvi:100260039|jasmonate ZIM domain-containing protein;K10576|5|1e-47|190|vvi:100250088|ubiquitin-conjugating enzyme E2 H [EC:6.3.2.19]	GO:0016020//membrane	GO:0016301//kinase activity	GO:0016310//phosphorylation	gi|326496973|dbj|BAJ98513.1|/0/predicted protein [Hordeum vulgare subsp. vulgare]	AT3G58810.1/MTPA2, ATMTPA2, MTP3, ATMTP3/metal tolerance protein A2
Hvulgare_GLEAN_10041241	4.57	1.62	-1.4962	Down	0.805672	K04733|1|4e-172|605|cic:CICLE_v10014641mg|interleukin-1 receptor-associated kinase 4 [EC:2.7.11.1]	-	GO:0004672//protein kinase activity	-	gi|357168488|ref|XP_003581672.1|/0/PREDICTED: probable LRR receptor-like serine/threonine-protein kinase At1g56130 [Brachypodium distachyon]	--
Hvulgare_GLEAN_10025778	1.69	8.33	2.30129	Up	0.895823	K04733|1|2e-136|486|dosa:Os01t0114400-00|interleukin-1 receptor-associated kinase 4 [EC:2.7.11.1]	GO:0016023//cytoplasmic membrane-bounded vesicle;GO:0005739//mitochondrion	GO:0005524//ATP binding;GO:0004674//protein serine/threonine kinase activity	GO:0006468//protein phosphorylation	gi|326516936|dbj|BAJ96460.1|/0/predicted protein [Hordeum vulgare subsp. vulgare]	AT3G33154.1/-/transposable element gene
Hvulgare_GLEAN_10036131	5.745	2.2	-1.3848	Down	0.813965	K16219|1|2e-08|60.1|tcc:TCM_027003|protein N-terminal methyltransferase [EC:2.1.1.244]	-	-	-	gi|326506818|dbj|BAJ91450.1|/9.10892e-147/predicted protein [Hordeum vulgare subsp. vulgare]	--
Hvulgare_GLEAN_10015978	74.015	25.66	-1.5283	Down	0.892738	K09422|1|4e-76|284|bdi:100844769|myb proto-oncogene protein, plant	-	GO:0003677//DNA binding;GO:0003682//chromatin binding	-	gi|354720431|gb|AER38258.1|/1.94523e-129/MYB13-2 [Triticum aestivum]	AT5G61980.1/AGD1/ARF-GAP domain 1
Hvulgare_GLEAN_10004954	26.985	6.885	-1.97063	Down	0.909977	K15277|1|2e-176|617|bdi:100845462|solute carrier family 35 (adenosine 3'-phospho 5'-phosphosulfate transporter), member B3	GO:0016021//integral component of membrane	-	GO:0055085//transmembrane transport	gi|326521832|dbj|BAK00492.1|/0/predicted protein [Hordeum vulgare subsp. vulgare]	AT5G58270.1/STA1, ATATM3, ATM3/ABC transporter of the mitochondrion 3
Hvulgare_GLEAN_10011478	27.625	85.32	1.62691	Up	0.911029	K18080|1|1e-24|98.6|vcn:VOLCADRAFT_98215|tensin	-	-	-	gi|326502028|dbj|BAK06506.1|/0/predicted protein [Hordeum vulgare subsp. vulgare]	AT2G32690.4/ATGRP23, GRP23/glycine-rich protein 23
Hvulgare_GLEAN_10028868	12.53	5.81	-1.10878	Down	0.832474	K02731|1|1e-133|474|obr:102713015|20S proteasome subunit alpha 4 [EC:3.4.25.1]	GO:0005737//cytoplasm;GO:0019773//proteasome core complex, alpha-subunit complex;GO:0005634//nucleus	GO:0004298//threonine-type endopeptidase activity	GO:0006511//ubiquitin-dependent protein catabolic process	gi|326506596|dbj|BAJ91339.1|/7.98123e-137/predicted protein [Hordeum vulgare subsp. vulgare]	--
Hvulgare_GLEAN_10007081	33.025	11.51	-1.52067	Down	0.885189	K10572|1|1e-13|74.7|tcc:TCM_034092|inositol-pentakisphosphate 2-kinase [EC:2.7.1.158];K17046|2|3e-06|50.1|cic:CICLE_v10007691mg|protein DEK	GO:0016023//cytoplasmic membrane-bounded vesicle	GO:0046872//metal ion binding	GO:0030001//metal ion transport	gi|326500196|dbj|BAK06187.1|/8.34988e-50/predicted protein [Hordeum vulgare subsp. vulgare]	--
Hvulgare_GLEAN_10005018	12.82	6.205	-1.04689	Down	0.827557	K12251|1|2e-166|585|bdi:100821425|N-carbamoylputrescine amidase [EC:3.5.1.53]	-	GO:0050126//N-carbamoylputrescine amidase activity	GO:0033388//putrescine biosynthetic process from arginine	gi|326494888|dbj|BAJ85539.1|/0/predicted protein [Hordeum vulgare subsp. vulgare]	--
Hvulgare_GLEAN_10010818	61.93	18.24	-1.76353	Down	0.912681	K13459|1|2e-29|130|aly:ARALYDRAFT_675171|disease resistance protein RPS2;K13127|2|2e-11|70.1|vvi:100251778|RING finger protein 113A;K00430|3|8e-07|55.1|bdi:100822183|peroxidase [EC:1.11.1.7]	-	-	-	gi|326497943|dbj|BAJ94834.1|/3.05372e-177/predicted protein [Hordeum vulgare subsp. vulgare]	--
Hvulgare_GLEAN_10034954	341.85	71.84	-2.2505	Down	0.937577	-	-	-	-	gi|475588567|gb|EMT20905.1|/1.74297e-55/hypothetical protein F775_31664 [Aegilops tauschii]	--
Hvulgare_GLEAN_10012720	178.8	596.67	1.73859	Up	0.918306	K13412|1|2e-11|67.8|dosa:Os05t0491900-00|calcium-dependent protein kinase [EC:2.7.11.1];K13172|2|3e-07|53.9|cvr:CHLNCDRAFT_140537|serine/arginine repetitive matrix protein 2;K06627|4|4e-07|53.5|dosa:Os03t0607600-00|cyclin A;K00850|5|1e-06|52.0|dosa:Os04t0469500-01|6-phosphofructokinase 1 [EC:2.7.1.11]	GO:0009536//plastid	-	-	gi|326506826|dbj|BAJ91454.1|/4.30406e-81/predicted protein [Hordeum vulgare subsp. vulgare]	AT1G79770.1/-/Protein of unknown function (DUF1677)
Hvulgare_GLEAN_10001106	5.485	1.36	-2.01188	Down	0.867841	K01835|1|5e-62|238|mtr:MTR_1g102030|phosphoglucomutase [EC:5.4.2.2];K14294|2|6e-21|102|gmx:102664750|partner of Y14 and mago	-	-	-	gi|326507986|dbj|BAJ86736.1|/0/predicted protein [Hordeum vulgare subsp. vulgare]	--
Hvulgare_GLEAN_10030710	10.245	3.66	-1.485	Down	0.853869	K13412|1|3e-09|63.2|dosa:Os05t0491900-00|calcium-dependent protein kinase [EC:2.7.11.1];K14317|2|3e-06|53.1|mpp:MICPUCDRAFT_46822|nuclear pore complex protein Nup214;K14306|3|3e-06|53.1|gmx:100781711|nuclear pore complex protein Nup62	GO:0005739//mitochondrion	-	-	gi|326530878|dbj|BAK01237.1|/0/predicted protein [Hordeum vulgare subsp. vulgare]	AT3G33595.1/-/transposable element gene
Hvulgare_GLEAN_10005002	32.94	12.645	-1.38127	Down	0.878366	K08825|1|2e-06|52.4|ccp:CHC_T00008514001|dual-specificity tyrosine-(Y)-phosphorylation regulated kinase [EC:2.7.12.1];K13412|2|4e-06|51.6|dosa:Os05t0491900-00|calcium-dependent protein kinase [EC:2.7.11.1]	-	-	-	gi|357147180|ref|XP_003574249.1|/3.64943e-131/PREDICTED: desumoylating isopeptidase 2-like [Brachypodium distachyon]	AT3G46590.1/TRFL1, ATTRP2, TRP2/TRF-like 1
Hvulgare_GLEAN_10023119	19.705	5.405	-1.8662	Down	0.902682	K11294|1|6e-11|70.5|csv:101206235|nucleolin;K13172|3|4e-09|64.3|osa:4336936|serine/arginine repetitive matrix protein 2	-	-	-	gi|475605825|gb|EMT26204.1|/0/hypothetical protein F775_01959 [Aegilops tauschii]	--
Hvulgare_GLEAN_10042369	32.69	15.14	-1.11048	Down	0.858986	K12165|1|9e-106|381|dosa:Os10t0205200-01|ufm1-conjugating enzyme 1	-	GO:0004842//ubiquitin-protein transferase activity	GO:0009407//toxin catabolic process;GO:0016579//protein deubiquitination;GO:0048193//Golgi vesicle transport	gi|326492247|dbj|BAK01907.1|/2.6333e-107/predicted protein [Hordeum vulgare subsp. vulgare]	AT5G32592.1/-/transposable element gene
Hvulgare_GLEAN_10017619	7.305	2.95	-1.30817	Down	0.823093	-	-	-	GO:0010508//positive regulation of autophagy	gi|326489485|dbj|BAK01723.1|/1.10843e-164/predicted protein [Hordeum vulgare subsp. vulgare]	--
Hvulgare_GLEAN_10042841	67.795	262	1.95032	Up	0.922062	-	-	-	-	gi|326517026|dbj|BAJ96505.1|/5.0306e-39/predicted protein [Hordeum vulgare subsp. vulgare]	--
Hvulgare_GLEAN_10023087	25.065	11.18	-1.16475	Down	0.858442	K12193|1|2e-113|407|bdi:100832270|charged multivesicular body protein 3	-	-	GO:0015031//protein transport	gi|326488935|dbj|BAJ98079.1|/5.26081e-121/predicted protein [Hordeum vulgare subsp. vulgare]	--
Hvulgare_GLEAN_10042350	11.44	5.205	-1.13612	Down	0.831966	K13162|1|0.0|1016|bdi:100827182|poly(rC)-binding protein 2/3/4	-	GO:0003723//RNA binding	-	gi|475590470|gb|EMT21480.1|/0/KH domain-containing protein [Aegilops tauschii]	--
Hvulgare_GLEAN_10003160	9.775	2.335	-2.06567	Down	0.897819	K01183|1|5e-114|410|bdi:100841292|chitinase [EC:3.2.1.14]	GO:0016023//cytoplasmic membrane-bounded vesicle	GO:0004568//chitinase activity	GO:0005975//carbohydrate metabolic process;GO:0006032//chitin catabolic process;GO:0051707//response to other organism;GO:0016998//cell wall macromolecule catabolic process	gi|326527855|dbj|BAK08163.1|/3.50496e-147/predicted protein [Hordeum vulgare subsp. vulgare]	AT4G15880.1/ESD4, ATESD4/Cysteine proteinases superfamily protein
Hvulgare_GLEAN_10018779	20.955	8.95	-1.22733	Down	0.860202	K11498|1|8e-09|61.2|cam:101492352|centromeric protein E;K14328|2|8e-08|57.8|mis:MICPUN_59588|regulator of nonsense transcripts 3;K02438|3|1e-07|57.4|cvr:CHLNCDRAFT_142212|glycogen operon protein [EC:3.2.1.-]	-	GO:0008270//zinc ion binding	GO:0048573//photoperiodism, flowering;GO:0009755//hormone-mediated signaling pathway	gi|326490161|dbj|BAJ94154.1|/0/predicted protein [Hordeum vulgare subsp. vulgare]	AT3G61118.1/-/other RNA
Hvulgare_GLEAN_10053320	14.83	30.02	1.01741	Up	0.850693	K13030|1|3e-104|378|sbi:SORBI_01g001220|cyanohydrin beta-glucosyltransferase [EC:2.4.1.85];K00699|4|3e-62|239|sly:101262190|glucuronosyltransferase [EC:2.4.1.17];K13493|5|4e-58|225|eus:EUTSA_v10013500mg|cytokinin-N-glucosyltransferase [EC:2.4.1.-]	-	GO:0016758//transferase activity, transferring hexosyl groups	GO:0008152//metabolic process	gi|326497805|dbj|BAJ94765.1|/0/predicted protein [Hordeum vulgare subsp. vulgare]	AT3G26805.1/-/pseudogene, aspartic protease, blastp match of 37% identity and 5.3e-11 P-value to GP|4389326|pdb|1B5F|A Chain A, Native Cardosin A From Cynara Cardunculus L. >GP|6729875|pdb|1B5F|C Chain C, Native Cardosin A From Cynara Cardunculus L
Hvulgare_GLEAN_10036483	4.515	1.1	-2.03722	Down	0.855121	K01381|1|2e-12|73.2|smo:SELMODRAFT_406966|saccharopepsin [EC:3.4.23.25]	-	-	-	gi|326533786|dbj|BAK05424.1|/0/predicted protein [Hordeum vulgare subsp. vulgare]	--
Hvulgare_GLEAN_10024550	30.14	12.555	-1.26342	Down	0.869529	K13171|1|8e-11|67.4|ath:AT2G29210|serine/arginine repetitive matrix protein 1;K13126|2|1e-10|66.6|fve:101312606|polyadenylate-binding protein;K13412|3|8e-10|63.9|dosa:Os05t0491900-00|calcium-dependent protein kinase [EC:2.7.11.1]	GO:0005634//nucleus	GO:0003677//DNA binding	GO:0006355//regulation of transcription, DNA-templated	gi|326527701|dbj|BAK08125.1|/3.21417e-121/predicted protein [Hordeum vulgare subsp. vulgare]	AT1G19180.1/JAZ1, TIFY10A/jasmonate-zim-domain protein 1
Hvulgare_GLEAN_10052198	4.63	0.295	-3.97223	Down	0.923877	K18080|1|2e-40|131|vcn:VOLCADRAFT_98215|tensin	GO:0016023//cytoplasmic membrane-bounded vesicle	-	-	gi|222618782|gb|EEE54914.1|/0/hypothetical protein OsJ_02446 [Oryza sativa Japonica Group]	AT5G36660.1/-/transposable element gene
Hvulgare_GLEAN_10024196	6.52	2.765	-1.23759	Down	0.810572	K15542|1|0.0|1335|bdi:100834292|polyadenylation factor subunit 2	GO:0005847//mRNA cleavage and polyadenylation specificity factor complex	-	GO:0006379//mRNA cleavage;GO:0006378//mRNA polyadenylation;GO:0009909//regulation of flower development;GO:0001700//embryonic development via the syncytial blastoderm	gi|326489781|dbj|BAK01871.1|/0/predicted protein [Hordeum vulgare subsp. vulgare]	--
Hvulgare_GLEAN_10012417	3.68	8.43	1.19583	Up	0.822385	K04077|1|0.0|1078|bdi:100837414|chaperonin GroEL	GO:0009536//plastid	GO:0005524//ATP binding	GO:0042026//protein refolding	gi|475511616|gb|EMT05406.1|/0/RuBisCO large subunit-binding protein subunit beta, chloroplastic [Aegilops tauschii]	--
Hvulgare_GLEAN_10055348	7.2	2.82	-1.3523	Down	0.827158	-	-	-	-	gi|475479309|gb|EMT02780.1|/6.51157e-136/hypothetical protein F775_05362 [Aegilops tauschii]	--
Hvulgare_GLEAN_10015176	2.475	8.945	1.85365	Up	0.877441	K07399|1|6e-33|142|csl:COCSUDRAFT_46714|cytochrome c biogenesis protein;K00592|2|2e-29|130|mis:MICPUN_63742|[ribulose-bisphosphate carboxylase]-lysine N-methyltransferase [EC:2.1.1.127]	GO:0005739//mitochondrion;GO:0009507//chloroplast	GO:0030785//[ribulose-bisphosphate carboxylase]-lysine N-methyltransferase activity	GO:0009902//chloroplast relocation;GO:0019288//isopentenyl diphosphate biosynthetic process, methylerythritol 4-phosphate pathway;GO:0032259//methylation;GO:0010027//thylakoid membrane organization;GO:0000023//maltose metabolic process;GO:0019252//starch biosynthetic process;GO:0034660//ncRNA metabolic process	gi|326495906|dbj|BAJ90575.1|/0/predicted protein [Hordeum vulgare subsp. vulgare]	--
Hvulgare_GLEAN_10046344	50.3	171.45	1.76916	Up	0.917326	K00600|1|0.0|957|bdi:100843106|glycine hydroxymethyltransferase [EC:2.1.2.1]	GO:0048046//apoplast;GO:0010319//stromule;GO:0022626//cytosolic ribosome;GO:0005759//mitochondrial matrix;GO:0009570//chloroplast stroma;GO:0009534//chloroplast thylakoid;GO:0005886//plasma membrane;GO:0005634//nucleus	GO:0005515//protein binding;GO:0004372//glycine hydroxymethyltransferase activity;GO:0008168//methyltransferase activity;GO:0030170//pyridoxal phosphate binding;GO:0008266//poly(U) RNA binding	GO:0006563//L-serine metabolic process;GO:0019684//photosynthesis, light reaction;GO:0009853//photorespiration;GO:0009697//salicylic acid biosynthetic process;GO:0042742//defense response to bacterium;GO:0035999//tetrahydrofolate interconversion;GO:0009814//defense response, incompatible interaction;GO:0032259//methylation;GO:0046686//response to cadmium ion;GO:0009416//response to light stimulus…	gi|475462132|gb|EMT02084.1|/0/Serine hydroxymethyltransferase, mitochondrial [Aegilops tauschii]	--
Hvulgare_GLEAN_10032793	1.535	0.02	-6.26209	Down	0.838136	K05868|1|5e-163|573|bdi:100835840|cyclin B	GO:0005739//mitochondrion	-	GO:0051726//regulation of cell cycle	gi|326516392|dbj|BAJ92351.1|/0/predicted protein [Hordeum vulgare subsp. vulgare]	--
Hvulgare_GLEAN_10019379	5.365	14.04	1.38789	Up	0.859549	K15440|1|1e-27|122|dosa:Os04t0683500-01|tRNA-specific adenosine deaminase 1 [EC:3.5.4.34]	-	-	-	gi|475600702|gb|EMT24614.1|/8.74402e-35/tRNA-specific adenosine deaminase 1 [Aegilops tauschii]	--
Hvulgare_GLEAN_10013806	88.57	26.46	-1.74301	Down	0.914423	-	GO:0016020//membrane	-	GO:0009611//response to wounding;GO:0009695//jasmonic acid biosynthetic process	gi|473933171|gb|EMS50034.1|/4.08442e-178/hypothetical protein TRIUR3_34017 [Triticum urartu]	--
Hvulgare_GLEAN_10039490	4.725	1.115	-2.08327	Down	0.859403	-	-	-	-	gi|326493472|dbj|BAJ85197.1|/7.20957e-127/predicted protein [Hordeum vulgare subsp. vulgare]	--
Hvulgare_GLEAN_10000545	27.55	12.72	-1.11495	Down	0.85601	-	-	-	-	-	--
Hvulgare_GLEAN_10007880	2.77	0.435	-2.6708	Down	0.843398	K10523|1|1e-33|142|bdi:100831061|speckle-type POZ protein	-	-	-	gi|475559238|gb|EMT13292.1|/4.95702e-83/Speckle-type POZ protein-like protein [Aegilops tauschii]	--
Hvulgare_GLEAN_10023731	6.395	2.71	-1.23865	Down	0.809247	K13510|1|2e-123|441|dosa:Os05t0357800-01|lysophosphatidylcholine acyltransferase / lyso-PAF acetyltransferase [EC:2.3.1.23 2.3.1.67]	GO:0005789//endoplasmic reticulum membrane;GO:0016021//integral component of membrane;GO:0005634//nucleus	GO:0050200	GO:0006655//phosphatidylglycerol biosynthetic process	gi|326488165|dbj|BAJ89921.1|/1.82244e-138/predicted protein [Hordeum vulgare subsp. vulgare]	--
Hvulgare_GLEAN_10033989	10.035	26.305	1.3903	Up	0.875553	K00026|1|2e-175|614|bdi:100832550|malate dehydrogenase [EC:1.1.1.37]	GO:0005739//mitochondrion	GO:0030060//L-malate dehydrogenase activity	GO:0044262//cellular carbohydrate metabolic process;GO:0006108//malate metabolic process;GO:0006099//tricarboxylic acid cycle	gi|326493440|dbj|BAJ85181.1|/0/predicted protein [Hordeum vulgare subsp. vulgare]	--
Hvulgare_GLEAN_10026853	107.84	223.78	1.05319	Up	0.867914	K03283|1|0.0|1282|bdi:100827922|heat shock 70kDa protein 1/8	-	GO:0032440//2-alkenal reductase [NAD(P)] activity;GO:0005524//ATP binding	GO:0055114//oxidation-reduction process	gi|326499406|dbj|BAJ86014.1|/0/predicted protein [Hordeum vulgare subsp. vulgare]	--
Hvulgare_GLEAN_10022973	85.415	18.7	-2.19145	Down	0.933966	K13412|1|5e-11|69.7|dosa:Os05t0491900-00|calcium-dependent protein kinase [EC:2.7.11.1];K13172|4|2e-10|67.8|vcn:VOLCADRAFT_117048|serine/arginine repetitive matrix protein 2	GO:0016020//membrane	-	GO:0009407//toxin catabolic process;GO:0035556//intracellular signal transduction;GO:0010583//response to cyclopentenone;GO:0019243//methylglyoxal catabolic process to D-lactate;GO:0009738//abscisic acid-activated signaling pathway;GO:0006508//proteolysis;GO:0009723//response to ethylene	gi|326532988|dbj|BAJ89339.1|/0/predicted protein [Hordeum vulgare subsp. vulgare]	AT4G06572.1/-/transposable element gene
Hvulgare_GLEAN_10040039	28.02	4.41	-2.66761	Down	0.944817	K09264|1|4e-20|95.9|zma:541765|MADS-box transcription factor, plant	GO:0005634//nucleus	GO:0003677//DNA binding;GO:0046983//protein dimerization activity	GO:0006355//regulation of transcription, DNA-templated	gi|298704710|gb|ADI96238.1|/1.33113e-26/ODDSOC2 [Hordeum vulgare subsp. vulgare]	--
Hvulgare_GLEAN_10012186	9.855	3.355	-1.55454	Down	0.85523	K14325|1|2e-08|61.6|fve:101301470|RNA-binding protein with serine-rich domain 1	-	-	-	gi|721613699|ref|XP_010240775.1|/0/PREDICTED: BTB/POZ domain-containing protein At1g04390 isoform X1 [Brachypodium distachyon]	--
Hvulgare_GLEAN_10015333	47.59	22.895	-1.05563	Down	0.859385	-	-	GO:0046872//metal ion binding	-	gi|242062270|ref|XP_002452424.1|/3.68768e-29/hypothetical protein SORBIDRAFT_04g025570 [Sorghum bicolor]	--
Hvulgare_GLEAN_10035776	13.185	5.81	-1.18229	Down	0.84162	-	-	-	-	gi|326512466|dbj|BAJ99588.1|/8.60782e-160/predicted protein [Hordeum vulgare subsp. vulgare]	--
Hvulgare_GLEAN_10042840	50.095	185.405	1.88794	Up	0.920465	-	-	-	-	gi|326511627|dbj|BAJ91958.1|/2.1762e-37/predicted protein [Hordeum vulgare subsp. vulgare]	--
Hvulgare_GLEAN_10000566	14.725	6.575	-1.1632	Down	0.843471	K13339|1|0.0|1493|bdi:100842096|peroxin-6	GO:0005737//cytoplasm	GO:0017111//nucleoside-triphosphatase activity;GO:0005524//ATP binding	GO:0016558//protein import into peroxisome matrix;GO:0006635//fatty acid beta-oxidation	gi|475594588|gb|EMT22739.1|/0/Peroxisomal biogenesis factor 6 [Aegilops tauschii]	--
Hvulgare_GLEAN_10050114	0.865	9.11	3.39668	Up	0.9444	K01834|1|2e-31|134|vvi:100245371|2,3-bisphosphoglycerate-dependent phosphoglycerate mutase [EC:5.4.2.11];K03036|2|2e-25|114|aly:ARALYDRAFT_336019|26S proteasome regulatory subunit N6;K12951|3|1e-11|68.9|smo:SELMODRAFT_448085|cation-transporting P-type ATPase D [EC:3.6.3.-]	GO:0016023//cytoplasmic membrane-bounded vesicle;GO:0005615//extracellular space	-	-	gi|326504814|dbj|BAK06698.1|/4.52377e-91/predicted protein [Hordeum vulgare subsp. vulgare]	--
Hvulgare_GLEAN_10030796	4.9	1.9	-1.36678	Down	0.800991	K17362|1|1e-53|207|sbi:SORBI_03g000890|acyl-coenzyme A thioesterase 13 [EC:3.1.2.-]	GO:0009536//plastid	-	-	gi|326509549|dbj|BAJ91691.1|/3.28856e-62/predicted protein [Hordeum vulgare subsp. vulgare]	--
Hvulgare_GLEAN_10017045	8.815	4.085	-1.10962	Down	0.815871	K17065|1|5e-14|79.3|mis:MICPUN_64379|dynamin 1-like protein [EC:3.6.5.5];K01528|2|3e-13|76.6|mpp:MICPUCDRAFT_22242|dynamin GTPase [EC:3.6.5.5]	GO:0009536//plastid;GO:0009524//phragmoplast;GO:0005874//microtubule;GO:0009504//cell plate	GO:0005525//GTP binding;GO:0003924//GTPase activity	GO:0007000//nucleolus organization;GO:0006346//methylation-dependent chromatin silencing;GO:0031048//chromatin silencing by small RNA;GO:0006275//regulation of DNA replication;GO:0000911//cytokinesis by cell plate formation;GO:0051567//histone H3-K9 methylation;GO:0010389//regulation of G2/M transition of mitotic cell cycle;GO:0008283//cell proliferation;GO:0006184//GTP catabolic process;GO:00063…	gi|326519795|dbj|BAK00270.1|/0/predicted protein [Hordeum vulgare subsp. vulgare]	--
Hvulgare_GLEAN_10019794	11.31	5.425	-1.0599	Down	0.822893	K13420|1|8e-51|202|csv:101215973|LRR receptor-like serine/threonine-protein kinase FLS2 [EC:2.7.11.1]	GO:0016023//cytoplasmic membrane-bounded vesicle;GO:0016020//membrane	GO:0004672//protein kinase activity;GO:0005524//ATP binding	GO:0006468//protein phosphorylation	gi|357111485|ref|XP_003557543.1|/0/PREDICTED: probable inactive leucine-rich repeat receptor-like protein kinase At3g03770 [Brachypodium distachyon]	AT3G63440.1/ATCKX6, CKX6, ATCKX7/cytokinin oxidase/dehydrogenase 6
Hvulgare_GLEAN_10059410	7.9	3.16	-1.32193	Down	0.830823	K14137|1|6e-101|366|bdi:100838632|protein prenyltransferase alpha subunit repeat containing protein 1	-	GO:0008318//protein prenyltransferase activity	GO:0018342//protein prenylation	gi|475607954|gb|EMT26875.1|/5.76222e-107/putative Protein prenyltransferase alpha subunit repeat-containing protein 1-B [Aegilops tauschii]	--
Hvulgare_GLEAN_10023976	75.96	14.22	-2.41732	Down	0.944545	K12446|1|0.0|1858|bdi:100827295|L-arabinokinase [EC:2.7.1.46]	GO:0005737//cytoplasm	GO:0016773//phosphotransferase activity, alcohol group as acceptor;GO:0016301//kinase activity;GO:0005524//ATP binding	GO:0016310//phosphorylation	gi|326490131|dbj|BAJ94139.1|/0/predicted protein [Hordeum vulgare subsp. vulgare]	--
Hvulgare_GLEAN_10018854	23.9	11.08	-1.10905	Down	0.852853	-	-	-	-	gi|474012318|gb|EMS52580.1|/1.33158e-120/hypothetical protein TRIUR3_06843 [Triticum urartu]	--
Hvulgare_GLEAN_10034467	34.72	8.29	-2.06632	Down	0.925328	K13171|1|2e-06|52.8|dosa:Os03t0270200-01|serine/arginine repetitive matrix protein 1;K15223|2|3e-06|49.7|dosa:Os03t0764450-00|upstream activation factor subunit UAF30	GO:0016023//cytoplasmic membrane-bounded vesicle	GO:0004519//endonuclease activity;GO:0003676//nucleic acid binding	GO:0090305//nucleic acid phosphodiester bond hydrolysis;GO:0006308//DNA catabolic process	gi|5672692|dbj|BAA82696.1|/1.70369e-171/nuclease I [Hordeum vulgare subsp. vulgare]	AT4G05510.1/-/transposable element gene
Hvulgare_GLEAN_10018380	11.485	4.56	-1.33265	Down	0.848679	K08819|1|0.0|860|bdi:100843755|cyclin-dependent kinase 12/13 [EC:2.7.11.22 2.7.11.23]	-	GO:0004693//cyclin-dependent protein serine/threonine kinase activity;GO:0008353//RNA polymerase II carboxy-terminal domain kinase activity;GO:0005524//ATP binding	GO:0051726//regulation of cell cycle;GO:0006468//protein phosphorylation	gi|326493266|dbj|BAJ85094.1|/0/predicted protein [Hordeum vulgare subsp. vulgare]	AT2G33710.1/-/Integrase-type DNA-binding superfamily protein
Hvulgare_GLEAN_10020416	7.94	1.385	-2.51925	Down	0.906275	-	-	-	-	gi|326516446|dbj|BAJ92378.1|/5.24839e-39/predicted protein [Hordeum vulgare subsp. vulgare]	--
Hvulgare_GLEAN_10027452	0.01	2.975	8.21675	Up	0.907944	-	-	-	-	gi|475540961|gb|EMT09693.1|/7.54106e-17/Putative serine/threonine-protein kinase receptor [Aegilops tauschii]	--
Hvulgare_GLEAN_10045827	10.015	21.955	1.13239	Up	0.852907	K17964|1|1e-17|92.4|cic:CICLE_v100138542m|leucine-rich PPR motif-containing protein, mitochondrial	GO:0009507//chloroplast	GO:0005488//binding	GO:0006364//rRNA processing;GO:0019288//isopentenyl diphosphate biosynthetic process, methylerythritol 4-phosphate pathway;GO:0009658//chloroplast organization;GO:0006399//tRNA metabolic process;GO:0045036//protein targeting to chloroplast	gi|721697044|ref|XP_010227218.1|/0/PREDICTED: uncharacterized protein LOC100829762 [Brachypodium distachyon]	--
Hvulgare_GLEAN_10029929	10.875	23.84	1.13237	Up	0.854758	K17710|1|3e-39|163|ppp:PHYPADRAFT_110446|pentatricopeptide repeat domain-containing protein 1	GO:0009507//chloroplast	-	GO:0009793//embryo development ending in seed dormancy	gi|326522967|dbj|BAJ88529.1|/0/predicted protein [Hordeum vulgare subsp. vulgare]	--
Hvulgare_GLEAN_10027600	0.535	2.505	2.2272	Up	0.807396	K15400|1|1e-34|147|atr:s00016p00213830|omega-hydroxypalmitate O-feruloyl transferase [EC:2.3.1.188]	-	GO:0016747//transferase activity, transferring acyl groups other than amino-acyl groups	GO:0008152//metabolic process	gi|326522366|dbj|BAK07645.1|/0/predicted protein [Hordeum vulgare subsp. vulgare]	AT3G43730.1/-/transposable element gene
Hvulgare_GLEAN_10014227	22.225	9.63	-1.20658	Down	0.859258	K08150|1|2e-56|219|sly:101248490|MFS transporter, SP family, solute carrier family 2 (myo-inositol transporter), member 13	GO:0016021//integral component of membrane	GO:0005351//sugar:proton symporter activity	GO:0055085//transmembrane transport;GO:0008643//carbohydrate transport	gi|326494518|dbj|BAJ94378.1|/0/predicted protein [Hordeum vulgare subsp. vulgare]	AT2G06922.1/-/transposable element gene
Hvulgare_GLEAN_10023341	9.04	3.505	-1.36691	Down	0.840078	K13172|1|1e-06|54.3|vcn:VOLCADRAFT_117048|serine/arginine repetitive matrix protein 2;K14325|2|2e-06|53.5|ppp:PHYPADRAFT_105411|RNA-binding protein with serine-rich domain 1;K08248|3|6e-06|48.9|dosa:Os06t0656000-00|mandelonitrile lyase [EC:4.1.2.10]	GO:0009536//plastid	-	-	gi|474412058|gb|EMS66909.1|/6.6921e-73/hypothetical protein TRIUR3_27901 [Triticum urartu]	--
Hvulgare_GLEAN_10010694	53.17	13.9	-1.93553	Down	0.916019	K00232|1|0.0|828|bdi:100828594|acyl-CoA oxidase [EC:1.3.3.6]	GO:0009514//glyoxysome	GO:0003995//acyl-CoA dehydrogenase activity;GO:0003997//acyl-CoA oxidase activity;GO:0050660//flavin adenine dinucleotide binding	GO:0016192//vesicle-mediated transport;GO:0006623//protein targeting to vacuole;GO:0016558//protein import into peroxisome matrix;GO:0046459//short-chain fatty acid metabolic process;GO:0044265//cellular macromolecule catabolic process;GO:0006635//fatty acid beta-oxidation;GO:0007030//Golgi organization;GO:0007033//vacuole organization;GO:0009793//embryo development ending in seed dormancy	gi|475597758|gb|EMT23704.1|/0/Acyl-coenzyme A oxidase 4, peroxisomal [Aegilops tauschii]	--
Hvulgare_GLEAN_10000185	1.5	0.135	-3.47393	Down	0.806634	-	GO:0016023//cytoplasmic membrane-bounded vesicle	GO:0046872//metal ion binding	GO:0030001//metal ion transport	gi|475523853|gb|EMT06940.1|/7.11635e-33/hypothetical protein F775_06638 [Aegilops tauschii]	--
Hvulgare_GLEAN_10023655	12.635	5.86	-1.10845	Down	0.832747	K03439|1|1e-137|488|bdi:100828367|tRNA (guanine-N7-)-methyltransferase [EC:2.1.1.33]	GO:0005634//nucleus	GO:0000049//tRNA binding;GO:0008176//tRNA (guanine-N7-)-methyltransferase activity	GO:0009165//nucleotide biosynthetic process;GO:0006626//protein targeting to mitochondrion;GO:0036265//RNA (guanine-N7)-methylation;GO:0030488//tRNA methylation	gi|326529809|dbj|BAK08184.1|/6.48143e-152/predicted protein [Hordeum vulgare subsp. vulgare]	--
Hvulgare_GLEAN_10016396	28.81	11.72	-1.2976	Down	0.870473	-	-	-	-	gi|475534571|gb|EMT08586.1|/1.91315e-50/hypothetical protein F775_02776 [Aegilops tauschii]	--
Hvulgare_GLEAN_10020357	33.665	13.18	-1.3529	Down	0.877078	K02958|1|7e-78|288|bdi:100836895|small subunit ribosomal protein S15e	GO:0015935//small ribosomal subunit	GO:0003735//structural constituent of ribosome;GO:0003723//RNA binding	GO:0006412//translation	gi|326501358|dbj|BAJ98910.1|/7.63185e-83/predicted protein [Hordeum vulgare subsp. vulgare]	--
Hvulgare_GLEAN_10034540	82.005	32.755	-1.324	Down	0.883991	K10573|1|2e-86|316|zma:100193988|ubiquitin-conjugating enzyme E2 A [EC:6.3.2.19]	-	GO:0016881//acid-amino acid ligase activity;GO:0004842//ubiquitin-protein transferase activity;GO:0005524//ATP binding	GO:0016579//protein deubiquitination;GO:0016567//protein ubiquitination	gi|136640|sp|P25866.1|UBC2_WHEAT/1.10618e-86/RecName: Full=Ubiquitin-conjugating enzyme E2 2; AltName: Full=Ubiquitin carrier protein 2; AltName: Full=Ubiquitin-conjugating enzyme E2-16 kDa; AltName: Full=Ubiquitin-protein ligase 2 [Triticum aestivum]	--
Hvulgare_GLEAN_10032240	61.99	147.17	1.24738	Up	0.881179	K14306|1|2e-12|74.3|ath:AT2G45000|nuclear pore complex protein Nup62	-	-	-	gi|326515928|dbj|BAJ87987.1|/0/predicted protein [Hordeum vulgare subsp. vulgare]	AT4G36988.1/CPuORF49/conserved peptide upstream open reading frame 49
Hvulgare_GLEAN_10041429	44.15	15.805	-1.48203	Down	0.886532	-	GO:0016023//cytoplasmic membrane-bounded vesicle	-	-	gi|475539282|gb|EMT09386.1|/1.35047e-15/hypothetical protein F775_07588 [Aegilops tauschii]	--
Hvulgare_GLEAN_10001696	25.625	70.775	1.46569	Up	0.890034	-	GO:0009941//chloroplast envelope;GO:0031977//thylakoid lumen;GO:0009533//chloroplast stromal thylakoid;GO:0009523//photosystem II;GO:0009535//chloroplast thylakoid membrane	-	GO:0045893//positive regulation of transcription, DNA-templated;GO:0006098//pentose-phosphate shunt;GO:0010218//response to far red light;GO:0042744//hydrogen peroxide catabolic process;GO:0016117//carotenoid biosynthetic process;GO:0035304//regulation of protein dephosphorylation;GO:0010114//response to red light;GO:0010207//photosystem II assembly;GO:0009902//chloroplast relocation;GO:0015995//…	gi|475519847|gb|EMT06410.1|/0/hypothetical protein F775_32419 [Aegilops tauschii]	AT1G60870.1/MEE9/maternal effect embryo arrest 9
Hvulgare_GLEAN_10024753	30.875	5.27	-2.55056	Down	0.938993	K12309|1|0.0|999|eus:EUTSA_v10024511mg|beta-galactosidase [EC:3.2.1.23]	GO:0016023//cytoplasmic membrane-bounded vesicle;GO:0048046//apoplast	GO:0004565//beta-galactosidase activity	GO:0005975//carbohydrate metabolic process	gi|326497687|dbj|BAK05933.1|/0/predicted protein [Hordeum vulgare subsp. vulgare]	AT2G05680.1/-/transposable element gene
Hvulgare_GLEAN_10038916	17.255	7.645	-1.17443	Down	0.849949	K04733|1|1e-124|446|cit:102630909|interleukin-1 receptor-associated kinase 4 [EC:2.7.11.1]	GO:0016023//cytoplasmic membrane-bounded vesicle	GO:0004713//protein tyrosine kinase activity;GO:0005524//ATP binding;GO:0004674//protein serine/threonine kinase activity	GO:0006468//protein phosphorylation	gi|300681578|emb|CBI75522.1|/0/Ser/Thr receptor-like kinase, putative, expressed [Triticum aestivum]	--
Hvulgare_GLEAN_10017558	7.915	3.15	-1.32924	Down	0.831168	K12741|1|3e-20|98.6|dosa:Os01t0614500-01|heterogeneous nuclear ribonucleoprotein A1/A3	-	GO:0003676//nucleic acid binding;GO:0000166//nucleotide binding	-	gi|326518012|dbj|BAK07258.1|/4.37329e-166/predicted protein [Hordeum vulgare subsp. vulgare]	--
Hvulgare_GLEAN_10038224	4.845	10.73	1.14708	Up	0.830025	K00787|1|0.0|669|bdi:100834798|farnesyl diphosphate synthase [EC:2.5.1.1 2.5.1.10]	GO:0005737//cytoplasm	GO:0046872//metal ion binding;GO:0004337//geranyltranstransferase activity;GO:0004161//dimethylallyltranstransferase activity	GO:0033384//geranyl diphosphate biosynthetic process;GO:0006695//cholesterol biosynthetic process;GO:0045337//farnesyl diphosphate biosynthetic process	gi|326490229|dbj|BAJ84778.1|/0/predicted protein [Hordeum vulgare subsp. vulgare]	--
Hvulgare_GLEAN_10017896	3.105	0.01	-8.27845	Down	0.911047	-	-	-	-	gi|326498809|dbj|BAK02390.1|/2.62277e-43/predicted protein [Hordeum vulgare subsp. vulgare]	--
Hvulgare_GLEAN_10037494	7.125	20.645	1.53483	Up	0.877985	K10046|1|0.0|741|zma:100192102|GDP-D-mannose 3', 5'-epimerase [EC:5.1.3.18 5.1.3.-]	GO:0016592//mediator complex	GO:0001104//RNA polymerase II transcription cofactor activity;GO:0050662//coenzyme binding;GO:0047918//GDP-mannose 3,5-epimerase activity	GO:0006357//regulation of transcription from RNA polymerase II promoter;GO:0019853//L-ascorbic acid biosynthetic process	gi|475607079|gb|EMT26583.1|/0/GDP-mannose 3,5-epimerase 1 [Aegilops tauschii]	--
Hvulgare_GLEAN_10030857	8.595	20.29	1.2392	Up	0.860038	K13098|1|2e-06|50.4|mpp:MICPUCDRAFT_50552|RNA-binding protein FUS;K05528|2|3e-06|49.7|vcn:VOLCADRAFT_96511|alpha 1,6-mannosyltransferase [EC:2.4.1.232];K02184|3|1e-05|48.1|sly:101262608|formin 2;K17943|4|1e-05|48.1|vcn:VOLCADRAFT_94045|pumilio RNA-binding family	GO:0016023//cytoplasmic membrane-bounded vesicle	-	-	gi|474241895|gb|EMS59850.1|/2.0108e-19/hypothetical protein TRIUR3_06850 [Triticum urartu]	--
Hvulgare_GLEAN_10051591	19.665	8.79	-1.1617	Down	0.85258	-	GO:0005774//vacuolar membrane;GO:0005794//Golgi apparatus	GO:0043813//phosphatidylinositol-3,5-bisphosphate 5-phosphatase activity	GO:0036092//phosphatidylinositol-3-phosphate biosynthetic process;GO:0046855//inositol phosphate dephosphorylation;GO:0045492//xylan biosynthetic process;GO:0007155//cell adhesion;GO:0045010//actin nucleation;GO:0032957//inositol trisphosphate metabolic process;GO:0009826//unidimensional cell growth;GO:0006487//protein N-linked glycosylation;GO:0010090//trichome morphogenesis;GO:0048765//root hai…	gi|326491649|dbj|BAJ94302.1|/0/predicted protein [Hordeum vulgare subsp. vulgare]	--
Hvulgare_GLEAN_10019302	18.79	51.595	1.45727	Up	0.887258	K16040|1|8e-56|217|vvi:100233030|trans-resveratrol di-O-methyltransferase [EC:2.1.1.240];K13230|2|2e-45|182|zma:100147731|2,4,7-trihydroxy-1,4-benzoxazin-3-one-glucoside 7-O-methyltransferase [EC:2.1.1.241];K05279|3|2e-30|133|cic:CICLE_v10020782mg|flavonol 3-O-methyltransferase [EC:2.1.1.76]	-	GO:0008171//O-methyltransferase activity;GO:0046983//protein dimerization activity	GO:0032259//methylation	gi|326490575|dbj|BAJ89955.1|/2.97332e-178/predicted protein [Hordeum vulgare subsp. vulgare]	--
Hvulgare_GLEAN_10049868	2.2	0.01	-7.78136	Down	0.87911	K13412|1|8e-09|59.7|dosa:Os05t0491900-00|calcium-dependent protein kinase [EC:2.7.11.1];K14325|4|9e-08|56.2|pop:POPTR_0011s14630g|RNA-binding protein with serine-rich domain 1;K13171|5|2e-07|55.5|eus:EUTSA_v10016250mg|serine/arginine repetitive matrix protein 1	-	-	-	gi|721622640|ref|XP_003561708.2|/8.09203e-54/PREDICTED: uncharacterized protein LOC100830077 [Brachypodium distachyon]	AT4G08120.1/-/transposable element gene
Hvulgare_GLEAN_10006912	0.76	3.72	2.29123	Up	0.84701	K00660|1|0.0|773|bdi:100829639|chalcone synthase [EC:2.3.1.74]	-	GO:0016210//naringenin-chalcone synthase activity	GO:0009813//flavonoid biosynthetic process	gi|326493650|dbj|BAJ85286.1|/0/predicted protein [Hordeum vulgare subsp. vulgare]	AT2G14843.1/-/transposable element gene
Hvulgare_GLEAN_10000579	9.745	4.345	-1.16531	Down	0.827393	-	-	-	GO:0009627//systemic acquired resistance;GO:0034976//response to endoplasmic reticulum stress	gi|475543025|gb|EMT10062.1|/9.44171e-88/hypothetical protein F775_26912 [Aegilops tauschii]	--
Hvulgare_GLEAN_10046241	136.405	64.05	-1.09063	Down	0.869656	K13171|1|1e-09|61.6|pop:POPTR_0009s04160g|serine/arginine repetitive matrix protein 1;K14325|4|1e-09|61.6|bdi:100845778|RNA-binding protein with serine-rich domain 1	-	GO:0016798//hydrolase activity, acting on glycosyl bonds;GO:0004190//aspartic-type endopeptidase activity	GO:0045493//xylan catabolic process;GO:0006508//proteolysis	gi|326506604|dbj|BAJ91343.1|/1.34329e-79/predicted protein [Hordeum vulgare subsp. vulgare]	--
Hvulgare_GLEAN_10028445	20.91	82.645	1.98273	Up	0.919304	K08906|1|5e-71|266|bdi:100829962|cytochrome c6	GO:0009507//chloroplast;GO:0009579//thylakoid	GO:0009055//electron carrier activity;GO:0020037//heme binding	GO:0008152//metabolic process	gi|475583358|gb|EMT19430.1|/5.17636e-83/Cytochrome c6, chloroplastic [Aegilops tauschii]	--
Hvulgare_GLEAN_10045482	3.55	1.045	-1.76432	Down	0.81206	K14488|1|7e-11|65.5|vvi:100242084|SAUR family protein	GO:0005739//mitochondrion	GO:0005516//calmodulin binding	GO:0009734//auxin-activated signaling pathway	gi|475354959|gb|EMT00448.1|/4.8396e-61/hypothetical protein F775_13443 [Aegilops tauschii]	--
Hvulgare_GLEAN_10034099	5.73	14.09	1.29806	Up	0.852435	K02433|1|0.0|688|bdi:100823644|aspartyl-tRNA(Asn)/glutamyl-tRNA(Gln) amidotransferase subunit A [EC:6.3.5.6 6.3.5.7]	GO:0005739//mitochondrion;GO:0009570//chloroplast stroma;GO:0030956//glutamyl-tRNA(Gln) amidotransferase complex	GO:0050567//glutaminyl-tRNA synthase (glutamine-hydrolyzing) activity;GO:0005524//ATP binding;GO:0016740//transferase activity	GO:0006655//phosphatidylglycerol biosynthetic process;GO:0070681//glutaminyl-tRNAGln biosynthesis via transamidation;GO:0032543//mitochondrial translation	gi|475602935|gb|EMT25260.1|/0/Glutamyl-tRNA(Gln) amidotransferase subunit A [Aegilops tauschii]	--
Hvulgare_GLEAN_10004566	3.805	0.36	-3.40183	Down	0.898672	K13412|1|2e-07|57.0|dosa:Os05t0491900-00|calcium-dependent protein kinase [EC:2.7.11.1];K02184|2|2e-07|57.0|sot:102593556|formin 2;K18080|3|1e-06|54.3|vcn:VOLCADRAFT_98215|tensin	-	-	-	gi|326522216|dbj|BAK04236.1|/1.13178e-176/predicted protein [Hordeum vulgare subsp. vulgare]	--
Hvulgare_GLEAN_10049059	17.15	3.045	-2.49369	Down	0.929938	K04371|1|2e-11|69.7|gmx:100783422|mitogen-activated protein kinase 1/3 [EC:2.7.11.24];K14432|3|5e-09|61.6|gmx:100101890|ABA responsive element binding factor;K09060|4|8e-09|60.8|bdi:100835529|plant G-box-binding factor	-	GO:0003677//DNA binding	GO:0006351//transcription, DNA-templated	gi|475593884|gb|EMT22524.1|/1.83208e-147/Light-inducible protein CPRF2 [Aegilops tauschii]	--
Hvulgare_GLEAN_10009556	20.07	41.2	1.0376	Up	0.856446	-	GO:0016020//membrane;GO:0009536//plastid	GO:0004222//metalloendopeptidase activity	GO:0006508//proteolysis	gi|326517040|dbj|BAJ96512.1|/1.35237e-159/predicted protein [Hordeum vulgare subsp. vulgare]	--
Hvulgare_GLEAN_10035861	2.36	7.76	1.71727	Up	0.865736	K13172|1|8e-06|49.7|cvr:CHLNCDRAFT_140537|serine/arginine repetitive matrix protein 2	-	-	-	gi|357158534|ref|XP_003578158.1|/2.58716e-53/PREDICTED: uncharacterized protein LOC100824128 [Brachypodium distachyon]	AT1G51460.1/-/ABC-2 type transporter family protein
Hvulgare_GLEAN_10006962	36.515	12.365	-1.56223	Down	0.887748	K05350|1|0.0|877|bdi:100838545|beta-glucosidase [EC:3.2.1.21]	GO:0016023//cytoplasmic membrane-bounded vesicle	GO:0008422//beta-glucosidase activity	GO:0005975//carbohydrate metabolic process	gi|326488231|dbj|BAJ93784.1|/0/predicted protein [Hordeum vulgare subsp. vulgare]	AT5G23730.1/RUP2/Transducin/WD40 repeat-like superfamily protein
Hvulgare_GLEAN_10030154	7.86	0.165	-5.57399	Down	0.961022	-	-	-	-	gi|326531714|dbj|BAJ97861.1|/1.35274e-126/predicted protein [Hordeum vulgare subsp. vulgare]	AT1G72810.1/-/Pyridoxal-5'-phosphate-dependent enzyme family protein
Hvulgare_GLEAN_10025294	14.43	34.825	1.27105	Up	0.871924	-	GO:0009536//plastid	GO:0005515//protein binding	GO:0055114//oxidation-reduction process;GO:0044763;GO:0019684//photosynthesis, light reaction;GO:0019637//organophosphate metabolic process;GO:0006796//phosphate-containing compound metabolic process;GO:0006139//nucleobase-containing compound metabolic process;GO:0016043//cellular component organization;GO:0044281//small molecule metabolic process;GO:0044085	gi|326510045|dbj|BAJ87239.1|/2.83041e-74/predicted protein [Hordeum vulgare subsp. vulgare]	--
Hvulgare_GLEAN_10053013	2.58	15.735	2.60853	Up	0.935037	K06207|1|0.0|1257|bdi:100827491|GTP-binding protein	GO:0009570//chloroplast stroma	GO:0003746//translation elongation factor activity;GO:0005525//GTP binding;GO:0003924//GTPase activity	GO:0031425//chloroplast RNA processing;GO:0010468//regulation of gene expression;GO:0006414//translational elongation;GO:0006184//GTP catabolic process;GO:0000302//response to reactive oxygen species	gi|548319365|gb|AGX00980.1|/0/tyrosine phosphorylation protein A [Triticum aestivum]	--
Hvulgare_GLEAN_10015760	4.485	0.95	-2.23911	Down	0.860093	-	GO:0009536//plastid	GO:0003676//nucleic acid binding;GO:0000166//nucleotide binding	-	gi|326487203|dbj|BAJ89586.1|/5.98516e-56/predicted protein [Hordeum vulgare subsp. vulgare]	--
Hvulgare_GLEAN_10036527	4.71	1.435	-1.71468	Down	0.834126	-	-	-	-	-	--
Hvulgare_GLEAN_10026624	25.005	55.535	1.15118	Up	0.868767	K06972|1|0.0|1968|bdi:100836872|	-	GO:0046872//metal ion binding;GO:0003824//catalytic activity	GO:0006508//proteolysis	gi|326494070|dbj|BAJ85497.1|/0/predicted protein [Hordeum vulgare subsp. vulgare]	--
Hvulgare_GLEAN_10037317	8.08	2.385	-1.76037	Down	0.868985	K10147|1|8e-36|151|ccp:CHC_T00006477001|protein phosphatase 1D [EC:3.1.3.16];K17506|2|1e-24|114|vcn:VOLCADRAFT_63584|protein phosphatase 1L [EC:3.1.3.16]	-	GO:0004721//phosphoprotein phosphatase activity;GO:0046872//metal ion binding	GO:0016311//dephosphorylation	gi|326525767|dbj|BAJ88930.1|/0/predicted protein [Hordeum vulgare subsp. vulgare]	--
Hvulgare_GLEAN_10008353	20.265	41.305	1.02733	Up	0.855974	K00940|1|2e-105|381|bdi:100837479|nucleoside-diphosphate kinase [EC:2.7.4.6]	-	GO:0004550//nucleoside diphosphate kinase activity;GO:0005524//ATP binding	GO:0006165//nucleoside diphosphate phosphorylation;GO:0006228//UTP biosynthetic process;GO:0006183//GTP biosynthetic process;GO:0006241//CTP biosynthetic process	gi|326511160|dbj|BAJ87594.1|/7.04266e-138/predicted protein [Hordeum vulgare subsp. vulgare]	AT1G31290.1/AGO3/ARGONAUTE 3
Hvulgare_GLEAN_10057860	6.305	0.595	-3.40553	Down	0.92894	K00430|1|6e-139|493|bdi:100837890|peroxidase [EC:1.11.1.7]	GO:0005576//extracellular region	GO:0020037//heme binding;GO:0046872//metal ion binding;GO:0004601//peroxidase activity	GO:0055114//oxidation-reduction process;GO:0006979//response to oxidative stress	gi|326527949|dbj|BAJ89026.1|/2.67744e-155/predicted protein [Hordeum vulgare subsp. vulgare]	AT5G33392.1/-/transposable element gene
Hvulgare_GLEAN_10037959	5.78	2.215	-1.38376	Down	0.814328	K09422|1|9e-117|419|dosa:Os01t0128000-01|myb proto-oncogene protein, plant	-	-	-	gi|473801952|gb|EMS46598.1|/0/Transcription factor MYB21 [Triticum urartu]	AT3G46060.3/ARA3/RAB GTPase homolog 8A
Hvulgare_GLEAN_10039551	51.84	21.64	-1.26037	Down	0.875771	K08360|1|5e-119|426|bdi:100842611|cytochrome b-561	GO:0016021//integral component of membrane;GO:0016023//cytoplasmic membrane-bounded vesicle	GO:0046872//metal ion binding;GO:0016491//oxidoreductase activity	GO:0055114//oxidation-reduction process	gi|326509983|dbj|BAJ87208.1|/1.87601e-132/predicted protein [Hordeum vulgare subsp. vulgare]	--
Hvulgare_GLEAN_10022196	0.72	3.775	2.39041	Up	0.859494	K08770|1|6e-68|255|bdi:100822846|ubiquitin C;K02927|3|1e-66|251|dosa:Os09t0452700-00|large subunit ribosomal protein L40e	GO:0005840//ribosome;GO:0005634//nucleus	GO:0003735//structural constituent of ribosome	GO:0006412//translation	gi|721649278|ref|XP_010233081.1|/1.5075e-67/PREDICTED: ubiquitin-60S ribosomal protein L40-2-like [Brachypodium distachyon]	--
Hvulgare_GLEAN_10032435	17.245	7.3	-1.24021	Down	0.855429	K01184|1|4e-78|291|bdi:100822897|polygalacturonase [EC:3.2.1.15]	GO:0005576//extracellular region;GO:0016023//cytoplasmic membrane-bounded vesicle	GO:0004650//polygalacturonase activity	GO:0005975//carbohydrate metabolic process;GO:0071555//cell wall organization	gi|326528133|dbj|BAJ89118.1|/0/predicted protein [Hordeum vulgare subsp. vulgare]	AT1G64260.1/-/MuDR family transposase
Hvulgare_GLEAN_10032103	10.755	3.95	-1.44508	Down	0.853361	-	-	-	-	gi|474012029|gb|EMS52562.1|/0/hypothetical protein TRIUR3_32231 [Triticum urartu]	AT5G07090.2/-/Ribosomal protein S4 (RPS4A) family protein
Hvulgare_GLEAN_10043182	0.165	1.855	3.49088	Up	0.83262	K00430|1|1e-08|58.2|obr:102718644|peroxidase [EC:1.11.1.7];K17506|3|1e-08|58.2|smo:SELMODRAFT_404287|protein phosphatase 1L [EC:3.1.3.16]	-	GO:0016758//transferase activity, transferring hexosyl groups	GO:0008152//metabolic process	gi|326520780|dbj|BAJ92753.1|/5.37091e-41/predicted protein [Hordeum vulgare subsp. vulgare]	--
Hvulgare_GLEAN_10011002	12.44	5.415	-1.19995	Down	0.840695	K00850|1|3e-07|54.3|dosa:Os04t0469500-01|6-phosphofructokinase 1 [EC:2.7.1.11];K00430|2|8e-07|52.8|obr:102718644|peroxidase [EC:1.11.1.7];K13412|4|3e-06|50.8|dosa:Os05t0491900-00|calcium-dependent protein kinase [EC:2.7.11.1];K13171|5|3e-06|50.8|vvi:100262120|serine/arginine repetitive matrix protein 1	GO:0016023//cytoplasmic membrane-bounded vesicle	-	-	gi|326530850|dbj|BAK01223.1|/2.00504e-78/predicted protein [Hordeum vulgare subsp. vulgare]	AT4G15215.1/PDR13, ATPDR13/pleiotropic drug resistance 13
Hvulgare_GLEAN_10052439	2.035	0.335	-2.6028	Down	0.808449	-	-	-	-	gi|357167377|ref|XP_003581133.1|/1.53265e-71/PREDICTED: uncharacterized protein At3g27210-like [Brachypodium distachyon]	--
Hvulgare_GLEAN_10015806	4.97	0.77	-2.69032	Down	0.890451	K07300|1|0.0|753|bdi:100835503|Ca2+:H+ antiporter	GO:0005774//vacuolar membrane;GO:0016021//integral component of membrane	GO:0015369//calcium:proton antiporter activity	GO:0070588//calcium ion transmembrane transport	gi|326521146|dbj|BAJ96776.1|/0/predicted protein [Hordeum vulgare subsp. vulgare]	--
Hvulgare_GLEAN_10002333	6.285	15.98	1.34628	Up	0.861272	-	GO:0009536//plastid	-	-	gi|326495972|dbj|BAJ90608.1|/1.52799e-35/predicted protein [Hordeum vulgare subsp. vulgare]	--
Hvulgare_GLEAN_10002994	13.815	5.92	-1.22257	Down	0.847227	K12859|1|6e-29|125|bdi:100842233|U5 snRNP protein, DIM1 family	GO:0005737//cytoplasm;GO:0005634//nucleus	-	GO:0016192//vesicle-mediated transport;GO:0006996//organelle organization;GO:0044763;GO:1902582	gi|474436793|gb|EMS68243.1|/3.11259e-28/Thioredoxin-like protein 4A [Triticum urartu]	--
Hvulgare_GLEAN_10050808	65.785	193.375	1.55557	Up	0.897311	K13680|1|5e-08|57.0|dosa:Os06t0230100-00|beta-mannan synthase [EC:2.4.1.32];K14325|2|3e-07|54.3|csv:101216970|RNA-binding protein with serine-rich domain 1;K00430|4|3e-07|54.3|sbi:SORBI_06g021550|peroxidase [EC:1.11.1.7];K18213|5|7e-07|53.1|dosa:Os04t0692500-01|proteinaceous RNase P [EC:3.1.26.5]	GO:0009941//chloroplast envelope;GO:0009535//chloroplast thylakoid membrane;GO:0009570//chloroplast stroma	-	GO:0006655//phosphatidylglycerol biosynthetic process;GO:0006098//pentose-phosphate shunt;GO:0019288//isopentenyl diphosphate biosynthetic process, methylerythritol 4-phosphate pathway;GO:0006886//intracellular protein transport;GO:0090391//granum assembly	gi|326534362|dbj|BAJ89531.1|/3.51888e-95/predicted protein [Hordeum vulgare subsp. vulgare]	AT1G13870.1/DRL1, AtKTI12/calmodulin binding;purine nucleotide binding
Hvulgare_GLEAN_10039742	29.385	11.19	-1.39287	Down	0.877205	-	-	GO:0016787//hydrolase activity	GO:0008152//metabolic process	gi|326502944|dbj|BAJ99100.1|/9.57861e-164/predicted protein [Hordeum vulgare subsp. vulgare]	--
Hvulgare_GLEAN_10026570	5.465	2.02	-1.43587	Down	0.814963	-	-	-	-	gi|721641757|ref|XP_010231913.1|/1.39404e-143/PREDICTED: putative protein ABIL2 isoform X2 [Brachypodium distachyon]	--
Hvulgare_GLEAN_10007295	7.805	3.175	-1.29764	Down	0.826377	-	-	-	-	gi|326521648|dbj|BAK00400.1|/2.95257e-63/predicted protein [Hordeum vulgare subsp. vulgare]	--
Hvulgare_GLEAN_10009407	139.785	56.685	-1.30217	Down	0.883193	-	GO:0032578	-	-	gi|326503412|dbj|BAJ86212.1|/3.19655e-41/predicted protein [Hordeum vulgare subsp. vulgare]	--
Hvulgare_GLEAN_10022998	1.39	6.435	2.21086	Up	0.882395	K09874|1|1e-164|578|bdi:100834694|aquaporin NIP	GO:0048226//Casparian strip;GO:0005887//integral component of plasma membrane	GO:0015254//glycerol channel activity;GO:0015250//water channel activity;GO:0015115	GO:0015708;GO:0009992//cellular water homeostasis;GO:0006833//water transport;GO:0015793//glycerol transport;GO:0034220//ion transmembrane transport	gi|326510827|dbj|BAJ91761.1|/6.87366e-171/predicted protein [Hordeum vulgare subsp. vulgare]	--
Hvulgare_GLEAN_10006298	1.18	3.685	1.64288	Up	0.809302	K14638|1|0.0|916|bdi:100832427|solute carrier family 15 (peptide/histidine transporter), member 3/4	GO:0016020//membrane	GO:0005215//transporter activity	GO:0006810//transport	gi|669030601|emb|CDM85180.1|/0/unnamed protein product [Triticum aestivum]	AT4G20180.1/-/transposable element gene
Hvulgare_GLEAN_10025465	6.155	1.635	-1.91247	Down	0.860764	K14325|1|3e-11|68.9|atr:s00071p00150630|RNA-binding protein with serine-rich domain 1;K13172|2|4e-10|65.5|cvr:CHLNCDRAFT_140537|serine/arginine repetitive matrix protein 2	GO:0005622//intracellular	-	-	gi|326517681|dbj|BAK03759.1|/1.03086e-180/predicted protein [Hordeum vulgare subsp. vulgare]	AT1G19950.1/HVA22H/HVA22-like protein H (ATHVA22H)
Hvulgare_GLEAN_10056582	2.665	0.54	-2.3031	Down	0.815417	-	-	-	-	gi|670381984|ref|XP_008671739.1|/3.89062e-07/PREDICTED: uncharacterized protein LOC103649194 [Zea mays]	--
Hvulgare_GLEAN_10046881	18.25	4.84	-1.91482	Down	0.901902	-	-	-	-	gi|670020696|emb|CDJ26474.1|/1.00947e-75/unnamed protein product [Triticum aestivum]	--
Hvulgare_GLEAN_10020154	56.185	23.35	-1.26676	Down	0.876715	K14306|1|3e-09|63.5|sly:101264859|nuclear pore complex protein Nup62;K15193|2|6e-07|55.8|eus:EUTSA_v10000080mg|protein SPT2;K11294|3|8e-07|55.5|dosa:Os04t0620700-01|nucleolin;K14317|5|2e-06|53.9|mis:MICPUN_100470|nuclear pore complex protein Nup214	GO:0009536//plastid	-	-	gi|326528815|dbj|BAJ97429.1|/0/predicted protein [Hordeum vulgare subsp. vulgare]	--
Hvulgare_GLEAN_10001380	316.215	134.795	-1.23014	Down	0.882086	K09422|1|1e-72|272|sbi:SORBI_09g001590|myb proto-oncogene protein, plant	-	-	-	gi|359950708|gb|AEV91144.1|/1.8244e-123/R2R3-MYB protein [Triticum aestivum]	AT2G41170.1/-/F-box family protein
Hvulgare_GLEAN_10038911	15.065	6.955	-1.11508	Down	0.840658	K13420|1|9e-28|123|sbi:SORBI_06g028760|LRR receptor-like serine/threonine-protein kinase FLS2 [EC:2.7.11.1]	GO:0016023//cytoplasmic membrane-bounded vesicle	GO:0004857//enzyme inhibitor activity	GO:0030154//cell differentiation;GO:0048833//specification of floral organ number;GO:0043086//negative regulation of catalytic activity	gi|326501082|dbj|BAJ98772.1|/3.4361e-139/predicted protein [Hordeum vulgare subsp. vulgare]	AT2G14843.1/-/transposable element gene
Hvulgare_GLEAN_10009270	8.505	17.355	1.02897	Up	0.837156	K01188|1|0.0|799|bdi:100837973|beta-glucosidase [EC:3.2.1.21]	GO:0016023//cytoplasmic membrane-bounded vesicle	GO:0008422//beta-glucosidase activity	GO:0005975//carbohydrate metabolic process	gi|357126646|ref|XP_003564998.1|/0/PREDICTED: beta-glucosidase 5-like isoform X2 [Brachypodium distachyon]	--
Hvulgare_GLEAN_10014018	12.665	4.2	-1.59239	Down	0.881651	K13412|1|2e-07|56.6|dosa:Os05t0491900-00|calcium-dependent protein kinase [EC:2.7.11.1];K13172|3|9e-07|54.7|vcn:VOLCADRAFT_117048|serine/arginine repetitive matrix protein 2	-	-	-	gi|357154123|ref|XP_003576678.1|/0/PREDICTED: uncharacterized protein LOC100830767 [Brachypodium distachyon]	AT5G38570.1/-/F-box/RNI-like superfamily protein
Hvulgare_GLEAN_10027607	6	2.54	-1.24013	Down	0.804547	K00430|1|1e-12|73.6|obr:102718644|peroxidase [EC:1.11.1.7];K02184|5|1e-12|73.6|sly:101262608|formin 2	-	-	-	gi|326532522|dbj|BAK05190.1|/1.40554e-101/predicted protein [Hordeum vulgare subsp. vulgare]	AT5G60800.2/-/Heavy metal transport/detoxification superfamily protein
Hvulgare_GLEAN_10003873	8.995	3.97	-1.17998	Down	0.824472	K12896|1|9e-95|345|bdi:100846281|splicing factor, arginine/serine-rich 7	GO:0005634//nucleus	GO:0003676//nucleic acid binding;GO:0008270//zinc ion binding;GO:0000166//nucleotide binding	GO:0008380//RNA splicing;GO:0006397//mRNA processing	gi|326496394|dbj|BAJ94659.1|/1.29216e-97/predicted protein [Hordeum vulgare subsp. vulgare]	--
Hvulgare_GLEAN_10035465	62.61	19.265	-1.70041	Down	0.911519	K00122|1|0.0|733|bdi:100830190|formate dehydrogenase [EC:1.2.1.2]	GO:0009507//chloroplast;GO:0009579//thylakoid;GO:0005739//mitochondrion	GO:0051287//NAD binding;GO:0008863//formate dehydrogenase (NAD+) activity;GO:0016616//oxidoreductase activity, acting on the CH-OH group of donors, NAD or NADP as acceptor	GO:0055114//oxidation-reduction process	gi|326507324|dbj|BAJ95739.1|/0/predicted protein [Hordeum vulgare subsp. vulgare]	--
Hvulgare_GLEAN_10027848	94.01	46.45	-1.01714	Down	0.862797	K04371|1|1e-12|73.6|vvi:100254083|mitogen-activated protein kinase 1/3 [EC:2.7.11.24];K09060|3|5e-09|61.6|eus:EUTSA_v10001533mg|plant G-box-binding factor	-	GO:0003700//sequence-specific DNA binding transcription factor activity;GO:0043565//sequence-specific DNA binding	GO:0006355//regulation of transcription, DNA-templated	gi|326510929|dbj|BAJ91812.1|/9.55778e-165/predicted protein [Hordeum vulgare subsp. vulgare]	--
Hvulgare_GLEAN_10023380	99.465	25.115	-1.98564	Down	0.920211	K14454|1|0.0|845|dosa:Os01t0760600-01|aspartate aminotransferase, cytoplasmic [EC:2.6.1.1]	GO:0005737//cytoplasm	GO:0030170//pyridoxal phosphate binding;GO:0004069//L-aspartate:2-oxoglutarate aminotransferase activity;GO:0080130//L-phenylalanine:2-oxoglutarate aminotransferase activity	GO:0006536//glutamate metabolic process;GO:0009058//biosynthetic process;GO:0006103//2-oxoglutarate metabolic process;GO:0006522//alanine metabolic process;GO:0006531//aspartate metabolic process;GO:0006099//tricarboxylic acid cycle	gi|669029935|emb|CDM84293.1|/0/unnamed protein product [Triticum aestivum]	--
Hvulgare_GLEAN_10017905	0.965	4.15	2.10451	Up	0.850512	K01738|1|2e-168|591|bdi:100826145|cysteine synthase A [EC:2.5.1.47]	-	GO:0004124//cysteine synthase activity	GO:0006535//cysteine biosynthetic process from serine	gi|222622449|gb|EEE56581.1|/1.60988e-166/hypothetical protein OsJ_05932 [Oryza sativa Japonica Group]	--
Hvulgare_GLEAN_10044842	14.58	6.52	-1.16105	Down	0.843126	K04515|1|3e-43|173|fve:101312854|calcium/calmodulin-dependent protein kinase (CaM kinase) II [EC:2.7.11.17];K08794|4|4e-43|173|sly:543865|calcium/calmodulin-dependent protein kinase I [EC:2.7.11.17]	-	GO:0005524//ATP binding;GO:0004674//protein serine/threonine kinase activity	GO:0006468//protein phosphorylation	gi|474033613|gb|EMS53047.1|/4.60493e-63/Phosphoenolpyruvate carboxylase kinase 1 [Triticum urartu]	AT2G33740.2/CUTA/Nitrogen regulatory PII-like, alpha/beta
Hvulgare_GLEAN_10017764	20.895	76.785	1.87767	Up	0.91729	K04565|1|1e-95|348|dosa:Os08t0561700-01|superoxide dismutase, Cu-Zn family [EC:1.15.1.1]	GO:0009570//chloroplast stroma;GO:0009579//thylakoid;GO:0048046//apoplast	GO:0005507//copper ion binding;GO:0004784//superoxide dismutase activity;GO:0008270//zinc ion binding	GO:0009407//toxin catabolic process;GO:0019430//removal of superoxide radicals;GO:0055114//oxidation-reduction process	gi|408795920|gb|AFU91975.1|/2.12444e-106/chloroplast Cu/Zn SOD1, partial [Hordeum vulgare subsp. vulgare]	--
Hvulgare_GLEAN_10043420	16.695	4.93	-1.75976	Down	0.895351	K01640|1|0.0|707|bdi:100839293|hydroxymethylglutaryl-CoA lyase [EC:4.1.3.4]	GO:0005759//mitochondrial matrix	GO:0046872//metal ion binding;GO:0004419//hydroxymethylglutaryl-CoA lyase activity	GO:0008152//metabolic process	gi|669028820|emb|CDM82754.1|/0/unnamed protein product [Triticum aestivum]	--
Hvulgare_GLEAN_10049955	283.37	63.17	-2.16538	Down	0.936597	K07198|1|0.0|751|sbi:SORBI_05g001050|5'-AMP-activated protein kinase, catalytic alpha subunit [EC:2.7.11.11]	-	GO:0005524//ATP binding;GO:0004674//protein serine/threonine kinase activity	GO:0006468//protein phosphorylation;GO:0007165//signal transduction	gi|374430473|gb|AEZ51505.1|/0/CBL-interacting protein kinase 14 [Hordeum vulgare subsp. spontaneum]	--
Hvulgare_GLEAN_10034133	13.485	5.245	-1.36234	Down	0.856554	K03781|1|0.0|929|bdi:100839582|catalase [EC:1.11.1.6]	GO:0009514//glyoxysome	GO:0046872//metal ion binding;GO:0020037//heme binding;GO:0004096//catalase activity	GO:0042744//hydrogen peroxide catabolic process;GO:0055114//oxidation-reduction process	gi|1705612|sp|P55307.1|CATA1_HORVU/0/RecName: Full=Catalase isozyme 1 [Hordeum vulgare]	--
Hvulgare_GLEAN_10002788	4.6	0.425	-3.4361	Down	0.912299	K14325|1|2e-07|53.5|mtr:MTR_2g069490|RNA-binding protein with serine-rich domain 1	GO:0016023//cytoplasmic membrane-bounded vesicle	-	-	gi|326491235|dbj|BAK05717.1|/1.26544e-53/predicted protein [Hordeum vulgare subsp. vulgare]	AT1G65070.2/-/DNA mismatch repair protein MutS, type 2
Hvulgare_GLEAN_10052160	2.705	6.465	1.25702	Up	0.811915	K13172|1|2e-07|55.5|vcn:VOLCADRAFT_117048|serine/arginine repetitive matrix protein 2;K13171|2|7e-07|53.9|fve:101297226|serine/arginine repetitive matrix protein 1;K06627|3|9e-07|53.5|dosa:Os03t0607600-00|cyclin A;K14306|4|9e-07|53.5|rcu:RCOM_1609340|nuclear pore complex protein Nup62;K14325|5|1e-06|53.1|atr:s00071p00150630|RNA-binding protein with serine-rich domain 1	-	-	-	gi|157093716|gb|ABV22584.1|/3.23737e-134/PR17d precursor [Hordeum vulgare subsp. vulgare]	AT2G13115.1/-/pseudogene of bZIP family transcription factor
Hvulgare_GLEAN_10028538	5.13	17.325	1.75582	Up	0.896168	K14325|1|2e-12|74.7|crb:CARUB_v10009275mg|RNA-binding protein with serine-rich domain 1;K13172|5|3e-10|67.0|vcn:VOLCADRAFT_117048|serine/arginine repetitive matrix protein 2	-	-	-	gi|326522084|dbj|BAK04170.1|/6.88174e-179/predicted protein [Hordeum vulgare subsp. vulgare]	AT1G51690.1/ATB ALPHA, B ALPHA/protein phosphatase 2A 55 kDa regulatory subunit B alpha isoform
Hvulgare_GLEAN_10039516	1.565	0.12	-3.70506	Down	0.81823	K08248|1|1e-06|52.0|dosa:Os06t0656000-00|mandelonitrile lyase [EC:4.1.2.10];K03605|2|2e-06|51.6|mtr:MTR_020s0026|hydrogenase maturation protease [EC:3.4.23.-];K11593|3|5e-06|50.1|sbi:SORBI_02g032980|eukaryotic translation initiation factor 2C;K18080|4|7e-06|49.7|vcn:VOLCADRAFT_98215|tensin;K13412|5|9e-06|49.3|dosa:Os05t0491900-00|calcium-dependent protein kinase [EC:2.7.11.1]	GO:0009536//plastid	-	-	gi|326518160|dbj|BAK07332.1|/5.80678e-94/predicted protein [Hordeum vulgare subsp. vulgare]	AT1G22550.1/-/Major facilitator superfamily protein
Hvulgare_GLEAN_10009947	11.475	25.2	1.13493	Up	0.856155	K01904|1|0.0|935|bdi:100842862|4-coumarate--CoA ligase [EC:6.2.1.12]	-	GO:0005524//ATP binding;GO:0016207//4-coumarate-CoA ligase activity	GO:0009698//phenylpropanoid metabolic process	gi|557478471|gb|AHA11392.1|/0/4-coumarate: CoA ligase [Hordeum vulgare]	AT1G38360.1/-/transposable element gene
Hvulgare_GLEAN_10042204	56.535	149.45	1.40245	Up	0.889744	K00666|1|3e-145|514|sot:102579465|fatty-acyl-CoA synthase [EC:6.2.1.-]	-	GO:0003824//catalytic activity	GO:0008152//metabolic process	gi|326489302|dbj|BAK01634.1|/0/predicted protein [Hordeum vulgare subsp. vulgare]	--
Hvulgare_GLEAN_10021770	13.535	4.945	-1.45265	Down	0.861908	K06892|1|0.0|641|bdi:100828467|	-	GO:0005506//iron ion binding;GO:0016706//oxidoreductase activity, acting on paired donors, with incorporation or reduction of molecular oxygen, 2-oxoglutarate as one donor, and incorporation of one atom each of oxygen into both donors	GO:0055114//oxidation-reduction process	gi|326511375|dbj|BAJ87701.1|/0/predicted protein [Hordeum vulgare subsp. vulgare]	--
Hvulgare_GLEAN_10000413	0.425	2.2	2.37197	Up	0.805582	K17506|1|3e-09|60.1|smo:SELMODRAFT_404287|protein phosphatase 1L [EC:3.1.3.16];K14709|2|7e-07|52.0|vcn:VOLCADRAFT_104214|solute carrier family 39 (zinc transporter), member 1/2/3	-	-	-	gi|222355234|gb|ACM48347.1|/5.52463e-25/lemma thionin [Hordeum vulgare subsp. vulgare]	AT5G67190.1/DEAR2/DREB and EAR motif protein 2
Hvulgare_GLEAN_10018263	21.935	10.27	-1.0948	Down	0.849459	-	GO:0009536//plastid	-	-	gi|475533961|gb|EMT08486.1|/2.55548e-30/hypothetical protein F775_01054 [Aegilops tauschii]	AT2G37590.1/ATDOF2.4, DOF2.4/DNA binding with one finger 2.4
Hvulgare_GLEAN_10016023	15.055	70.035	2.21783	Up	0.933295	K02879|1|9e-15|79.0|bdi:100843749|large subunit ribosomal protein L17;K02184|2|8e-08|55.8|sot:102593556|formin 2	GO:0005840//ribosome;GO:0009507//chloroplast	GO:0003735//structural constituent of ribosome;GO:0019843//rRNA binding	GO:0006412//translation	gi|326495610|dbj|BAJ85901.1|/2.43672e-83/predicted protein [Hordeum vulgare subsp. vulgare]	--
Hvulgare_GLEAN_10028223	7.83	16.045	1.03504	Up	0.835196	K01802|1|6e-13|74.7|vvi:100259438|peptidylprolyl isomerase [EC:5.2.1.8]	GO:0009543//chloroplast thylakoid lumen;GO:0009535//chloroplast thylakoid membrane	GO:0005528//FK506 binding;GO:0003755//peptidyl-prolyl cis-trans isomerase activity	GO:0000413//protein peptidyl-prolyl isomerization;GO:0061077//chaperone-mediated protein folding	gi|474386484|gb|EMS65009.1|/8.67129e-108/putative FKBP-type peptidyl-prolyl cis-trans isomerase 7, chloroplastic [Triticum urartu]	--
Hvulgare_GLEAN_10043562	10.335	59.35	2.52171	Up	0.944328	K02926|1|1e-151|535|bdi:100845528|large subunit ribosomal protein L4	GO:0000311//plastid large ribosomal subunit;GO:0009535//chloroplast thylakoid membrane;GO:0009570//chloroplast stroma;GO:0022626//cytosolic ribosome;GO:0005634//nucleus	GO:0008266//poly(U) RNA binding;GO:0019843//rRNA binding;GO:0003735//structural constituent of ribosome	GO:0006412//translation;GO:0019288//isopentenyl diphosphate biosynthetic process, methylerythritol 4-phosphate pathway;GO:0019344//cysteine biosynthetic process	gi|326499386|dbj|BAJ86004.1|/2.08194e-173/predicted protein [Hordeum vulgare subsp. vulgare]	AT2G28490.1/-/RmlC-like cupins superfamily protein
Hvulgare_GLEAN_10000928	4.915	1.185	-2.0523	Down	0.861781	K13171|1|4e-12|73.6|eus:EUTSA_v10016250mg|serine/arginine repetitive matrix protein 1	-	GO:0005488//binding	GO:0044699;GO:0050789//regulation of biological process;GO:0009987//cellular process	gi|326490910|dbj|BAJ90122.1|/0/predicted protein [Hordeum vulgare subsp. vulgare]	AT3G18810.1/-/Protein kinase superfamily protein
Hvulgare_GLEAN_10006987	79.345	8.94	-3.14979	Down	0.966048	-	GO:0016023//cytoplasmic membrane-bounded vesicle;GO:0048046//apoplast	GO:0045735//nutrient reservoir activity;GO:0030145//manganese ion binding	-	gi|9837115|gb|AAG00427.1|AF250935_1/2.3452e-126/germin F [Hordeum vulgare]	--
Hvulgare_GLEAN_10016251	4.4	1.565	-1.49134	Down	0.801753	K13412|1|1e-12|73.6|dosa:Os05t0491900-00|calcium-dependent protein kinase [EC:2.7.11.1];K13172|3|3e-09|62.4|vcn:VOLCADRAFT_117048|serine/arginine repetitive matrix protein 2;K00430|5|4e-07|55.5|obr:102718644|peroxidase [EC:1.11.1.7]	-	GO:0004519//endonuclease activity;GO:0003676//nucleic acid binding	GO:0090305//nucleic acid phosphodiester bond hydrolysis;GO:0006308//DNA catabolic process	gi|326507082|dbj|BAJ95618.1|/3.72772e-180/predicted protein [Hordeum vulgare subsp. vulgare]	AT3G28007.1/SWEET4, AtSWEET4/Nodulin MtN3 family protein
Hvulgare_GLEAN_10034975	3.37	0.665	-2.34132	Down	0.848062	K13029|1|5e-65|248|zma:100194166|4-hydroxyphenylacetaldehyde oxime monooxygenase [EC:1.14.13.68];K11818|3|9e-64|244|ath:AT4G31500|cytochrome P450, family 83, subfamily B, polypeptide 1 [EC:1.14.-.-]	-	GO:0020037//heme binding;GO:0016705//oxidoreductase activity, acting on paired donors, with incorporation or reduction of molecular oxygen;GO:0004497//monooxygenase activity;GO:0005506//iron ion binding	GO:0055114//oxidation-reduction process	gi|326526359|dbj|BAJ97196.1|/0/predicted protein [Hordeum vulgare subsp. vulgare]	AT2G04200.1/-/transposable element gene
Hvulgare_GLEAN_10025331	2.085	5.43	1.3809	Up	0.810064	K01246|1|1e-158|559|bdi:100826261|DNA-3-methyladenine glycosylase I [EC:3.2.2.20]	-	GO:0008725//DNA-3-methyladenine glycosylase activity	GO:0006284//base-excision repair	gi|669030354|emb|CDM84852.1|/0/unnamed protein product [Triticum aestivum]	AT5G27350.1/SFP1/Major facilitator superfamily protein
Hvulgare_GLEAN_10051708	1593.19	3225.2	1.01747	Up	0.868622	K02639|1|3e-60|229|bdi:100826777|ferredoxin	GO:0009507//chloroplast	GO:0046872//metal ion binding;GO:0009055//electron carrier activity;GO:0051537//2 iron, 2 sulfur cluster binding	GO:0022900//electron transport chain	gi|462081|sp|P00228.2|FER_WHEAT/4.35949e-75/RecName: Full=Ferredoxin, chloroplastic; Flags: Precursor [Triticum aestivum]	--
Hvulgare_GLEAN_10054452	25.39	10.61	-1.25884	Down	0.866444	K13448|1|3e-78|289|bdi:100842693|calcium-binding protein CML	-	GO:0005509//calcium ion binding	-	gi|357157707|ref|XP_003577887.1|/2.32146e-77/PREDICTED: probable calcium-binding protein CML50 [Brachypodium distachyon]	--
Hvulgare_GLEAN_10000905	1.49	5.99	2.00724	Up	0.873194	K15803|1|0.0|667|bdi:100825533|(-)-germacrene D synthase [EC:4.2.3.22 4.2.3.75]	GO:0009536//plastid	GO:0046872//metal ion binding;GO:0016829//lyase activity	-	gi|474321051|gb|EMS62305.1|/0/(+)-delta-cadinene synthase isozyme C2 [Triticum urartu]	--
Hvulgare_GLEAN_10006024	6.07	2.185	-1.47406	Down	0.825234	K15925|1|6e-17|85.5|csv:101213166|alpha-D-xyloside xylohydrolase [EC:3.2.1.177];K05756|2|3e-15|79.7|sly:101248627|actin related protein 2/3 complex, subunit 3;K07437|3|5e-15|79.0|gmx:100782971|cytochrome P450, family 26, subfamily A;K05605|4|2e-14|77.0|sly:101267525|3-hydroxyisobutyryl-CoA hydrolase [EC:3.1.2.4];K01728|5|1e-08|58.2|gmx:100810380|pectate lyase [EC:4.2.2.2]	GO:0009536//plastid	GO:0003676//nucleic acid binding	GO:0015074//DNA integration	gi|18378613|gb|AAL68644.1|AF458768_1/5.39588e-25/polyprotein [Oryza sativa Japonica Group]	--
Hvulgare_GLEAN_10025094	14.125	34.595	1.29231	Up	0.872668	K06118|1|3e-69|262|bdi:100840118|UDP-sulfoquinovose synthase [EC:3.13.1.1]	GO:0009507//chloroplast	GO:0008146//sulfotransferase activity;GO:0046507//UDPsulfoquinovose synthase activity;GO:0050662//coenzyme binding;GO:0008270//zinc ion binding	GO:0019375//galactolipid biosynthetic process	gi|475560637|gb|EMT13601.1|/1.65255e-68/UDP-sulfoquinovose synthase, chloroplastic [Aegilops tauschii]	--
Hvulgare_GLEAN_10008574	5.6	1.095	-2.3545	Down	0.886115	-	GO:0009536//plastid	-	-	gi|721664652|ref|XP_010235570.1|/1.10299e-49/PREDICTED: uncharacterized protein LOC104583785 [Brachypodium distachyon]	--
Hvulgare_GLEAN_10015194	24.81	8.93	-1.47419	Down	0.87882	K13425|1|1e-23|110|obr:102717074|WRKY transcription factor 22	-	GO:0003700//sequence-specific DNA binding transcription factor activity;GO:0043565//sequence-specific DNA binding	GO:0006355//regulation of transcription, DNA-templated	gi|326497707|dbj|BAK05943.1|/0/predicted protein [Hordeum vulgare subsp. vulgare]	--
Hvulgare_GLEAN_10035135	6.115	15.355	1.32828	Up	0.85895	K10528|1|4e-114|410|bdi:100831133|hydroperoxide lyase [EC:4.1.2.-]	-	GO:0005488//binding;GO:0003824//catalytic activity	GO:0019752//carboxylic acid metabolic process	gi|357138428|ref|XP_003570794.1|/3.45096e-113/PREDICTED: allene oxide synthase, chloroplastic [Brachypodium distachyon]	AT1G47497.2/-/Polynucleotidyl transferase, ribonuclease H-like superfamily protein
Hvulgare_GLEAN_10040184	3.38	8.99	1.4113	Up	0.842146	K13172|1|8e-11|67.0|cvr:CHLNCDRAFT_140537|serine/arginine repetitive matrix protein 2;K13412|2|7e-10|63.9|dosa:Os05t0491900-00|calcium-dependent protein kinase [EC:2.7.11.1];K14325|5|3e-08|58.5|pop:POPTR_0011s14630g|RNA-binding protein with serine-rich domain 1	GO:0042651//thylakoid membrane;GO:0031977//thylakoid lumen;GO:0009523//photosystem II;GO:0009534//chloroplast thylakoid	-	GO:0044763;GO:0009639//response to red or far red light;GO:0010467//gene expression;GO:0018130;GO:1901362;GO:0044262//cellular carbohydrate metabolic process;GO:0044271//cellular nitrogen compound biosynthetic process;GO:0034645//cellular macromolecule biosynthetic process;GO:0034660//ncRNA metabolic process;GO:0044711;GO:0051186//cofactor metabolic process;GO:0044723;GO:0009657//plastid organiza…	gi|326518660|dbj|BAJ88359.1|/3.47539e-131/predicted protein [Hordeum vulgare subsp. vulgare]	--
Hvulgare_GLEAN_10010865	0.19	8.815	5.53589	Up	0.964706	K14006|1|5e-20|95.9|tcc:TCM_045610|protein transport protein SEC23;K13172|2|6e-11|65.5|cvr:CHLNCDRAFT_140537|serine/arginine repetitive matrix protein 2	GO:0016020//membrane	-	GO:0008285//negative regulation of cell proliferation	gi|326496983|dbj|BAJ98518.1|/1.06593e-68/predicted protein [Hordeum vulgare subsp. vulgare]	AT1G35970.1/-/transposable element gene
Hvulgare_GLEAN_10038800	13.94	5.87	-1.2478	Down	0.849314	-	-	GO:0016787//hydrolase activity	GO:0006629//lipid metabolic process	gi|326507428|dbj|BAK03107.1|/0/predicted protein [Hordeum vulgare subsp. vulgare]	--
Hvulgare_GLEAN_10035637	17.815	36.355	1.02906	Up	0.854395	K13126|1|5e-08|57.0|rcu:RCOM_1037540|polyadenylate-binding protein;K13171|2|2e-06|51.6|csv:101225621|serine/arginine repetitive matrix protein 1	GO:0009507//chloroplast	GO:1901363;GO:0097159//organic cyclic compound binding	-	gi|475528280|gb|EMT07597.1|/2.90602e-54/33 kDa ribonucleoprotein, chloroplastic [Aegilops tauschii]	--
Hvulgare_GLEAN_10012705	88.5	29.705	-1.57497	Down	0.894788	-	GO:0016023//cytoplasmic membrane-bounded vesicle	-	-	gi|326495126|dbj|BAJ85659.1|/1.27191e-93/predicted protein [Hordeum vulgare subsp. vulgare]	--
Hvulgare_GLEAN_10017071	15.17	2.79	-2.44288	Down	0.92649	K11252|1|2e-73|273|bdi:100841029|histone H2B	GO:0000786//nucleosome;GO:0005634//nucleus	GO:0046982//protein heterodimerization activity;GO:0003677//DNA binding	-	gi|473912986|gb|EMS49652.1|/8.31296e-74/putative histone H2B.1 [Triticum urartu]	--
Hvulgare_GLEAN_10043080	15.645	3.11	-2.33072	Down	0.925782	-	-	-	-	gi|326528727|dbj|BAJ97385.1|/1.4221e-159/predicted protein [Hordeum vulgare subsp. vulgare]	--
Hvulgare_GLEAN_10026128	12.015	3.62	-1.73078	Down	0.884191	-	-	-	-	gi|326521680|dbj|BAK00416.1|/2.569e-38/predicted protein [Hordeum vulgare subsp. vulgare]	--
Hvulgare_GLEAN_10003708	1.565	4.63	1.56485	Up	0.810263	K01883|1|0.0|1014|bdi:100837019|cysteinyl-tRNA synthetase [EC:6.1.1.16]	GO:0005829//cytosol;GO:0009570//chloroplast stroma;GO:0005739//mitochondrion	GO:0004817//cysteine-tRNA ligase activity;GO:0005524//ATP binding	GO:0006423//cysteinyl-tRNA aminoacylation;GO:0043067//regulation of programmed cell death;GO:0042407//cristae formation;GO:0010197//polar nucleus fusion;GO:0009658//chloroplast organization;GO:0048481//ovule development	gi|326523811|dbj|BAJ93076.1|/0/predicted protein [Hordeum vulgare subsp. vulgare]	--
Hvulgare_GLEAN_10051846	3.19	0.355	-3.16767	Down	0.878747	K13899|1|4e-17|86.3|fve:101300433|cystatin-C	GO:0016023//cytoplasmic membrane-bounded vesicle	-	GO:0071704;GO:0044238;GO:0044237//cellular metabolic process	gi|109238643|emb|CAG38125.1|/6.29508e-74/cystatin Hv-CPI9 [Hordeum vulgare subsp. vulgare]	--
Hvulgare_GLEAN_10002293	1.665	4.88	1.55136	Up	0.813802	K14325|1|3e-10|66.2|eus:EUTSA_v10007778mg|RNA-binding protein with serine-rich domain 1;K13412|2|3e-09|63.2|dosa:Os05t0491900-00|calcium-dependent protein kinase [EC:2.7.11.1];K13172|5|1e-08|60.8|vcn:VOLCADRAFT_117048|serine/arginine repetitive matrix protein 2	-	GO:0046872//metal ion binding;GO:0003993//acid phosphatase activity	GO:0016311//dephosphorylation	gi|514805405|ref|XP_004977563.1|/0/PREDICTED: purple acid phosphatase 22-like isoform X2 [Setaria italica]	AT5G36660.1/-/transposable element gene
Hvulgare_GLEAN_10039806	267.39	133.47	-1.00243	Down	0.865972	-	-	-	-	gi|242070299|ref|XP_002450426.1|/1.28452e-27/hypothetical protein SORBIDRAFT_05g005250 [Sorghum bicolor]	--
Hvulgare_GLEAN_10033816	7.235	2.85	-1.34403	Down	0.826704	K01115|1|0.0|1489|bdi:100840776|phospholipase D1/2 [EC:3.1.4.4]	GO:0009506//plasmodesma;GO:0005773//vacuole;GO:0005886//plasma membrane	GO:0070290//N-acylphosphatidylethanolamine-specific phospholipase D activity;GO:0005509//calcium ion binding;GO:0004630//phospholipase D activity	GO:0012501//programmed cell death;GO:0016042//lipid catabolic process;GO:0046470//phosphatidylcholine metabolic process;GO:0009789//positive regulation of abscisic acid-activated signaling pathway;GO:0090333//regulation of stomatal closure;GO:0046473//phosphatidic acid metabolic process;GO:0006950//response to stress	gi|474419262|gb|EMS67406.1|/0/Phospholipase D delta [Triticum urartu]	AT5G36660.1/-/transposable element gene
Hvulgare_GLEAN_10026544	56.175	26.36	-1.09158	Down	0.86394	K11978|1|0.0|3292|bdi:100845375|E3 ubiquitin-protein ligase UBR3 [EC:6.3.2.19]	-	GO:0008270//zinc ion binding;GO:0016874//ligase activity;GO:0004842//ubiquitin-protein transferase activity	GO:0010029//regulation of seed germination;GO:0006511//ubiquitin-dependent protein catabolic process;GO:0050994//regulation of lipid catabolic process;GO:0016567//protein ubiquitination;GO:0009737//response to abscisic acid	gi|669027702|emb|CDM81248.1|/0/unnamed protein product [Triticum aestivum]	--
Hvulgare_GLEAN_10054670	21.125	7.16	-1.56092	Down	0.879491	K10581|1|2e-174|611|bdi:100822941|ubiquitin-conjugating enzyme E2 O [EC:6.3.2.19]	-	GO:0016881//acid-amino acid ligase activity	GO:0008152//metabolic process	gi|669028637|emb|CDM82519.1|/0/unnamed protein product [Triticum aestivum]	--
Hvulgare_GLEAN_10055743	4.735	1.63	-1.53849	Down	0.810899	K07213|1|3e-12|71.6|cam:101489829|copper chaperone	-	GO:0046872//metal ion binding	GO:0030001//metal ion transport	gi|326515402|dbj|BAK03614.1|/7.6101e-127/predicted protein [Hordeum vulgare subsp. vulgare]	AT1G44910.1/ATPRP40A, PRP40A/pre-mRNA-processing protein 40A
Hvulgare_GLEAN_10009361	15.53	7.67	-1.01776	Down	0.832819	K13171|1|4e-06|50.4|ath:AT2G29210|serine/arginine repetitive matrix protein 1	-	-	-	gi|226496745|ref|NP_001143937.1|/1.31967e-14/uncharacterized protein LOC100276750 [Zea mays]	--
Hvulgare_GLEAN_10000442	4.72	1.5	-1.65382	Down	0.831277	K14488|1|6e-09|59.3|vvi:100242084|SAUR family protein	-	-	-	gi|475507163|gb|EMT04901.1|/2.24744e-71/hypothetical protein F775_01558 [Aegilops tauschii]	--
Hvulgare_GLEAN_10029666	28.615	61.87	1.11247	Up	0.865954	K14638|1|0.0|734|sly:101268119|solute carrier family 15 (peptide/histidine transporter), member 3/4	GO:0016021//integral component of membrane	GO:0005215//transporter activity	GO:0006857//oligopeptide transport	gi|326499996|dbj|BAJ90833.1|/0/predicted protein [Hordeum vulgare subsp. vulgare]	AT1G33200.1/-/transposable element gene
Hvulgare_GLEAN_10007185	3.295	0.69	-2.25561	Down	0.83487	K11517|1|0.0|657|bdi:100824351|(S)-2-hydroxy-acid oxidase [EC:1.1.3.15]	GO:0005777//peroxisome	GO:0052853//long-chain-(S)-2-hydroxy-long-chain-acid oxidase activity;GO:0008891//glycolate oxidase activity;GO:0052854//medium-chain-(S)-2-hydroxy-acid oxidase activity;GO:0052852//very-long-chain-(S)-2-hydroxy-acid oxidase activity;GO:0010181//FMN binding	GO:0055114//oxidation-reduction process;GO:0019048//modulation by virus of host morphology or physiology;GO:0042742//defense response to bacterium;GO:0010109//regulation of photosynthesis;GO:0000041//transition metal ion transport;GO:0009854//oxidative photosynthetic carbon pathway;GO:0010204//defense response signaling pathway, resistance gene-independent;GO:0050665//hydrogen peroxide biosynthet…	gi|326496509|dbj|BAJ94716.1|/0/predicted protein [Hordeum vulgare subsp. vulgare]	AT5G65760.1/-/Serine carboxypeptidase S28 family protein
Hvulgare_GLEAN_10004730	36.73	16.59	-1.14665	Down	0.864375	-	GO:0016023//cytoplasmic membrane-bounded vesicle	GO:0003682//chromatin binding	-	gi|326498825|dbj|BAK02398.1|/0/predicted protein [Hordeum vulgare subsp. vulgare]	--
Hvulgare_GLEAN_10015634	14.155	5.76	-1.29717	Down	0.852635	K14509|1|0.0|1330|bdi:100833656|ethylene receptor [EC:2.7.13.-]	GO:0016023//cytoplasmic membrane-bounded vesicle;GO:0005789//endoplasmic reticulum membrane	GO:0000155//phosphorelay sensor kinase activity;GO:0003677//DNA binding;GO:0000156//phosphorelay response regulator activity;GO:0005524//ATP binding	GO:0018106//peptidyl-histidine phosphorylation;GO:0023014//signal transduction by phosphorylation;GO:0006355//regulation of transcription, DNA-templated;GO:0009873//ethylene-activated signaling pathway	gi|326524766|dbj|BAK04319.1|/0/predicted protein [Hordeum vulgare subsp. vulgare]	AT3G55170.1/-/Ribosomal L29 family protein
Hvulgare_GLEAN_10015739	18.52	6.755	-1.45506	Down	0.872215	K01800|1|4e-81|299|bdi:100821634|maleylacetoacetate isomerase [EC:5.2.1.2]	-	GO:0003824//catalytic activity	-	gi|357149592|ref|XP_003575165.1|/3.19749e-80/PREDICTED: glutathione S-transferase zeta class-like [Brachypodium distachyon]	--
Hvulgare_GLEAN_10039671	14.415	0.47	-4.93877	Down	0.976138	K00306|1|2e-110|398|bdi:100834853|sarcosine oxidase / L-pipecolate oxidase [EC:1.5.3.1 1.5.3.7]	-	GO:0016491//oxidoreductase activity	GO:0055114//oxidation-reduction process	gi|475448132|gb|EMT01617.1|/5.81026e-130/Putative sarcosine oxidase [Aegilops tauschii]	--
Hvulgare_GLEAN_10025844	6.265	1.775	-1.8195	Down	0.858859	K04718|1|0.0|732|bdi:100845384|sphingosine kinase [EC:2.7.1.91]	-	GO:0003951//NAD+ kinase activity;GO:0004143//diacylglycerol kinase activity	GO:0016310//phosphorylation;GO:0007205//protein kinase C-activating G-protein coupled receptor signaling pathway	gi|326502088|dbj|BAK06536.1|/0/predicted protein [Hordeum vulgare subsp. vulgare]	--
Hvulgare_GLEAN_10000724	4.495	14.335	1.67315	Up	0.888074	-	GO:0005576//extracellular region	GO:0030145//manganese ion binding;GO:0045735//nutrient reservoir activity	-	gi|1070358|emb|CAA63659.1|/2.33356e-129/oxalate oxidase-like protein or germin-like protein [Hordeum vulgare subsp. vulgare]	--
Hvulgare_GLEAN_10035232	0.045	2.225	5.62774	Up	0.877368	K05917|1|0.0|744|bdi:100830263|sterol 14-demethylase [EC:1.14.13.70]	-	GO:0020037//heme binding;GO:0016705//oxidoreductase activity, acting on paired donors, with incorporation or reduction of molecular oxygen;GO:0004497//monooxygenase activity;GO:0005506//iron ion binding	GO:0055114//oxidation-reduction process	gi|474434163|gb|EMS68116.1|/0/Obtusifoliol 14-alpha demethylase [Triticum urartu]	AT1G42530.1/-/transposable element gene
Hvulgare_GLEAN_10032299	12.635	5.34	-1.24251	Down	0.845195	-	-	-	-	gi|475573322|gb|EMT16719.1|/9.20875e-20/hypothetical protein F775_13916 [Aegilops tauschii]	--
Hvulgare_GLEAN_10033454	15.255	6.76	-1.17419	Down	0.846048	K10949|1|1e-113|408|csv:101206003|ER lumen protein retaining receptor	GO:0016021//integral component of membrane;GO:0005739//mitochondrion	GO:0046923//ER retention sequence binding	GO:0006621//protein retention in ER lumen	gi|326492948|dbj|BAJ90330.1|/2.07846e-152/predicted protein [Hordeum vulgare subsp. vulgare]	--
Hvulgare_GLEAN_10009900	22.435	7.585	-1.56453	Down	0.880707	K13412|1|3e-08|58.9|dosa:Os05t0491900-00|calcium-dependent protein kinase [EC:2.7.11.1];K13172|2|2e-06|53.1|cvr:CHLNCDRAFT_140537|serine/arginine repetitive matrix protein 2;K14306|3|5e-06|51.6|fve:101311423|nuclear pore complex protein Nup62	-	GO:0016787//hydrolase activity	GO:0006952//defense response;GO:0051704;GO:0065007//biological regulation;GO:0008152//metabolic process	gi|391929|dbj|BAA02948.1|/1.27126e-102/tritin [Triticum aestivum]	AT4G32650.2/ATKC1, KAT3, KC1, AtLKT1/potassium channel in Arabidopsis thaliana 3
Hvulgare_GLEAN_10050999	15.21	6.515	-1.22318	Down	0.850421	K13148|1|2e-104|378|fve:101304092|integrator complex subunit 11 [EC:3.1.27.-]	GO:0016020//membrane	GO:0008270//zinc ion binding	-	gi|326498537|dbj|BAJ98696.1|/0/predicted protein [Hordeum vulgare subsp. vulgare]	--
Hvulgare_GLEAN_10009611	47.565	105.75	1.15269	Up	0.873249	K02721|1|6e-43|171|bdi:100845994|photosystem II PsbW protein	GO:0016021//integral component of membrane;GO:0009535//chloroplast thylakoid membrane;GO:0009523//photosystem II	-	GO:0006364//rRNA processing;GO:0009657//plastid organization;GO:0010207//photosystem II assembly;GO:0042549//photosystem II stabilization	gi|326504096|dbj|BAK02834.1|/1.60705e-48/predicted protein [Hordeum vulgare subsp. vulgare]	--
Hvulgare_GLEAN_10024824	3.035	13.455	2.14837	Up	0.910122	-	GO:0009507//chloroplast	GO:0003723//RNA binding	GO:0045893//positive regulation of transcription, DNA-templated;GO:0010103//stomatal complex morphogenesis;GO:0016226//iron-sulfur cluster assembly;GO:0006353//DNA-templated transcription, termination;GO:0042793//transcription from plastid promoter;GO:0009073//aromatic amino acid family biosynthetic process	gi|326522879|dbj|BAJ88485.1|/1.94602e-125/predicted protein [Hordeum vulgare subsp. vulgare]	--
Hvulgare_GLEAN_10006116	50.945	8.245	-2.62735	Down	0.949862	K01968|1|0.0|1177|bdi:100828042|3-methylcrotonyl-CoA carboxylase alpha subunit [EC:6.4.1.4]	GO:0005759//mitochondrial matrix;GO:0022626//cytosolic ribosome	GO:0004674//protein serine/threonine kinase activity;GO:0050897//cobalt ion binding;GO:0005524//ATP binding;GO:0004075//biotin carboxylase activity;GO:0004485//methylcrotonoyl-CoA carboxylase activity	GO:0006468//protein phosphorylation;GO:0009750//response to fructose;GO:0006552//leucine catabolic process;GO:0009744//response to sucrose	gi|474237121|gb|EMS59632.1|/0/Methylcrotonoyl-CoA carboxylase subunit alpha, mitochondrial [Triticum urartu]	--
Hvulgare_GLEAN_10015758	14.595	6.835	-1.09446	Down	0.836938	K13030|1|4e-124|444|sbi:SORBI_01g001220|cyanohydrin beta-glucosyltransferase [EC:2.4.1.85];K13691|4|8e-69|261|atr:s00066p00178850|pathogen-inducible salicylic acid glucosyltransferase [EC:2.4.1.-];K13228|5|2e-68|259|zma:100274317|UDP-glucosyltransferase BX9 [EC:2.4.1.202]	-	GO:0016758//transferase activity, transferring hexosyl groups	GO:0008152//metabolic process	gi|326524566|dbj|BAK00666.1|/0/predicted protein [Hordeum vulgare subsp. vulgare]	AT2G19780.1/-/Leucine-rich repeat (LRR) family protein
Hvulgare_GLEAN_10000980	4.875	12.295	1.3346	Up	0.851492	K03544|1|8e-06|48.5|aly:ARALYDRAFT_473508|ATP-dependent Clp protease ATP-binding subunit ClpX	GO:0009536//plastid	-	-	gi|326506744|dbj|BAJ91413.1|/3.30904e-54/predicted protein [Hordeum vulgare subsp. vulgare]	AT2G33290.1/SUVH2, SDG3, ATSUVH2/SU(VAR)3-9 homolog 2
Hvulgare_GLEAN_10013434	56.795	22.33	-1.34678	Down	0.882286	-	-	-	-	-	--
Hvulgare_GLEAN_10024962	43.71	17.455	-1.32432	Down	0.878802	K04688|1|0.0|888|bdi:100827308|p70 ribosomal S6 kinase [EC:2.7.11.1]	-	GO:0005524//ATP binding;GO:0004674//protein serine/threonine kinase activity	GO:0006468//protein phosphorylation	gi|474427307|gb|EMS67775.1|/0/Serine/threonine-protein kinase AtPK2/AtPK19 [Triticum urartu]	--
Hvulgare_GLEAN_10050433	8.64	4.015	-1.10563	Down	0.8146	K14489|1|9e-10|62.4|vvi:100263145|arabidopsis histidine kinase 2/3/4 (cytokinin receptor) [EC:2.7.13.3];K13098|2|1e-07|55.5|eus:EUTSA_v10012621mg|RNA-binding protein FUS;K17686|3|9e-07|52.4|cam:101515614|Cu+-exporting ATPase [EC:3.6.3.54];K00430|4|3e-06|50.8|sbi:SORBI_06g021550|peroxidase [EC:1.11.1.7];K15111|5|3e-06|50.8|gmx:100811130|solute carrier family 25 (mitochondrial S-adenosylmethionine …	-	-	-	gi|475583133|gb|EMT19372.1|/1.6669e-81/hypothetical protein F775_01970 [Aegilops tauschii]	AT4G02510.1/TOC159, TOC86, PPI2, TOC160, ATTOC159/translocon at the outer envelope membrane of chloroplasts 159
Hvulgare_GLEAN_10005967	2.225	6.305	1.50269	Up	0.829498	K05666|1|0.0|1056|cam:101502549|ATP-binding cassette, subfamily C (CFTR/MRP), member 2	GO:0016021//integral component of membrane	GO:0042626//ATPase activity, coupled to transmembrane movement of substances;GO:0005524//ATP binding	GO:0055085//transmembrane transport;GO:0006200//ATP catabolic process	gi|475609973|gb|EMT27565.1|/0/ABC transporter C family member 9 [Aegilops tauschii]	--
Hvulgare_GLEAN_10002668	5.59	2.22	-1.33229	Down	0.80863	K04371|1|5e-76|286|bdi:100833110|mitogen-activated protein kinase 1/3 [EC:2.7.11.24];K13457|3|1e-72|275|dosa:Os07t0197500-00|disease resistance protein RPM1	-	-	-	gi|475539625|gb|EMT09436.1|/0/Disease resistance RPP8-like protein 3 [Aegilops tauschii]	AT2G11165.1/-/transposable element gene
Hvulgare_GLEAN_10058252	8.885	3.925	-1.17868	Down	0.823801	K04718|1|0.0|755|bdi:100831815|sphingosine kinase [EC:2.7.1.91]	-	GO:0016301//kinase activity;GO:0016773//phosphotransferase activity, alcohol group as acceptor	GO:0008152//metabolic process;GO:0009987//cellular process	gi|326506170|dbj|BAJ86403.1|/0/predicted protein [Hordeum vulgare subsp. vulgare]	--
Hvulgare_GLEAN_10022602	1.895	24.365	3.68454	Up	0.971474	K15292|1|1e-17|90.1|gsl:Gasu_61540|syntaxin-binding protein 1	GO:0005576//extracellular region;GO:0016020//membrane;GO:0016023//cytoplasmic membrane-bounded vesicle;GO:0005618//cell wall	-	GO:0071555//cell wall organization;GO:0019953//sexual reproduction	gi|51242711|gb|AAT99293.1|/9.8173e-152/beta-expansin TaEXPB2 [Triticum aestivum]	AT5G36660.1/-/transposable element gene
Hvulgare_GLEAN_10033891	165.025	74.645	-1.14457	Down	0.874374	K06063|1|0.0|968|bdi:100840735|SNW domain-containing protein 1	GO:0005681//spliceosomal complex;GO:0005730//nucleolus	-	GO:0045893//positive regulation of transcription, DNA-templated;GO:0042752//regulation of circadian rhythm;GO:0000398//mRNA splicing, via spliceosome;GO:0010228//vegetative to reproductive phase transition of meristem;GO:0000956//nuclear-transcribed mRNA catabolic process;GO:0006499//N-terminal protein myristoylation	gi|27948454|gb|AAO25542.1|/0/GAMYB-binding protein [Hordeum vulgare subsp. vulgare]	--
Hvulgare_GLEAN_10019725	14.4	6.91	-1.05931	Down	0.833001	K00430|1|3e-07|53.1|obr:102718644|peroxidase [EC:1.11.1.7];K08248|2|4e-07|52.8|dosa:Os06t0656000-00|mandelonitrile lyase [EC:4.1.2.10];K13172|3|1e-06|47.8|mpp:MICPUCDRAFT_69362|serine/arginine repetitive matrix protein 2;K13680|5|4e-06|49.3|dosa:Os06t0230100-00|beta-mannan synthase [EC:2.4.1.32]	GO:0016021//integral component of membrane	-	-	gi|721623377|ref|XP_010228828.1|/2.93212e-55/PREDICTED: uncharacterized protein LOC104581813 [Brachypodium distachyon]	AT1G53800.2/-/unknown protein; BEST Arabidopsis thaliana protein match is: unknown protein (TAIR:AT1G53250.1); Has 35333 Blast hits to 34131 proteins in 2444 species: Archae - 798; Bacteria - 22429; Metazoa - 974; Fungi - 991; Plants - 531; Viruses - 0; Other Eukaryotes - 9610 (source: NCBI BLink).
Hvulgare_GLEAN_10058613	10.84	42.215	1.96139	Up	0.91464	K15634|1|0.0|788|dosa:Os11t0150100-01|probable phosphoglycerate mutase [EC:5.4.2.12]	GO:0009507//chloroplast	GO:0003824//catalytic activity	GO:0008152//metabolic process	gi|326493616|dbj|BAJ85269.1|/0/predicted protein [Hordeum vulgare subsp. vulgare]	--
Hvulgare_GLEAN_10038582	6.915	3.025	-1.19279	Down	0.809792	K00430|1|1e-09|63.2|dosa:Os04t0498700-01|peroxidase [EC:1.11.1.7]	GO:0005739//mitochondrion	-	-	gi|669029869|emb|CDM84215.1|/2.42359e-108/unnamed protein product [Triticum aestivum]	--
Hvulgare_GLEAN_10040575	14.24	4.83	-1.55985	Down	0.869039	K12195|1|8e-109|392|bdi:100832170|charged multivesicular body protein 6	GO:0005770//late endosome;GO:0005886//plasma membrane;GO:0000815//ESCRT III complex;GO:0005829//cytosol	GO:0005515//protein binding	GO:0070676//intralumenal vesicle formation;GO:0015031//protein transport	gi|326525461|dbj|BAJ88777.1|/3.90149e-116/predicted protein [Hordeum vulgare subsp. vulgare]	--
Hvulgare_GLEAN_10032038	2.305	6.305	1.45173	Up	0.825942	K17525|1|7e-31|135|crb:CARUB_v10002584mg|chitinase domain-containing protein 1	GO:0016020//membrane;GO:0009507//chloroplast	-	-	gi|326497257|dbj|BAK02213.1|/0/predicted protein [Hordeum vulgare subsp. vulgare]	AT4G23760.1/-/Cox19-like CHCH family protein
Hvulgare_GLEAN_10024437	127.32	32.25	-1.98109	Down	0.920864	K01620|1|0.0|685|bdi:100842610|threonine aldolase [EC:4.1.2.5]	-	GO:0030170//pyridoxal phosphate binding;GO:0016829//lyase activity	GO:0006520//cellular amino acid metabolic process	gi|357164692|ref|XP_003580135.1|/0/PREDICTED: probable low-specificity L-threonine aldolase 2 [Brachypodium distachyon]	AT1G14755.1/-/S locus-related glycoprotein 1 (SLR1) binding pollen coat protein family
Hvulgare_GLEAN_10040274	14.365	51.45	1.84061	Up	0.913588	K08234|1|1e-61|235|gmx:100805881|glyoxylase I family protein	GO:0009507//chloroplast	GO:0016829//lyase activity;GO:0051213//dioxygenase activity	GO:0055114//oxidation-reduction process	gi|721639883|ref|XP_003568789.2|/3.2243e-92/PREDICTED: uncharacterized protein LOC100834312 [Brachypodium distachyon]	--
Hvulgare_GLEAN_10041222	39.645	18.35	-1.11136	Down	0.861454	-	GO:0016020//membrane;GO:0016023//cytoplasmic membrane-bounded vesicle	-	-	gi|326526015|dbj|BAJ93184.1|/0/predicted protein [Hordeum vulgare subsp. vulgare]	--
Hvulgare_GLEAN_10026584	5088.36	1772.01	-1.52181	Down	0.8982	-	-	GO:0008233//peptidase activity;GO:0004867//serine-type endopeptidase inhibitor activity	GO:0010951//negative regulation of endopeptidase activity;GO:0009611//response to wounding	gi|1617121|emb|CAA69915.1|/2.74418e-32/subtilisin-chymotrypsin inhibitor 2 [Hordeum vulgare subsp. vulgare]	--
Hvulgare_GLEAN_10016442	21.99	10.05	-1.12965	Down	0.852907	K00750|1|3e-99|361|ppp:PHYPADRAFT_119507|glycogenin glucosyltransferase [EC:2.4.1.186]	GO:0016020//membrane	GO:0008466//glycogenin glucosyltransferase activity	GO:0008152//metabolic process	gi|326531708|dbj|BAJ97858.1|/0/predicted protein [Hordeum vulgare subsp. vulgare]	--
Hvulgare_GLEAN_10041837	37.2	13.825	-1.42802	Down	0.882667	-	-	-	-	gi|326515734|dbj|BAK07113.1|/9.96266e-102/predicted protein [Hordeum vulgare subsp. vulgare]	--
Hvulgare_GLEAN_10016268	12.295	4.375	-1.49072	Down	0.861164	-	GO:0009536//plastid	-	-	gi|326516612|dbj|BAJ92461.1|/4.02712e-76/predicted protein [Hordeum vulgare subsp. vulgare]	--
Hvulgare_GLEAN_10029451	95.285	33.775	-1.49629	Down	0.893028	K11252|1|3e-74|276|bdi:100844075|histone H2B	GO:0000786//nucleosome;GO:0005634//nucleus	GO:0046982//protein heterodimerization activity;GO:0003677//DNA binding	-	gi|326489539|dbj|BAK01750.1|/2.10632e-77/predicted protein [Hordeum vulgare subsp. vulgare]	--
Hvulgare_GLEAN_10037744	92.295	25.15	-1.87569	Down	0.918288	K08150|1|6e-76|285|cam:101496533|MFS transporter, SP family, solute carrier family 2 (myo-inositol transporter), member 13	GO:0016021//integral component of membrane;GO:0009706//chloroplast inner membrane	GO:0022891//substrate-specific transmembrane transporter activity	GO:0055085//transmembrane transport;GO:0008643//carbohydrate transport	gi|326519150|dbj|BAJ96574.1|/0/predicted protein [Hordeum vulgare subsp. vulgare]	--
Hvulgare_GLEAN_10002355	7.145	2.635	-1.43913	Down	0.833164	K08867|1|3e-158|557|dosa:Os07t0584100-01|WNK lysine deficient protein kinase [EC:2.7.11.1]	-	GO:0005524//ATP binding;GO:0004709//MAP kinase kinase kinase activity	GO:0000186//activation of MAPKK activity;GO:0010260//organ senescence	gi|326498797|dbj|BAK02384.1|/0/predicted protein [Hordeum vulgare subsp. vulgare]	AT1G51805.1/-/Leucine-rich repeat protein kinase family protein
Hvulgare_GLEAN_10017677	7.59	2.63	-1.52904	Down	0.842092	K01689|1|0.0|702|bdi:100844007|enolase [EC:4.2.1.11]	GO:0000015//phosphopyruvate hydratase complex;GO:0005634//nucleus	GO:0004634//phosphopyruvate hydratase activity;GO:0000287//magnesium ion binding	GO:0006096//glycolytic process	gi|222624625|gb|EEE58757.1|/0/hypothetical protein OsJ_10254 [Oryza sativa Japonica Group]	--
Hvulgare_GLEAN_10011640	1.695	0.125	-3.76129	Down	0.828392	K08234|1|8e-08|57.0|vvi:100242371|glyoxylase I family protein;K14325|4|5e-06|51.2|pop:POPTR_0011s14630g|RNA-binding protein with serine-rich domain 1	-	-	-	gi|194239060|emb|CAP72290.1|/1.88547e-84/Glyoxalase [Triticum aestivum]	AT4G32160.1/-/Phox (PX) domain-containing protein
Hvulgare_GLEAN_10059408	17.055	7.995	-1.09302	Down	0.841838	K14137|1|2e-49|150|bdi:100838632|protein prenyltransferase alpha subunit repeat containing protein 1	-	GO:0008318//protein prenyltransferase activity	GO:0018342//protein prenylation	gi|475607954|gb|EMT26875.1|/2.24553e-81/putative Protein prenyltransferase alpha subunit repeat-containing protein 1-B [Aegilops tauschii]	--
Hvulgare_GLEAN_10034859	48.23	22.655	-1.0901	Down	0.862252	-	GO:0005739//mitochondrion	-	-	gi|475545197|gb|EMT10456.1|/1.13925e-14/hypothetical protein F775_32663 [Aegilops tauschii]	--
Hvulgare_GLEAN_10044152	3.04	9.765	1.68355	Up	0.875136	K05279|1|4e-106|384|obr:102719765|flavonol 3-O-methyltransferase [EC:2.1.1.76]	-	GO:0016740//transferase activity	-	gi|1314742|gb|AAC18643.1|/0/N-methyltransferase [Hordeum vulgare subsp. vulgare]	--
Hvulgare_GLEAN_10006068	21.62	8.745	-1.30584	Down	0.865047	-	-	-	-	gi|326515254|dbj|BAK03540.1|/1.72251e-79/predicted protein [Hordeum vulgare subsp. vulgare]	AT3G43730.1/-/transposable element gene
Hvulgare_GLEAN_10013374	68.33	25.86	-1.4018	Down	0.886096	-	-	-	-	gi|326519050|dbj|BAJ92685.1|/1.4156e-44/predicted protein [Hordeum vulgare subsp. vulgare]	AT2G45960.1/PIP1B, TMP-A, ATHH2, PIP1;2/plasma membrane intrinsic protein 1B
Hvulgare_GLEAN_10041995	2.23	0.1	-4.47897	Down	0.870128	K09506|1|1e-11|68.9|crb:CARUB_v10019953mg|DnaJ homolog subfamily A member 5;K03686|2|4e-11|67.4|fve:101303913|molecular chaperone DnaJ;K09517|3|6e-11|67.0|mis:MICPUN_95622|DnaJ homolog subfamily B member 11	-	-	-	gi|475594346|gb|EMT22672.1|/4.11816e-96/Chaperone protein dnaJ [Aegilops tauschii]	--
Hvulgare_GLEAN_10000347	9.935	1.835	-2.43674	Down	0.913933	K13172|1|4e-16|86.7|cic:CICLE_v10007432mg|serine/arginine repetitive matrix protein 2	GO:0016023//cytoplasmic membrane-bounded vesicle	GO:0045735//nutrient reservoir activity;GO:0005488//binding	-	gi|167004|gb|AAA32936.1|/0/embryo globulin [Hordeum vulgare subsp. vulgare]	AT5G35111.1/-/pseudogene, similar to peroxidase 6, blastp match of 72% identity and 1.1e-17 P-value to GP|5002334|gb|AAD37423.1|AF149281_1|AF149281 peroxidase 6 {Phaseolus vulgaris}
Hvulgare_GLEAN_10007298	7.53	3.41	-1.14288	Down	0.810463	-	GO:0005802//trans-Golgi network;GO:0005768//endosome	-	-	gi|326534140|dbj|BAJ89420.1|/0/predicted protein [Hordeum vulgare subsp. vulgare]	--
Hvulgare_GLEAN_10037447	23.895	57.545	1.26798	Up	0.87686	K15111|1|1e-44|180|gmx:100811130|solute carrier family 25 (mitochondrial S-adenosylmethionine transporter), member 26;K15429|2|6e-43|174|cic:CICLE_v10007363mg|tRNA (guanine37-N1)-methyltransferase [EC:2.1.1.228];K17686|3|9e-42|170|cam:101515614|Cu+-exporting ATPase [EC:3.6.3.54];K10761|4|8e-35|147|cic:CICLE_v10027573mg|tRNA(His) guanylyltransferase [EC:2.7.7.79];K03243|5|8e-35|147|mtr:MTR_4g07625…	-	GO:0004553//hydrolase activity, hydrolyzing O-glycosyl compounds	GO:0005975//carbohydrate metabolic process	gi|51860173|gb|AAU11328.1|/0/beta-1,3-glucanase 2a [Hordeum vulgare]	AT1G62990.1/KNAT7, IXR11/KNOTTED-like homeobox of Arabidopsis thaliana 7
Hvulgare_GLEAN_10019349	336.195	98.185	-1.77572	Down	0.91856	K03696|1|0.0|1351|bdi:100840449|ATP-dependent Clp protease ATP-binding subunit ClpC	GO:0009941//chloroplast envelope;GO:0009570//chloroplast stroma	GO:0016887//ATPase activity;GO:0042803//protein homodimerization activity;GO:0005524//ATP binding	GO:0034605//cellular response to heat;GO:0009646//response to absence of light;GO:0006200//ATP catabolic process;GO:0019538//protein metabolic process;GO:0034214//protein hexamerization	gi|326499772|dbj|BAJ86197.1|/0/predicted protein [Hordeum vulgare subsp. vulgare]	--
Hvulgare_GLEAN_10034384	0.955	33.545	5.13445	Up	0.988205	-	GO:0005576//extracellular region	-	GO:0006952//defense response	gi|514332|gb|AAA32966.1|/2.56e-75/alpha-hordothionin [Hordeum vulgare subsp. vulgare]	--
Hvulgare_GLEAN_10009862	1.69	4.545	1.42726	Up	0.800174	K04733|1|1e-22|106|gmx:100789529|interleukin-1 receptor-associated kinase 4 [EC:2.7.11.1];K14325|4|7e-06|51.2|mtr:MTR_2g069490|RNA-binding protein with serine-rich domain 1	-	-	-	gi|473948209|gb|EMS50612.1|/3.08504e-142/hypothetical protein TRIUR3_24337 [Triticum urartu]	--
Hvulgare_GLEAN_10038879	30.815	5.545	-2.47437	Down	0.938376	-	GO:0009536//plastid	GO:0016747//transferase activity, transferring acyl groups other than amino-acyl groups	GO:0008152//metabolic process	gi|326492099|dbj|BAJ98274.1|/0/predicted protein [Hordeum vulgare subsp. vulgare]	--
Hvulgare_GLEAN_10030558	1.005	3.78	1.91119	Up	0.825452	K13412|1|2e-12|73.9|dosa:Os05t0491900-00|calcium-dependent protein kinase [EC:2.7.11.1]	GO:0016023//cytoplasmic membrane-bounded vesicle	GO:0005509//calcium ion binding	-	gi|474114159|gb|EMS55782.1|/1.04586e-167/Vacuolar-sorting receptor 7 [Triticum urartu]	AT3G49060.1/-/U-box domain-containing protein kinase family protein
Hvulgare_GLEAN_10030417	12.67	29.68	1.22807	Up	0.86746	K00430|1|1e-10|67.4|obr:102718644|peroxidase [EC:1.11.1.7];K02184|4|1e-10|67.4|sly:101262608|formin 2	GO:0005774//vacuolar membrane;GO:0016021//integral component of membrane	GO:0015116//sulfate transmembrane transporter activity	GO:1902358//sulfate transmembrane transport	gi|474394959|gb|EMS65638.1|/1.34333e-99/hypothetical protein TRIUR3_01825 [Triticum urartu]	AT5G42630.1/KAN4, ATS/Homeodomain-like superfamily protein
Hvulgare_GLEAN_10030431	5.87	2.355	-1.31763	Down	0.811171	K03283|1|2e-23|107|obr:102702242|heat shock 70kDa protein 1/8	-	-	-	gi|669029614|emb|CDM83878.1|/4.46444e-34/unnamed protein product [Triticum aestivum]	--
Hvulgare_GLEAN_10013491	8.33	47.875	2.52288	Up	0.942803	-	GO:0009535//chloroplast thylakoid membrane;GO:0005739//mitochondrion	-	-	gi|326511271|dbj|BAJ87649.1|/5.91824e-97/predicted protein [Hordeum vulgare subsp. vulgare]	--
Hvulgare_GLEAN_10057019	0.93	4.075	2.1315	Up	0.849858	K00083|1|9e-175|612|bdi:100835744|cinnamyl-alcohol dehydrogenase [EC:1.1.1.195]	-	GO:0008270//zinc ion binding;GO:0016491//oxidoreductase activity	GO:0055114//oxidation-reduction process	gi|326511623|dbj|BAJ91956.1|/0/predicted protein [Hordeum vulgare subsp. vulgare]	AT5G27902.1/-/transposable element gene
Hvulgare_GLEAN_10026089	35.235	112.575	1.67581	Up	0.913951	K10257|1|0.0|664|bdi:100840287|omega-3 fatty acid desaturase (delta-15 desaturase) [EC:1.14.19.-]	GO:0016020//membrane;GO:0005739//mitochondrion	GO:0016717//oxidoreductase activity, acting on paired donors, with oxidation of a pair of donors resulting in the reduction of molecular oxygen to two molecules of water	GO:0055114//oxidation-reduction process;GO:0006629//lipid metabolic process	gi|326533966|dbj|BAJ93756.1|/0/predicted protein [Hordeum vulgare subsp. vulgare]	AT1G01300.1/-/Eukaryotic aspartyl protease family protein
Hvulgare_GLEAN_10027289	5.38	1.94	-1.47155	Down	0.816143	K00006|1|4e-10|65.9|bdi:100833474|glycerol-3-phosphate dehydrogenase (NAD+) [EC:1.1.1.8]	GO:0005829//cytosol;GO:0009331//glycerol-3-phosphate dehydrogenase complex	GO:0051287//NAD binding;GO:0004367//glycerol-3-phosphate dehydrogenase [NAD+] activity	GO:0005975//carbohydrate metabolic process;GO:0046168//glycerol-3-phosphate catabolic process;GO:0055114//oxidation-reduction process	gi|326498565|dbj|BAJ98710.1|/0/predicted protein [Hordeum vulgare subsp. vulgare]	AT3G23900.2/-/RNA recognition motif (RRM)-containing protein
Hvulgare_GLEAN_10040334	4.41	12.785	1.5356	Up	0.864811	K15015|1|0.0|934|bdi:100823848|solute carrier family 32 (vesicular inhibitory amino acid transporter)	GO:0016021//integral component of membrane	-	-	gi|475589413|gb|EMT21150.1|/0/Vacuolar amino acid transporter 1 [Aegilops tauschii]	AT3G59630.1/-/diphthamide synthesis DPH2 family protein
Hvulgare_GLEAN_10004997	209.465	88.615	-1.24109	Down	0.881723	K14544|1|2e-53|210|csl:COCSUDRAFT_65874|U3 small nucleolar RNA-associated protein 22	-	GO:0016301//kinase activity;GO:0016773//phosphotransferase activity, alcohol group as acceptor	GO:0016310//phosphorylation	gi|326501402|dbj|BAK02490.1|/0/predicted protein [Hordeum vulgare subsp. vulgare]	AT3G01140.1/MYB106, NOK, AtMYB106/myb domain protein 106
Hvulgare_GLEAN_10008413	21.955	49.84	1.18275	Up	0.869928	K13030|1|9e-113|407|sbi:SORBI_01g001220|cyanohydrin beta-glucosyltransferase [EC:2.4.1.85];K00699|4|8e-67|254|sly:101262190|glucuronosyltransferase [EC:2.4.1.17];K13493|5|2e-61|236|eus:EUTSA_v10013500mg|cytokinin-N-glucosyltransferase [EC:2.4.1.-]	-	GO:0016758//transferase activity, transferring hexosyl groups	GO:0008152//metabolic process	gi|326487274|dbj|BAJ89621.1|/0/predicted protein [Hordeum vulgare subsp. vulgare]	AT2G15190.1/-/transposable element gene
Hvulgare_GLEAN_10001186	6.865	16.41	1.25724	Up	0.855212	K00847|1|1e-45|184|sot:102577816|fructokinase [EC:2.7.1.4]	GO:0042644//chloroplast nucleoid	GO:0016301//kinase activity	GO:0045893//positive regulation of transcription, DNA-templated;GO:0006399//tRNA metabolic process;GO:0045036//protein targeting to chloroplast;GO:0009662//etioplast organization;GO:0009220//pyrimidine ribonucleotide biosynthetic process;GO:0016310//phosphorylation;GO:0009658//chloroplast organization;GO:0042793//transcription from plastid promoter;GO:0006364//rRNA processing	gi|475565142|gb|EMT14724.1|/0/hypothetical protein F775_09742 [Aegilops tauschii]	--
Hvulgare_GLEAN_10057591	2.23	6.015	1.43152	Up	0.821841	K01177|1|0.0|702|cic:CICLE_v10014929mg|beta-amylase [EC:3.2.1.2]	GO:0009507//chloroplast	GO:0016161//beta-amylase activity	GO:0000272//polysaccharide catabolic process	gi|326517326|dbj|BAK00030.1|/0/predicted protein [Hordeum vulgare subsp. vulgare]	AT5G26360.1/-/TCP-1/cpn60 chaperonin family protein
Hvulgare_GLEAN_10016135	5.5	0.395	-3.79951	Down	0.930555	K17212|1|9e-129|459|zma:100272924|bisdemethoxycurcumin synthase [EC:2.3.1.211];K00660|5|3e-97|355|bdi:100829639|chalcone synthase [EC:2.3.1.74]	-	GO:0016746//transferase activity, transferring acyl groups	GO:0008152//metabolic process	gi|475557060|gb|EMT12751.1|/0/Chalcone synthase 4 [Aegilops tauschii]	--
Hvulgare_GLEAN_10025629	17.635	8.615	-1.03352	Down	0.837646	K14306|1|2e-06|52.4|tcc:TCM_005631|nuclear pore complex protein Nup62;K11323|2|3e-06|52.0|vcn:VOLCADRAFT_121342|histone arginine demethylase JMJD6 [EC:1.14.11.-]	-	-	-	gi|474012770|gb|EMS52621.1|/1.35614e-110/hypothetical protein TRIUR3_29465 [Triticum urartu]	--
Hvulgare_GLEAN_10009412	7.975	3.52	-1.17991	Down	0.81783	K04733|1|4e-178|623|obr:102720033|interleukin-1 receptor-associated kinase 4 [EC:2.7.11.1]	-	GO:0005524//ATP binding;GO:0004674//protein serine/threonine kinase activity	GO:0006468//protein phosphorylation	gi|475530198|gb|EMT07873.1|/0/Putative serine/threonine-protein kinase [Aegilops tauschii]	AT4G18980.1/AtS40-3/AtS40-3
[truncated: 4,565 more rows]
