# Supplementary material for: Comparative Transcriptome Analysis Revealed Genes Commonly Responsive to Varied Nitrate Stress in Leaves of Tibetan Hulless Barley
Source: Front Plant Sci. 2016 Jul 21;7:1067. doi: 10.3389/fpls.2016.01067 (PMC4954818; doi:10.3389/fpls.2016.01067)
Supplement: Table S5 — GO annotation of differentially expressed genes in response to N stress in Tibetan hulless barley. [file DataSheet5.XLSX]

## Sheet: Table S5
Table S5. GO annotation of differential expression genes in response to N stress in Tibetan hulless barley
GO annotation of differential expression genes in response to free-ntrogen stress
GO_acc	term_type	Term	query	background	corrected p-value	entries
GO:0044435	C	plastid part	240 of 1347 in the list	876 of 14866 in the genome	5.76e-58	Hvulgare_GLEAN_10030136,Hvulgare_GLEAN_10035215,Hvulgare_GLEAN_10042334,Hvulgare_GLEAN_10001625,Hvulgare_GLEAN_10022700,Hvulgare_GLEAN_10024322,Hvulgare_GLEAN_10019593,Hvulgare_GLEAN_10034864,Hvulgare_GLEAN_10018553,Hvulgare_GLEAN_10050808,Hvulgare_GLEAN_10055059,Hvulgare_GLEAN_10055656,Hvulgare_GLEAN_10032380,Hvulgare_GLEAN_10018528,Hvulgare_GLEAN_10019411,Hvulgare_GLEAN_10005523,Hvulgare_GLEAN_…
GO:0044434	C	chloroplast part	236 of 1347 in the list	862 of 14866 in the genome	7.71e-57	Hvulgare_GLEAN_10014897,Hvulgare_GLEAN_10049824,Hvulgare_GLEAN_10006138,Hvulgare_GLEAN_10022485,Hvulgare_GLEAN_10037112,Hvulgare_GLEAN_10026237,Hvulgare_GLEAN_10022255,Hvulgare_GLEAN_10035638,Hvulgare_GLEAN_10005725,Hvulgare_GLEAN_10023075,Hvulgare_GLEAN_10024028,Hvulgare_GLEAN_10014789,Hvulgare_GLEAN_10036252,Hvulgare_GLEAN_10046880,Hvulgare_GLEAN_10018231,Hvulgare_GLEAN_10016070,Hvulgare_GLEAN_…
GO:0009507	C	chloroplast	336 of 1347 in the list	1555 of 14866 in the genome	5.78e-56	Hvulgare_GLEAN_10032761,Hvulgare_GLEAN_10014608,Hvulgare_GLEAN_10028705,Hvulgare_GLEAN_10005523,Hvulgare_GLEAN_10019411,Hvulgare_GLEAN_10029929,Hvulgare_GLEAN_10055656,Hvulgare_GLEAN_10031183,Hvulgare_GLEAN_10055059,Hvulgare_GLEAN_10050808,Hvulgare_GLEAN_10018553,Hvulgare_GLEAN_10029030,Hvulgare_GLEAN_10019593,Hvulgare_GLEAN_10024322,Hvulgare_GLEAN_10042334,Hvulgare_GLEAN_10026319,Hvulgare_GLEAN_…
GO:0009579	C	thylakoid	145 of 1347 in the list	372 of 14866 in the genome	1.48e-54	Hvulgare_GLEAN_10009611,Hvulgare_GLEAN_10014848,Hvulgare_GLEAN_10014562,Hvulgare_GLEAN_10017764,Hvulgare_GLEAN_10002833,Hvulgare_GLEAN_10023538,Hvulgare_GLEAN_10058419,Hvulgare_GLEAN_10005239,Hvulgare_GLEAN_10032721,Hvulgare_GLEAN_10011466,Hvulgare_GLEAN_10043562,Hvulgare_GLEAN_10013279,Hvulgare_GLEAN_10007653,Hvulgare_GLEAN_10049084,Hvulgare_GLEAN_10030460,Hvulgare_GLEAN_10034120,Hvulgare_GLEAN_…
GO:0009534	C	chloroplast thylakoid	118 of 1347 in the list	293 of 14866 in the genome	1.08e-45	Hvulgare_GLEAN_10036265,Hvulgare_GLEAN_10027356,Hvulgare_GLEAN_10028172,Hvulgare_GLEAN_10028593,Hvulgare_GLEAN_10022640,Hvulgare_GLEAN_10002599,Hvulgare_GLEAN_10026260,Hvulgare_GLEAN_10037892,Hvulgare_GLEAN_10025248,Hvulgare_GLEAN_10026909,Hvulgare_GLEAN_10004731,Hvulgare_GLEAN_10022759,Hvulgare_GLEAN_10028223,Hvulgare_GLEAN_10031319,Hvulgare_GLEAN_10014600,Hvulgare_GLEAN_10041944,Hvulgare_GLEAN_…
GO:0031976	C	plastid thylakoid	118 of 1347 in the list	293 of 14866 in the genome	1.08e-45	Hvulgare_GLEAN_10017462,Hvulgare_GLEAN_10018231,Hvulgare_GLEAN_10009941,Hvulgare_GLEAN_10008359,Hvulgare_GLEAN_10006600,Hvulgare_GLEAN_10014789,Hvulgare_GLEAN_10016614,Hvulgare_GLEAN_10006740,Hvulgare_GLEAN_10005725,Hvulgare_GLEAN_10041144,Hvulgare_GLEAN_10032720,Hvulgare_GLEAN_10037507,Hvulgare_GLEAN_10002106,Hvulgare_GLEAN_10050926,Hvulgare_GLEAN_10049824,Hvulgare_GLEAN_10006138,Hvulgare_GLEAN_…
GO:0031984	C	organelle subcompartment	119 of 1347 in the list	312 of 14866 in the genome	3.67e-43	Hvulgare_GLEAN_10006138,Hvulgare_GLEAN_10049824,Hvulgare_GLEAN_10050926,Hvulgare_GLEAN_10022485,Hvulgare_GLEAN_10002106,Hvulgare_GLEAN_10032720,Hvulgare_GLEAN_10037507,Hvulgare_GLEAN_10005725,Hvulgare_GLEAN_10006740,Hvulgare_GLEAN_10041144,Hvulgare_GLEAN_10016614,Hvulgare_GLEAN_10014789,Hvulgare_GLEAN_10006600,Hvulgare_GLEAN_10009941,Hvulgare_GLEAN_10008359,Hvulgare_GLEAN_10018231,Hvulgare_GLEAN_…
GO:0034357	C	photosynthetic membrane	105 of 1347 in the list	268 of 14866 in the genome	4.04e-39	Hvulgare_GLEAN_10009611,Hvulgare_GLEAN_10014562,Hvulgare_GLEAN_10002833,Hvulgare_GLEAN_10058419,Hvulgare_GLEAN_10005239,Hvulgare_GLEAN_10005301,Hvulgare_GLEAN_10023538,Hvulgare_GLEAN_10011466,Hvulgare_GLEAN_10032721,Hvulgare_GLEAN_10043562,Hvulgare_GLEAN_10043879,Hvulgare_GLEAN_10007653,Hvulgare_GLEAN_10034120,Hvulgare_GLEAN_10049084,Hvulgare_GLEAN_10030460,Hvulgare_GLEAN_10012733,Hvulgare_GLEAN_…
GO:0044436	C	thylakoid part	110 of 1347 in the list	293 of 14866 in the genome	5.67e-39	Hvulgare_GLEAN_10013903,Hvulgare_GLEAN_10012733,Hvulgare_GLEAN_10034145,Hvulgare_GLEAN_10021718,Hvulgare_GLEAN_10022416,Hvulgare_GLEAN_10014944,Hvulgare_GLEAN_10034120,Hvulgare_GLEAN_10030460,Hvulgare_GLEAN_10049084,Hvulgare_GLEAN_10049247,Hvulgare_GLEAN_10000875,Hvulgare_GLEAN_10030670,Hvulgare_GLEAN_10059657,Hvulgare_GLEAN_10046590,Hvulgare_GLEAN_10033190,Hvulgare_GLEAN_10052810,Hvulgare_GLEAN_…
GO:0009532	C	plastid stroma	142 of 1347 in the list	466 of 14866 in the genome	1.43e-38	Hvulgare_GLEAN_10032510,Hvulgare_GLEAN_10023458,Hvulgare_GLEAN_10011646,Hvulgare_GLEAN_10037581,Hvulgare_GLEAN_10051672,Hvulgare_GLEAN_10048386,Hvulgare_GLEAN_10036288,Hvulgare_GLEAN_10024539,Hvulgare_GLEAN_10008767,Hvulgare_GLEAN_10036701,Hvulgare_GLEAN_10007780,Hvulgare_GLEAN_10017751,Hvulgare_GLEAN_10016377,Hvulgare_GLEAN_10015824,Hvulgare_GLEAN_10024053,Hvulgare_GLEAN_10019011,Hvulgare_GLEAN_…
GO:0042651	C	thylakoid membrane	97 of 1347 in the list	240 of 14866 in the genome	2.2e-37	Hvulgare_GLEAN_10021151,Hvulgare_GLEAN_10030321,Hvulgare_GLEAN_10023458,Hvulgare_GLEAN_10019336,Hvulgare_GLEAN_10007543,Hvulgare_GLEAN_10007498,Hvulgare_GLEAN_10032510,Hvulgare_GLEAN_10016377,Hvulgare_GLEAN_10015824,Hvulgare_GLEAN_10005463,Hvulgare_GLEAN_10007780,Hvulgare_GLEAN_10016836,Hvulgare_GLEAN_10046752,Hvulgare_GLEAN_10007049,Hvulgare_GLEAN_10003113,Hvulgare_GLEAN_10006590,Hvulgare_GLEAN_…
GO:0009535	C	chloroplast thylakoid membrane	93 of 1347 in the list	223 of 14866 in the genome	3.97e-37	Hvulgare_GLEAN_10011466,Hvulgare_GLEAN_10032721,Hvulgare_GLEAN_10043879,Hvulgare_GLEAN_10043562,Hvulgare_GLEAN_10007653,Hvulgare_GLEAN_10009611,Hvulgare_GLEAN_10014562,Hvulgare_GLEAN_10002833,Hvulgare_GLEAN_10005239,Hvulgare_GLEAN_10058419,Hvulgare_GLEAN_10005301,Hvulgare_GLEAN_10023538,Hvulgare_GLEAN_10042433,Hvulgare_GLEAN_10016480,Hvulgare_GLEAN_10015501,Hvulgare_GLEAN_10032922,Hvulgare_GLEAN_…
GO:0055035	C	plastid thylakoid membrane	93 of 1347 in the list	223 of 14866 in the genome	3.97e-37	Hvulgare_GLEAN_10022640,Hvulgare_GLEAN_10002599,Hvulgare_GLEAN_10026260,Hvulgare_GLEAN_10027356,Hvulgare_GLEAN_10036265,Hvulgare_GLEAN_10028172,Hvulgare_GLEAN_10028593,Hvulgare_GLEAN_10031319,Hvulgare_GLEAN_10014600,Hvulgare_GLEAN_10041944,Hvulgare_GLEAN_10006590,Hvulgare_GLEAN_10003113,Hvulgare_GLEAN_10007049,Hvulgare_GLEAN_10026909,Hvulgare_GLEAN_10025248,Hvulgare_GLEAN_10022759,Hvulgare_GLEAN_…
GO:0009570	C	chloroplast stroma	138 of 1347 in the list	458 of 14866 in the genome	8.34e-37	Hvulgare_GLEAN_10032380,Hvulgare_GLEAN_10025824,Hvulgare_GLEAN_10052835,Hvulgare_GLEAN_10042334,Hvulgare_GLEAN_10034864,Hvulgare_GLEAN_10018553,Hvulgare_GLEAN_10050808,Hvulgare_GLEAN_10031250,Hvulgare_GLEAN_10011393,Hvulgare_GLEAN_10013255,Hvulgare_GLEAN_10038732,Hvulgare_GLEAN_10032922,Hvulgare_GLEAN_10052810,Hvulgare_GLEAN_10011570,Hvulgare_GLEAN_10053013,Hvulgare_GLEAN_10043876,Hvulgare_GLEAN_…
GO:0009536	C	plastid	491 of 1347 in the list	3296 of 14866 in the genome	6.37e-34	Hvulgare_GLEAN_10032380,Hvulgare_GLEAN_10035465,Hvulgare_GLEAN_10017670,Hvulgare_GLEAN_10044959,Hvulgare_GLEAN_10017799,Hvulgare_GLEAN_10025824,Hvulgare_GLEAN_10003939,Hvulgare_GLEAN_10018528,Hvulgare_GLEAN_10057920,Hvulgare_GLEAN_10025094,Hvulgare_GLEAN_10045827,Hvulgare_GLEAN_10040184,Hvulgare_GLEAN_10003449,Hvulgare_GLEAN_10052835,Hvulgare_GLEAN_10008732,Hvulgare_GLEAN_10035215,Hvulgare_GLEAN_…
GO:0009941	C	chloroplast envelope	108 of 1347 in the list	385 of 14866 in the genome	1.95e-25	Hvulgare_GLEAN_10047217,Hvulgare_GLEAN_10002599,Hvulgare_GLEAN_10011599,Hvulgare_GLEAN_10017371,Hvulgare_GLEAN_10028172,Hvulgare_GLEAN_10011102,Hvulgare_GLEAN_10014600,Hvulgare_GLEAN_10041944,Hvulgare_GLEAN_10019349,Hvulgare_GLEAN_10034946,Hvulgare_GLEAN_10042900,Hvulgare_GLEAN_10023051,Hvulgare_GLEAN_10037046,Hvulgare_GLEAN_10007049,Hvulgare_GLEAN_10043676,Hvulgare_GLEAN_10026909,Hvulgare_GLEAN_…
GO:0009526	C	plastid envelope	110 of 1347 in the list	402 of 14866 in the genome	6.29e-25	Hvulgare_GLEAN_10002833,Hvulgare_GLEAN_10040541,Hvulgare_GLEAN_10032469,Hvulgare_GLEAN_10006968,Hvulgare_GLEAN_10022734,Hvulgare_GLEAN_10058419,Hvulgare_GLEAN_10032721,Hvulgare_GLEAN_10020148,Hvulgare_GLEAN_10054171,Hvulgare_GLEAN_10058963,Hvulgare_GLEAN_10048442,Hvulgare_GLEAN_10030460,Hvulgare_GLEAN_10049084,Hvulgare_GLEAN_10037032,Hvulgare_GLEAN_10031250,Hvulgare_GLEAN_10014370,Hvulgare_GLEAN_…
GO:0044422	C	organelle part	360 of 1347 in the list	2682 of 14866 in the genome	1.45e-14	Hvulgare_GLEAN_10024322,Hvulgare_GLEAN_10050808,Hvulgare_GLEAN_10030417,Hvulgare_GLEAN_10055059,Hvulgare_GLEAN_10038503,Hvulgare_GLEAN_10018553,Hvulgare_GLEAN_10009252,Hvulgare_GLEAN_10019593,Hvulgare_GLEAN_10030136,Hvulgare_GLEAN_10038179,Hvulgare_GLEAN_10033891,Hvulgare_GLEAN_10042334,Hvulgare_GLEAN_10005523,Hvulgare_GLEAN_10019411,Hvulgare_GLEAN_10009645,Hvulgare_GLEAN_10029063,Hvulgare_GLEAN_…
GO:0044446	C	intracellular organelle part	358 of 1347 in the list	2668 of 14866 in the genome	1.95e-14	Hvulgare_GLEAN_10049088,Hvulgare_GLEAN_10001033,Hvulgare_GLEAN_10055656,Hvulgare_GLEAN_10007926,Hvulgare_GLEAN_10036396,Hvulgare_GLEAN_10014608,Hvulgare_GLEAN_10032761,Hvulgare_GLEAN_10009645,Hvulgare_GLEAN_10029063,Hvulgare_GLEAN_10019411,Hvulgare_GLEAN_10005523,Hvulgare_GLEAN_10042334,Hvulgare_GLEAN_10033891,Hvulgare_GLEAN_10038179,Hvulgare_GLEAN_10030136,Hvulgare_GLEAN_10009252,Hvulgare_GLEAN_…
GO:0009521	C	photosystem	34 of 1347 in the list	81 of 14866 in the genome	5.49e-13	Hvulgare_GLEAN_10001251,Hvulgare_GLEAN_10016377,Hvulgare_GLEAN_10007040,Hvulgare_GLEAN_10035215,Hvulgare_GLEAN_10001696,Hvulgare_GLEAN_10028593,Hvulgare_GLEAN_10032923,Hvulgare_GLEAN_10003939,Hvulgare_GLEAN_10028705,Hvulgare_GLEAN_10026260,Hvulgare_GLEAN_10008732,Hvulgare_GLEAN_10032761,Hvulgare_GLEAN_10009678,Hvulgare_GLEAN_10003938,Hvulgare_GLEAN_10040184,Hvulgare_GLEAN_10003113,Hvulgare_GLEAN_…
GO:0031967	C	organelle envelope	119 of 1347 in the list	637 of 14866 in the genome	1.66e-12	Hvulgare_GLEAN_10011408,Hvulgare_GLEAN_10049300,Hvulgare_GLEAN_10042135,Hvulgare_GLEAN_10007543,Hvulgare_GLEAN_10025647,Hvulgare_GLEAN_10019336,Hvulgare_GLEAN_10028857,Hvulgare_GLEAN_10059401,Hvulgare_GLEAN_10011275,Hvulgare_GLEAN_10046477,Hvulgare_GLEAN_10016377,Hvulgare_GLEAN_10005477,Hvulgare_GLEAN_10017751,Hvulgare_GLEAN_10024053,Hvulgare_GLEAN_10017922,Hvulgare_GLEAN_10005463,Hvulgare_GLEAN_…
GO:0005576	C	extracellular region	122 of 1347 in the list	660 of 14866 in the genome	1.67e-12	Hvulgare_GLEAN_10011225,Hvulgare_GLEAN_10028245,Hvulgare_GLEAN_10009791,Hvulgare_GLEAN_10014600,Hvulgare_GLEAN_10001747,Hvulgare_GLEAN_10048719,Hvulgare_GLEAN_10021933,Hvulgare_GLEAN_10009865,Hvulgare_GLEAN_10043457,Hvulgare_GLEAN_10017039,Hvulgare_GLEAN_10006031,Hvulgare_GLEAN_10002599,Hvulgare_GLEAN_10037868,Hvulgare_GLEAN_10040278,Hvulgare_GLEAN_10025250,Hvulgare_GLEAN_10017371,Hvulgare_GLEAN_…
GO:0009523	C	photosystem II	30 of 1347 in the list	66 of 14866 in the genome	1.74e-12	Hvulgare_GLEAN_10043879,Hvulgare_GLEAN_10016377,Hvulgare_GLEAN_10011466,Hvulgare_GLEAN_10006740,Hvulgare_GLEAN_10001696,Hvulgare_GLEAN_10005239,Hvulgare_GLEAN_10023538,Hvulgare_GLEAN_10041144,Hvulgare_GLEAN_10035215,Hvulgare_GLEAN_10009611,Hvulgare_GLEAN_10007040,Hvulgare_GLEAN_10040184,Hvulgare_GLEAN_10009678,Hvulgare_GLEAN_10003938,Hvulgare_GLEAN_10032761,Hvulgare_GLEAN_10008732,Hvulgare_GLEAN_…
GO:0031975	C	envelope	119 of 1347 in the list	639 of 14866 in the genome	2.11e-12	Hvulgare_GLEAN_10026371,Hvulgare_GLEAN_10007928,Hvulgare_GLEAN_10050808,Hvulgare_GLEAN_10034864,Hvulgare_GLEAN_10048410,Hvulgare_GLEAN_10003360,Hvulgare_GLEAN_10001696,Hvulgare_GLEAN_10007040,Hvulgare_GLEAN_10006967,Hvulgare_GLEAN_10003449,Hvulgare_GLEAN_10052835,Hvulgare_GLEAN_10026962,Hvulgare_GLEAN_10034874,Hvulgare_GLEAN_10035791,Hvulgare_GLEAN_10005523,Hvulgare_GLEAN_10018528,Hvulgare_GLEAN_…
GO:0048046	C	apoplast	57 of 1347 in the list	212 of 14866 in the genome	5.57e-12	Hvulgare_GLEAN_10042018,Hvulgare_GLEAN_10003756,Hvulgare_GLEAN_10048905,Hvulgare_GLEAN_10024753,Hvulgare_GLEAN_10012785,Hvulgare_GLEAN_10011646,Hvulgare_GLEAN_10048410,Hvulgare_GLEAN_10036288,Hvulgare_GLEAN_10046752,Hvulgare_GLEAN_10007780,Hvulgare_GLEAN_10020744,Hvulgare_GLEAN_10003360,Hvulgare_GLEAN_10026371,Hvulgare_GLEAN_10006987,Hvulgare_GLEAN_10052068,Hvulgare_GLEAN_10024053,Hvulgare_GLEAN_…
GO:0031977	C	thylakoid lumen	26 of 1347 in the list	65 of 14866 in the genome	3.9e-09	Hvulgare_GLEAN_10024554,Hvulgare_GLEAN_10013903,Hvulgare_GLEAN_10017462,Hvulgare_GLEAN_10007049,Hvulgare_GLEAN_10009941,Hvulgare_GLEAN_10028223,Hvulgare_GLEAN_10055656,Hvulgare_GLEAN_10018231,Hvulgare_GLEAN_10032761,Hvulgare_GLEAN_10046590,Hvulgare_GLEAN_10040184,Hvulgare_GLEAN_10049247,Hvulgare_GLEAN_10033190,Hvulgare_GLEAN_10028240,Hvulgare_GLEAN_10052810,Hvulgare_GLEAN_10026260,Hvulgare_GLEAN_…
GO:0005737	C	cytoplasm	1067 of 1347 in the list	10804 of 14866 in the genome	9.02e-07	Hvulgare_GLEAN_10018825,Hvulgare_GLEAN_10003938,Hvulgare_GLEAN_10048420,Hvulgare_GLEAN_10011695,Hvulgare_GLEAN_10037892,Hvulgare_GLEAN_10035740,Hvulgare_GLEAN_10042287,Hvulgare_GLEAN_10041734,Hvulgare_GLEAN_10014600,Hvulgare_GLEAN_10056366,Hvulgare_GLEAN_10004959,Hvulgare_GLEAN_10019507,Hvulgare_GLEAN_10043676,Hvulgare_GLEAN_10031052,Hvulgare_GLEAN_10007675,Hvulgare_GLEAN_10017751,Hvulgare_GLEAN_…
GO:0009522	C	photosystem I	18 of 1347 in the list	43 of 14866 in the genome	2.11e-06	Hvulgare_GLEAN_10014944,Hvulgare_GLEAN_10008359,Hvulgare_GLEAN_10003938,Hvulgare_GLEAN_10008732,Hvulgare_GLEAN_10036594,Hvulgare_GLEAN_10028705,Hvulgare_GLEAN_10003939,Hvulgare_GLEAN_10016480,Hvulgare_GLEAN_10032922,Hvulgare_GLEAN_10015501,Hvulgare_GLEAN_10028593,Hvulgare_GLEAN_10032923,Hvulgare_GLEAN_10005239,Hvulgare_GLEAN_10041144,Hvulgare_GLEAN_10035215,Hvulgare_GLEAN_10007040,Hvulgare_GLEAN_…
GO:0009543	C	chloroplast thylakoid lumen	17 of 1347 in the list	39 of 14866 in the genome	2.59e-06	Hvulgare_GLEAN_10050926,Hvulgare_GLEAN_10021584,Hvulgare_GLEAN_10030321,Hvulgare_GLEAN_10006740,Hvulgare_GLEAN_10004991,Hvulgare_GLEAN_10032761,Hvulgare_GLEAN_10046590,Hvulgare_GLEAN_10028240,Hvulgare_GLEAN_10026260,Hvulgare_GLEAN_10042433,Hvulgare_GLEAN_10027356,Hvulgare_GLEAN_10024554,Hvulgare_GLEAN_10013903,Hvulgare_GLEAN_10017462,Hvulgare_GLEAN_10007049,Hvulgare_GLEAN_10009941,Hvulgare_GLEAN_…
GO:0031978	C	plastid thylakoid lumen	17 of 1347 in the list	39 of 14866 in the genome	2.59e-06	Hvulgare_GLEAN_10042433,Hvulgare_GLEAN_10027356,Hvulgare_GLEAN_10028240,Hvulgare_GLEAN_10026260,Hvulgare_GLEAN_10032761,Hvulgare_GLEAN_10046590,Hvulgare_GLEAN_10009941,Hvulgare_GLEAN_10028223,Hvulgare_GLEAN_10017462,Hvulgare_GLEAN_10007049,Hvulgare_GLEAN_10024554,Hvulgare_GLEAN_10013903,Hvulgare_GLEAN_10050926,Hvulgare_GLEAN_10004991,Hvulgare_GLEAN_10030321,Hvulgare_GLEAN_10021584,Hvulgare_GLEAN_…
GO:0010287	C	plastoglobule	16 of 1347 in the list	44 of 14866 in the genome	0.00014	Hvulgare_GLEAN_10016377,Hvulgare_GLEAN_10036649,Hvulgare_GLEAN_10051672,Hvulgare_GLEAN_10022485,Hvulgare_GLEAN_10022627,Hvulgare_GLEAN_10007040,Hvulgare_GLEAN_10036252,Hvulgare_GLEAN_10033190,Hvulgare_GLEAN_10032922,Hvulgare_GLEAN_10016480,Hvulgare_GLEAN_10017371,Hvulgare_GLEAN_10032923,Hvulgare_GLEAN_10011637,Hvulgare_GLEAN_10034120,Hvulgare_GLEAN_10008359,Hvulgare_GLEAN_10035147
GO:0044444	C	cytoplasmic part	1006 of 1347 in the list	10248 of 14866 in the genome	0.00014	Hvulgare_GLEAN_10021195,Hvulgare_GLEAN_10032851,Hvulgare_GLEAN_10040670,Hvulgare_GLEAN_10014370,Hvulgare_GLEAN_10034145,Hvulgare_GLEAN_10013149,Hvulgare_GLEAN_10015714,Hvulgare_GLEAN_10052198,Hvulgare_GLEAN_10007081,Hvulgare_GLEAN_10025953,Hvulgare_GLEAN_10019412,Hvulgare_GLEAN_10001742,Hvulgare_GLEAN_10048026,Hvulgare_GLEAN_10013255,Hvulgare_GLEAN_10005189,Hvulgare_GLEAN_10032560,Hvulgare_GLEAN_…
GO:0009654	C	photosystem II oxygen evolving complex	10 of 1347 in the list	19 of 14866 in the genome	0.00032	Hvulgare_GLEAN_10006740,Hvulgare_GLEAN_10048318,Hvulgare_GLEAN_10021718,Hvulgare_GLEAN_10009678,Hvulgare_GLEAN_10032761,Hvulgare_GLEAN_10043879,Hvulgare_GLEAN_10026260,Hvulgare_GLEAN_10028240,Hvulgare_GLEAN_10042433,Hvulgare_GLEAN_10011466
GO:0010319	C	stromule	14 of 1347 in the list	40 of 14866 in the genome	0.00118	Hvulgare_GLEAN_10014600,Hvulgare_GLEAN_10011408,Hvulgare_GLEAN_10022255,Hvulgare_GLEAN_10000233,Hvulgare_GLEAN_10035147,Hvulgare_GLEAN_10017751,Hvulgare_GLEAN_10024053,Hvulgare_GLEAN_10026962,Hvulgare_GLEAN_10046344,Hvulgare_GLEAN_10036288,Hvulgare_GLEAN_10017371,Hvulgare_GLEAN_10022485,Hvulgare_GLEAN_10007780,Hvulgare_GLEAN_10003360
GO:0009295	C	nucleoid	12 of 1347 in the list	31 of 14866 in the genome	0.00166	Hvulgare_GLEAN_10038937,Hvulgare_GLEAN_10048410,Hvulgare_GLEAN_10036288,Hvulgare_GLEAN_10001186,Hvulgare_GLEAN_10024053,Hvulgare_GLEAN_10019593,Hvulgare_GLEAN_10007566,Hvulgare_GLEAN_10020980,Hvulgare_GLEAN_10000233,Hvulgare_GLEAN_10044015,Hvulgare_GLEAN_10030136,Hvulgare_GLEAN_10014724
GO:0009547	C	plastid ribosome	5 of 1347 in the list	6 of 14866 in the genome	0.00696	Hvulgare_GLEAN_10043562,Hvulgare_GLEAN_10006486,Hvulgare_GLEAN_10021148,Hvulgare_GLEAN_10027755,Hvulgare_GLEAN_10040541
GO:0042646	C	plastid nucleoid	9 of 1347 in the list	24 of 14866 in the genome	0.03085	Hvulgare_GLEAN_10014724,Hvulgare_GLEAN_10044015,Hvulgare_GLEAN_10000233,Hvulgare_GLEAN_10030136,Hvulgare_GLEAN_10024053,Hvulgare_GLEAN_10019593,Hvulgare_GLEAN_10020980,Hvulgare_GLEAN_10001186,Hvulgare_GLEAN_10036288
GO:0016491	F	oxidoreductase activity	246 of 1430 in the list	1983 of 15746 in the genome	4.01e-05	Hvulgare_GLEAN_10050911,Hvulgare_GLEAN_10012155,Hvulgare_GLEAN_10007822,Hvulgare_GLEAN_10030125,Hvulgare_GLEAN_10025872,Hvulgare_GLEAN_10036499,Hvulgare_GLEAN_10008214,Hvulgare_GLEAN_10024185,Hvulgare_GLEAN_10034478,Hvulgare_GLEAN_10013470,Hvulgare_GLEAN_10001241,Hvulgare_GLEAN_10036642,Hvulgare_GLEAN_10020948,Hvulgare_GLEAN_10017044,Hvulgare_GLEAN_10017754,Hvulgare_GLEAN_10051747,Hvulgare_GLEAN_…
GO:0016168	F	chlorophyll binding	16 of 1430 in the list	40 of 15746 in the genome	8.18e-05	Hvulgare_GLEAN_10003939,Hvulgare_GLEAN_10015501,Hvulgare_GLEAN_10032922,Hvulgare_GLEAN_10032923,Hvulgare_GLEAN_10028593,Hvulgare_GLEAN_10003938,Hvulgare_GLEAN_10008732,Hvulgare_GLEAN_10036594,Hvulgare_GLEAN_10034120,Hvulgare_GLEAN_10008359,Hvulgare_GLEAN_10016377,Hvulgare_GLEAN_10035215,Hvulgare_GLEAN_10007040,Hvulgare_GLEAN_10005239,Hvulgare_GLEAN_10041144,Hvulgare_GLEAN_10023538
GO:0016984	F	ribulose-bisphosphate carboxylase activity	9 of 1430 in the list	13 of 15746 in the genome	0.00011	Hvulgare_GLEAN_10001025,Hvulgare_GLEAN_10031183,Hvulgare_GLEAN_10031184,Hvulgare_GLEAN_10000199,Hvulgare_GLEAN_10038855,Hvulgare_GLEAN_10015714,Hvulgare_GLEAN_10038853,Hvulgare_GLEAN_10051800,Hvulgare_GLEAN_10038852
GO:0004867	F	serine-type endopeptidase inhibitor activity	20 of 1430 in the list	61 of 15746 in the genome	0.00011	Hvulgare_GLEAN_10010516,Hvulgare_GLEAN_10017038,Hvulgare_GLEAN_10037956,Hvulgare_GLEAN_10005555,Hvulgare_GLEAN_10004108,Hvulgare_GLEAN_10026584,Hvulgare_GLEAN_10012984,Hvulgare_GLEAN_10017039,Hvulgare_GLEAN_10003707,Hvulgare_GLEAN_10009473,Hvulgare_GLEAN_10019225,Hvulgare_GLEAN_10028245,Hvulgare_GLEAN_10007167,Hvulgare_GLEAN_10018291,Hvulgare_GLEAN_10034651,Hvulgare_GLEAN_10006031,Hvulgare_GLEAN_…
GO:0045735	F	nutrient reservoir activity	21 of 1430 in the list	69 of 15746 in the genome	0.00023	Hvulgare_GLEAN_10000726,Hvulgare_GLEAN_10025250,Hvulgare_GLEAN_10034923,Hvulgare_GLEAN_10024166,Hvulgare_GLEAN_10008690,Hvulgare_GLEAN_10040278,Hvulgare_GLEAN_10040279,Hvulgare_GLEAN_10003707,Hvulgare_GLEAN_10013055,Hvulgare_GLEAN_10033355,Hvulgare_GLEAN_10000347,Hvulgare_GLEAN_10040281,Hvulgare_GLEAN_10028245,Hvulgare_GLEAN_10020744,Hvulgare_GLEAN_10049376,Hvulgare_GLEAN_10006593,Hvulgare_GLEAN_…
GO:0004866	F	endopeptidase inhibitor activity	20 of 1430 in the list	67 of 15746 in the genome	0.00062	Hvulgare_GLEAN_10019225,Hvulgare_GLEAN_10009473,Hvulgare_GLEAN_10028245,Hvulgare_GLEAN_10017039,Hvulgare_GLEAN_10003707,Hvulgare_GLEAN_10028893,Hvulgare_GLEAN_10017174,Hvulgare_GLEAN_10001214,Hvulgare_GLEAN_10006031,Hvulgare_GLEAN_10000390,Hvulgare_GLEAN_10018291,Hvulgare_GLEAN_10007167,Hvulgare_GLEAN_10034651,Hvulgare_GLEAN_10037956,Hvulgare_GLEAN_10017038,Hvulgare_GLEAN_10010516,Hvulgare_GLEAN_…
GO:0061135	F	endopeptidase regulator activity	20 of 1430 in the list	67 of 15746 in the genome	0.00062	Hvulgare_GLEAN_10017039,Hvulgare_GLEAN_10003707,Hvulgare_GLEAN_10019225,Hvulgare_GLEAN_10009473,Hvulgare_GLEAN_10028245,Hvulgare_GLEAN_10007167,Hvulgare_GLEAN_10018291,Hvulgare_GLEAN_10034651,Hvulgare_GLEAN_10028893,Hvulgare_GLEAN_10017174,Hvulgare_GLEAN_10001214,Hvulgare_GLEAN_10006031,Hvulgare_GLEAN_10000390,Hvulgare_GLEAN_10017038,Hvulgare_GLEAN_10010516,Hvulgare_GLEAN_10037956,Hvulgare_GLEAN_…
GO:0030414	F	peptidase inhibitor activity	20 of 1430 in the list	70 of 15746 in the genome	0.00133	Hvulgare_GLEAN_10017038,Hvulgare_GLEAN_10010516,Hvulgare_GLEAN_10037956,Hvulgare_GLEAN_10026584,Hvulgare_GLEAN_10004108,Hvulgare_GLEAN_10005555,Hvulgare_GLEAN_10012984,Hvulgare_GLEAN_10017039,Hvulgare_GLEAN_10003707,Hvulgare_GLEAN_10009473,Hvulgare_GLEAN_10019225,Hvulgare_GLEAN_10028245,Hvulgare_GLEAN_10018291,Hvulgare_GLEAN_10007167,Hvulgare_GLEAN_10034651,Hvulgare_GLEAN_10017174,Hvulgare_GLEAN_…
GO:0061134	F	peptidase regulator activity	20 of 1430 in the list	70 of 15746 in the genome	0.00133	Hvulgare_GLEAN_10010516,Hvulgare_GLEAN_10017038,Hvulgare_GLEAN_10037956,Hvulgare_GLEAN_10004108,Hvulgare_GLEAN_10005555,Hvulgare_GLEAN_10026584,Hvulgare_GLEAN_10012984,Hvulgare_GLEAN_10017039,Hvulgare_GLEAN_10003707,Hvulgare_GLEAN_10009473,Hvulgare_GLEAN_10019225,Hvulgare_GLEAN_10028245,Hvulgare_GLEAN_10018291,Hvulgare_GLEAN_10007167,Hvulgare_GLEAN_10034651,Hvulgare_GLEAN_10006031,Hvulgare_GLEAN_…
GO:0042132	F	fructose 1,6-bisphosphate 1-phosphatase activity	6 of 1430 in the list	8 of 15746 in the genome	0.0072	Hvulgare_GLEAN_10035000,Hvulgare_GLEAN_10051403,Hvulgare_GLEAN_10047225,Hvulgare_GLEAN_10047226,Hvulgare_GLEAN_10022255,Hvulgare_GLEAN_10045453
GO:0015979	P	photosynthesis	120 of 1473 in the list	311 of 15552 in the genome	3.57e-41	Hvulgare_GLEAN_10004705,Hvulgare_GLEAN_10033986,Hvulgare_GLEAN_10031562,Hvulgare_GLEAN_10016614,Hvulgare_GLEAN_10014789,Hvulgare_GLEAN_10045897,Hvulgare_GLEAN_10036594,Hvulgare_GLEAN_10008359,Hvulgare_GLEAN_10018231,Hvulgare_GLEAN_10051403,Hvulgare_GLEAN_10049824,Hvulgare_GLEAN_10050926,Hvulgare_GLEAN_10038852,Hvulgare_GLEAN_10036882,Hvulgare_GLEAN_10022485,Hvulgare_GLEAN_10013058,Hvulgare_GLEAN_…
GO:0019684	P	photosynthesis, light reaction	90 of 1473 in the list	219 of 15552 in the genome	8.4e-33	Hvulgare_GLEAN_10023538,Hvulgare_GLEAN_10022734,Hvulgare_GLEAN_10005301,Hvulgare_GLEAN_10005239,Hvulgare_GLEAN_10002833,Hvulgare_GLEAN_10009611,Hvulgare_GLEAN_10054171,Hvulgare_GLEAN_10048442,Hvulgare_GLEAN_10032721,Hvulgare_GLEAN_10022416,Hvulgare_GLEAN_10031852,Hvulgare_GLEAN_10012733,Hvulgare_GLEAN_10031250,Hvulgare_GLEAN_10034120,Hvulgare_GLEAN_10028240,Hvulgare_GLEAN_10052810,Hvulgare_GLEAN_…
GO:0009657	P	plastid organization	95 of 1473 in the list	304 of 15552 in the genome	1e-23	Hvulgare_GLEAN_10014600,Hvulgare_GLEAN_10041944,Hvulgare_GLEAN_10006590,Hvulgare_GLEAN_10009978,Hvulgare_GLEAN_10003113,Hvulgare_GLEAN_10031052,Hvulgare_GLEAN_10025248,Hvulgare_GLEAN_10026909,Hvulgare_GLEAN_10022759,Hvulgare_GLEAN_10020980,Hvulgare_GLEAN_10022640,Hvulgare_GLEAN_10002599,Hvulgare_GLEAN_10042480,Hvulgare_GLEAN_10036265,Hvulgare_GLEAN_10016096,Hvulgare_GLEAN_10035740,Hvulgare_GLEAN_…
GO:0019288	P	isopentenyl diphosphate biosynthetic process, methylerythritol 4-phosphate pathway	70 of 1473 in the list	190 of 15552 in the genome	1.21e-21	Hvulgare_GLEAN_10040541,Hvulgare_GLEAN_10032469,Hvulgare_GLEAN_10043876,Hvulgare_GLEAN_10014562,Hvulgare_GLEAN_10002833,Hvulgare_GLEAN_10048442,Hvulgare_GLEAN_10054171,Hvulgare_GLEAN_10013279,Hvulgare_GLEAN_10043562,Hvulgare_GLEAN_10032721,Hvulgare_GLEAN_10013903,Hvulgare_GLEAN_10049084,Hvulgare_GLEAN_10049247,Hvulgare_GLEAN_10052810,Hvulgare_GLEAN_10042433,Hvulgare_GLEAN_10038732,Hvulgare_GLEAN_…
GO:0019682	P	glyceraldehyde-3-phosphate metabolic process	70 of 1473 in the list	190 of 15552 in the genome	1.21e-21	Hvulgare_GLEAN_10017371,Hvulgare_GLEAN_10042287,Hvulgare_GLEAN_10028172,Hvulgare_GLEAN_10003928,Hvulgare_GLEAN_10016096,Hvulgare_GLEAN_10002599,Hvulgare_GLEAN_10037892,Hvulgare_GLEAN_10022640,Hvulgare_GLEAN_10022759,Hvulgare_GLEAN_10025248,Hvulgare_GLEAN_10015587,Hvulgare_GLEAN_10042900,Hvulgare_GLEAN_10009978,Hvulgare_GLEAN_10007764,Hvulgare_GLEAN_10007780,Hvulgare_GLEAN_10048386,Hvulgare_GLEAN_…
GO:0009240	P	isopentenyl diphosphate biosynthetic process	70 of 1473 in the list	193 of 15552 in the genome	3.57e-21	Hvulgare_GLEAN_10013058,Hvulgare_GLEAN_10021838,Hvulgare_GLEAN_10049824,Hvulgare_GLEAN_10050926,Hvulgare_GLEAN_10037507,Hvulgare_GLEAN_10027755,Hvulgare_GLEAN_10019433,Hvulgare_GLEAN_10015176,Hvulgare_GLEAN_10004705,Hvulgare_GLEAN_10051403,Hvulgare_GLEAN_10007780,Hvulgare_GLEAN_10048386,Hvulgare_GLEAN_10042135,Hvulgare_GLEAN_10011646,Hvulgare_GLEAN_10021151,Hvulgare_GLEAN_10030321,Hvulgare_GLEAN_…
GO:0046490	P	isopentenyl diphosphate metabolic process	70 of 1473 in the list	193 of 15552 in the genome	3.57e-21	Hvulgare_GLEAN_10032469,Hvulgare_GLEAN_10040541,Hvulgare_GLEAN_10043876,Hvulgare_GLEAN_10002833,Hvulgare_GLEAN_10014562,Hvulgare_GLEAN_10032721,Hvulgare_GLEAN_10048442,Hvulgare_GLEAN_10054171,Hvulgare_GLEAN_10043562,Hvulgare_GLEAN_10013279,Hvulgare_GLEAN_10049084,Hvulgare_GLEAN_10013903,Hvulgare_GLEAN_10042433,Hvulgare_GLEAN_10013255,Hvulgare_GLEAN_10038732,Hvulgare_GLEAN_10049247,Hvulgare_GLEAN_…
GO:1901605	P	alpha-amino acid metabolic process	106 of 1473 in the list	405 of 15552 in the genome	8.38e-20	Hvulgare_GLEAN_10033001,Hvulgare_GLEAN_10016635,Hvulgare_GLEAN_10004705,Hvulgare_GLEAN_10051403,Hvulgare_GLEAN_10037071,Hvulgare_GLEAN_10008359,Hvulgare_GLEAN_10028681,Hvulgare_GLEAN_10050656,Hvulgare_GLEAN_10007737,Hvulgare_GLEAN_10007494,Hvulgare_GLEAN_10030663,Hvulgare_GLEAN_10049824,Hvulgare_GLEAN_10002518,Hvulgare_GLEAN_10006876,Hvulgare_GLEAN_10037507,Hvulgare_GLEAN_10006513,Hvulgare_GLEAN_…
GO:0043436	P	oxoacid metabolic process	253 of 1473 in the list	1465 of 15552 in the genome	8.81e-20	Hvulgare_GLEAN_10002483,Hvulgare_GLEAN_10042287,Hvulgare_GLEAN_10017371,Hvulgare_GLEAN_10016096,Hvulgare_GLEAN_10037494,Hvulgare_GLEAN_10037892,Hvulgare_GLEAN_10048420,Hvulgare_GLEAN_10042005,Hvulgare_GLEAN_10018825,Hvulgare_GLEAN_10043836,Hvulgare_GLEAN_10022759,Hvulgare_GLEAN_10025248,Hvulgare_GLEAN_10007049,Hvulgare_GLEAN_10054698,Hvulgare_GLEAN_10003804,Hvulgare_GLEAN_10009791,Hvulgare_GLEAN_…
GO:0006082	P	organic acid metabolic process	253 of 1473 in the list	1467 of 15552 in the genome	1.07e-19	Hvulgare_GLEAN_10054698,Hvulgare_GLEAN_10007049,Hvulgare_GLEAN_10014600,Hvulgare_GLEAN_10009791,Hvulgare_GLEAN_10003804,Hvulgare_GLEAN_10022759,Hvulgare_GLEAN_10025248,Hvulgare_GLEAN_10037892,Hvulgare_GLEAN_10018825,Hvulgare_GLEAN_10043836,Hvulgare_GLEAN_10042005,Hvulgare_GLEAN_10048420,Hvulgare_GLEAN_10042287,Hvulgare_GLEAN_10017371,Hvulgare_GLEAN_10002483,Hvulgare_GLEAN_10037494,Hvulgare_GLEAN_…
GO:0006091	P	generation of precursor metabolites and energy	135 of 1473 in the list	595 of 15552 in the genome	1.7e-19	Hvulgare_GLEAN_10035215,Hvulgare_GLEAN_10033989,Hvulgare_GLEAN_10001625,Hvulgare_GLEAN_10034864,Hvulgare_GLEAN_10032380,Hvulgare_GLEAN_10055656,Hvulgare_GLEAN_10003939,Hvulgare_GLEAN_10017799,Hvulgare_GLEAN_10032761,Hvulgare_GLEAN_10052643,Hvulgare_GLEAN_10008732,Hvulgare_GLEAN_10021481,Hvulgare_GLEAN_10003449,Hvulgare_GLEAN_10028705,Hvulgare_GLEAN_10013827,Hvulgare_GLEAN_10005301,Hvulgare_GLEAN_…
GO:0019752	P	carboxylic acid metabolic process	245 of 1473 in the list	1417 of 15552 in the genome	4.23e-19	Hvulgare_GLEAN_10011999,Hvulgare_GLEAN_10053335,Hvulgare_GLEAN_10046752,Hvulgare_GLEAN_10024437,Hvulgare_GLEAN_10039625,Hvulgare_GLEAN_10025825,Hvulgare_GLEAN_10032121,Hvulgare_GLEAN_10040721,Hvulgare_GLEAN_10007543,Hvulgare_GLEAN_10007790,Hvulgare_GLEAN_10011275,Hvulgare_GLEAN_10042135,Hvulgare_GLEAN_10030321,Hvulgare_GLEAN_10023380,Hvulgare_GLEAN_10021119,Hvulgare_GLEAN_10014542,Hvulgare_GLEAN_…
GO:0006520	P	cellular amino acid metabolic process	133 of 1473 in the list	600 of 15552 in the genome	3.34e-18	Hvulgare_GLEAN_10001286,Hvulgare_GLEAN_10012002,Hvulgare_GLEAN_10013246,Hvulgare_GLEAN_10034120,Hvulgare_GLEAN_10046344,Hvulgare_GLEAN_10049247,Hvulgare_GLEAN_10012053,Hvulgare_GLEAN_10017770,Hvulgare_GLEAN_10037852,Hvulgare_GLEAN_10023538,Hvulgare_GLEAN_10006116,Hvulgare_GLEAN_10002833,Hvulgare_GLEAN_10043562,Hvulgare_GLEAN_10010980,Hvulgare_GLEAN_10017279,Hvulgare_GLEAN_10011466,Hvulgare_GLEAN_…
GO:0006081	P	cellular aldehyde metabolic process	80 of 1473 in the list	274 of 15552 in the genome	1.43e-17	Hvulgare_GLEAN_10004705,Hvulgare_GLEAN_10051403,Hvulgare_GLEAN_10034194,Hvulgare_GLEAN_10044217,Hvulgare_GLEAN_10021838,Hvulgare_GLEAN_10013058,Hvulgare_GLEAN_10050926,Hvulgare_GLEAN_10049824,Hvulgare_GLEAN_10007494,Hvulgare_GLEAN_10022973,Hvulgare_GLEAN_10002518,Hvulgare_GLEAN_10015176,Hvulgare_GLEAN_10037507,Hvulgare_GLEAN_10005513,Hvulgare_GLEAN_10027755,Hvulgare_GLEAN_10019433,Hvulgare_GLEAN_…
GO:0042440	P	pigment metabolic process	76 of 1473 in the list	257 of 15552 in the genome	5.93e-17	Hvulgare_GLEAN_10035147,Hvulgare_GLEAN_10040153,Hvulgare_GLEAN_10029326,Hvulgare_GLEAN_10024554,Hvulgare_GLEAN_10027134,Hvulgare_GLEAN_10007147,Hvulgare_GLEAN_10017799,Hvulgare_GLEAN_10018528,Hvulgare_GLEAN_10005523,Hvulgare_GLEAN_10035791,Hvulgare_GLEAN_10019411,Hvulgare_GLEAN_10026962,Hvulgare_GLEAN_10052835,Hvulgare_GLEAN_10003449,Hvulgare_GLEAN_10019997,Hvulgare_GLEAN_10032291,Hvulgare_GLEAN_…
GO:0008299	P	isoprenoid biosynthetic process	92 of 1473 in the list	359 of 15552 in the genome	3.14e-16	Hvulgare_GLEAN_10013058,Hvulgare_GLEAN_10021838,Hvulgare_GLEAN_10050926,Hvulgare_GLEAN_10049824,Hvulgare_GLEAN_10037507,Hvulgare_GLEAN_10027755,Hvulgare_GLEAN_10019433,Hvulgare_GLEAN_10015176,Hvulgare_GLEAN_10022255,Hvulgare_GLEAN_10051441,Hvulgare_GLEAN_10026269,Hvulgare_GLEAN_10014537,Hvulgare_GLEAN_10016614,Hvulgare_GLEAN_10004705,Hvulgare_GLEAN_10051403,Hvulgare_GLEAN_10023620,Hvulgare_GLEAN_…
GO:0046148	P	pigment biosynthetic process	66 of 1473 in the list	214 of 15552 in the genome	1.61e-15	Hvulgare_GLEAN_10008252,Hvulgare_GLEAN_10014537,Hvulgare_GLEAN_10016614,Hvulgare_GLEAN_10004705,Hvulgare_GLEAN_10002341,Hvulgare_GLEAN_10013058,Hvulgare_GLEAN_10022485,Hvulgare_GLEAN_10050926,Hvulgare_GLEAN_10014897,Hvulgare_GLEAN_10049824,Hvulgare_GLEAN_10019433,Hvulgare_GLEAN_10037507,Hvulgare_GLEAN_10051441,Hvulgare_GLEAN_10022255,Hvulgare_GLEAN_10037892,Hvulgare_GLEAN_10001839,Hvulgare_GLEAN_…
GO:0006720	P	isoprenoid metabolic process	94 of 1473 in the list	380 of 15552 in the genome	1.66e-15	Hvulgare_GLEAN_10021151,Hvulgare_GLEAN_10011646,Hvulgare_GLEAN_10049300,Hvulgare_GLEAN_10042135,Hvulgare_GLEAN_10048611,Hvulgare_GLEAN_10021119,Hvulgare_GLEAN_10030321,Hvulgare_GLEAN_10004991,Hvulgare_GLEAN_10007543,Hvulgare_GLEAN_10007498,Hvulgare_GLEAN_10023620,Hvulgare_GLEAN_10007780,Hvulgare_GLEAN_10048386,Hvulgare_GLEAN_10008767,Hvulgare_GLEAN_10015587,Hvulgare_GLEAN_10009978,Hvulgare_GLEAN_…
GO:0006090	P	pyruvate metabolic process	90 of 1473 in the list	360 of 15552 in the genome	4.48e-15	Hvulgare_GLEAN_10032721,Hvulgare_GLEAN_10048442,Hvulgare_GLEAN_10054171,Hvulgare_GLEAN_10043562,Hvulgare_GLEAN_10013279,Hvulgare_GLEAN_10040541,Hvulgare_GLEAN_10032469,Hvulgare_GLEAN_10043876,Hvulgare_GLEAN_10013827,Hvulgare_GLEAN_10014562,Hvulgare_GLEAN_10002833,Hvulgare_GLEAN_10022734,Hvulgare_GLEAN_10042433,Hvulgare_GLEAN_10013255,Hvulgare_GLEAN_10038732,Hvulgare_GLEAN_10049247,Hvulgare_GLEAN_…
GO:0008654	P	phospholipid biosynthetic process	83 of 1473 in the list	318 of 15552 in the genome	5.82e-15	Hvulgare_GLEAN_10048386,Hvulgare_GLEAN_10007780,Hvulgare_GLEAN_10030321,Hvulgare_GLEAN_10048611,Hvulgare_GLEAN_10021119,Hvulgare_GLEAN_10042135,Hvulgare_GLEAN_10011646,Hvulgare_GLEAN_10021151,Hvulgare_GLEAN_10007498,Hvulgare_GLEAN_10040721,Hvulgare_GLEAN_10022042,Hvulgare_GLEAN_10007543,Hvulgare_GLEAN_10004991,Hvulgare_GLEAN_10022640,Hvulgare_GLEAN_10037892,Hvulgare_GLEAN_10002599,Hvulgare_GLEAN_…
GO:0009069	P	serine family amino acid metabolic process	56 of 1473 in the list	168 of 15552 in the genome	1.35e-14	Hvulgare_GLEAN_10037507,Hvulgare_GLEAN_10002833,Hvulgare_GLEAN_10019433,Hvulgare_GLEAN_10038259,Hvulgare_GLEAN_10032720,Hvulgare_GLEAN_10023538,Hvulgare_GLEAN_10011466,Hvulgare_GLEAN_10049824,Hvulgare_GLEAN_10030663,Hvulgare_GLEAN_10043879,Hvulgare_GLEAN_10043562,Hvulgare_GLEAN_10050656,Hvulgare_GLEAN_10048442,Hvulgare_GLEAN_10031250,Hvulgare_GLEAN_10008359,Hvulgare_GLEAN_10021195,Hvulgare_GLEAN_…
GO:0019344	P	cysteine biosynthetic process	45 of 1473 in the list	119 of 15552 in the genome	9.66e-14	Hvulgare_GLEAN_10036288,Hvulgare_GLEAN_10046752,Hvulgare_GLEAN_10011999,Hvulgare_GLEAN_10007780,Hvulgare_GLEAN_10026371,Hvulgare_GLEAN_10024053,Hvulgare_GLEAN_10016377,Hvulgare_GLEAN_10011275,Hvulgare_GLEAN_10042334,Hvulgare_GLEAN_10031235,Hvulgare_GLEAN_10032923,Hvulgare_GLEAN_10022640,Hvulgare_GLEAN_10027234,Hvulgare_GLEAN_10002599,Hvulgare_GLEAN_10003449,Hvulgare_GLEAN_10028705,Hvulgare_GLEAN_…
GO:0006098	P	pentose-phosphate shunt	51 of 1473 in the list	150 of 15552 in the genome	1.55e-13	Hvulgare_GLEAN_10007498,Hvulgare_GLEAN_10032510,Hvulgare_GLEAN_10049300,Hvulgare_GLEAN_10030321,Hvulgare_GLEAN_10001696,Hvulgare_GLEAN_10048611,Hvulgare_GLEAN_10007780,Hvulgare_GLEAN_10003360,Hvulgare_GLEAN_10046752,Hvulgare_GLEAN_10039625,Hvulgare_GLEAN_10034864,Hvulgare_GLEAN_10023262,Hvulgare_GLEAN_10017922,Hvulgare_GLEAN_10050808,Hvulgare_GLEAN_10035147,Hvulgare_GLEAN_10032380,Hvulgare_GLEAN_…
GO:0006740	P	NADPH regeneration	51 of 1473 in the list	151 of 15552 in the genome	2.13e-13	Hvulgare_GLEAN_10022485,Hvulgare_GLEAN_10050926,Hvulgare_GLEAN_10054171,Hvulgare_GLEAN_10048442,Hvulgare_GLEAN_10037507,Hvulgare_GLEAN_10002833,Hvulgare_GLEAN_10019433,Hvulgare_GLEAN_10043876,Hvulgare_GLEAN_10022255,Hvulgare_GLEAN_10005301,Hvulgare_GLEAN_10011487,Hvulgare_GLEAN_10012053,Hvulgare_GLEAN_10013255,Hvulgare_GLEAN_10016614,Hvulgare_GLEAN_10004705,Hvulgare_GLEAN_10033001,Hvulgare_GLEAN_…
GO:0009070	P	serine family amino acid biosynthetic process	46 of 1473 in the list	126 of 15552 in the genome	2.16e-13	Hvulgare_GLEAN_10030663,Hvulgare_GLEAN_10049824,Hvulgare_GLEAN_10011466,Hvulgare_GLEAN_10043562,Hvulgare_GLEAN_10043879,Hvulgare_GLEAN_10048442,Hvulgare_GLEAN_10037507,Hvulgare_GLEAN_10002833,Hvulgare_GLEAN_10019433,Hvulgare_GLEAN_10038259,Hvulgare_GLEAN_10032720,Hvulgare_GLEAN_10023538,Hvulgare_GLEAN_10017770,Hvulgare_GLEAN_10038732,Hvulgare_GLEAN_10032922,Hvulgare_GLEAN_10052810,Hvulgare_GLEAN_…
GO:0010207	P	photosystem II assembly	43 of 1473 in the list	112 of 15552 in the genome	2.47e-13	Hvulgare_GLEAN_10036649,Hvulgare_GLEAN_10007780,Hvulgare_GLEAN_10036701,Hvulgare_GLEAN_10023262,Hvulgare_GLEAN_10034864,Hvulgare_GLEAN_10007498,Hvulgare_GLEAN_10001696,Hvulgare_GLEAN_10036265,Hvulgare_GLEAN_10028593,Hvulgare_GLEAN_10017371,Hvulgare_GLEAN_10022640,Hvulgare_GLEAN_10037892,Hvulgare_GLEAN_10003449,Hvulgare_GLEAN_10028705,Hvulgare_GLEAN_10025248,Hvulgare_GLEAN_10035147,Hvulgare_GLEAN_…
GO:0044711	P	single-organism biosynthetic process	307 of 1473 in the list	2100 of 15552 in the genome	2.78e-13	Hvulgare_GLEAN_10058963,Hvulgare_GLEAN_10009267,Hvulgare_GLEAN_10054171,Hvulgare_GLEAN_10020476,Hvulgare_GLEAN_10048442,Hvulgare_GLEAN_10007566,Hvulgare_GLEAN_10006030,Hvulgare_GLEAN_10038853,Hvulgare_GLEAN_10005301,Hvulgare_GLEAN_10019452,Hvulgare_GLEAN_10008353,Hvulgare_GLEAN_10023655,Hvulgare_GLEAN_10049511,Hvulgare_GLEAN_10027758,Hvulgare_GLEAN_10021742,Hvulgare_GLEAN_10024730,Hvulgare_GLEAN_…
GO:0006534	P	cysteine metabolic process	45 of 1473 in the list	122 of 15552 in the genome	2.93e-13	Hvulgare_GLEAN_10023538,Hvulgare_GLEAN_10037507,Hvulgare_GLEAN_10002833,Hvulgare_GLEAN_10019433,Hvulgare_GLEAN_10038259,Hvulgare_GLEAN_10032720,Hvulgare_GLEAN_10043879,Hvulgare_GLEAN_10043562,Hvulgare_GLEAN_10048442,Hvulgare_GLEAN_10011466,Hvulgare_GLEAN_10049824,Hvulgare_GLEAN_10011393,Hvulgare_GLEAN_10051403,Hvulgare_GLEAN_10031250,Hvulgare_GLEAN_10008359,Hvulgare_GLEAN_10021195,Hvulgare_GLEAN_…
GO:0006739	P	NADP metabolic process	51 of 1473 in the list	155 of 15552 in the genome	7.34e-13	Hvulgare_GLEAN_10003405,Hvulgare_GLEAN_10059657,Hvulgare_GLEAN_10049247,Hvulgare_GLEAN_10033001,Hvulgare_GLEAN_10004705,Hvulgare_GLEAN_10016614,Hvulgare_GLEAN_10012053,Hvulgare_GLEAN_10013255,Hvulgare_GLEAN_10013903,Hvulgare_GLEAN_10012733,Hvulgare_GLEAN_10051403,Hvulgare_GLEAN_10002341,Hvulgare_GLEAN_10018231,Hvulgare_GLEAN_10048442,Hvulgare_GLEAN_10054171,Hvulgare_GLEAN_10050926,Hvulgare_GLEAN_…
GO:0015994	P	chlorophyll metabolic process	52 of 1473 in the list	161 of 15552 in the genome	9.15e-13	Hvulgare_GLEAN_10013903,Hvulgare_GLEAN_10012733,Hvulgare_GLEAN_10049084,Hvulgare_GLEAN_10014370,Hvulgare_GLEAN_10018231,Hvulgare_GLEAN_10008252,Hvulgare_GLEAN_10052810,Hvulgare_GLEAN_10009202,Hvulgare_GLEAN_10049247,Hvulgare_GLEAN_10036252,Hvulgare_GLEAN_10001648,Hvulgare_GLEAN_10013255,Hvulgare_GLEAN_10004705,Hvulgare_GLEAN_10002518,Hvulgare_GLEAN_10005301,Hvulgare_GLEAN_10019433,Hvulgare_GLEAN_…
GO:0000096	P	sulfur amino acid metabolic process	58 of 1473 in the list	196 of 15552 in the genome	1.69e-12	Hvulgare_GLEAN_10028681,Hvulgare_GLEAN_10021195,Hvulgare_GLEAN_10034120,Hvulgare_GLEAN_10008359,Hvulgare_GLEAN_10025508,Hvulgare_GLEAN_10031250,Hvulgare_GLEAN_10051403,Hvulgare_GLEAN_10011393,Hvulgare_GLEAN_10032922,Hvulgare_GLEAN_10004705,Hvulgare_GLEAN_10013255,Hvulgare_GLEAN_10038732,Hvulgare_GLEAN_10017770,Hvulgare_GLEAN_10049247,Hvulgare_GLEAN_10052810,Hvulgare_GLEAN_10046263,Hvulgare_GLEAN_…
GO:0006644	P	phospholipid metabolic process	90 of 1473 in the list	397 of 15552 in the genome	3.18e-12	Hvulgare_GLEAN_10034864,Hvulgare_GLEAN_10026371,Hvulgare_GLEAN_10050808,Hvulgare_GLEAN_10008129,Hvulgare_GLEAN_10015858,Hvulgare_GLEAN_10014724,Hvulgare_GLEAN_10021584,Hvulgare_GLEAN_10042334,Hvulgare_GLEAN_10039025,Hvulgare_GLEAN_10026319,Hvulgare_GLEAN_10030136,Hvulgare_GLEAN_10032291,Hvulgare_GLEAN_10045827,Hvulgare_GLEAN_10026962,Hvulgare_GLEAN_10052835,Hvulgare_GLEAN_10003449,Hvulgare_GLEAN_…
GO:0051186	P	cofactor metabolic process	100 of 1473 in the list	468 of 15552 in the genome	5.21e-12	Hvulgare_GLEAN_10007780,Hvulgare_GLEAN_10046752,Hvulgare_GLEAN_10032468,Hvulgare_GLEAN_10039625,Hvulgare_GLEAN_10017922,Hvulgare_GLEAN_10036482,Hvulgare_GLEAN_10007543,Hvulgare_GLEAN_10007790,Hvulgare_GLEAN_10004991,Hvulgare_GLEAN_10007498,Hvulgare_GLEAN_10032510,Hvulgare_GLEAN_10049300,Hvulgare_GLEAN_10011646,Hvulgare_GLEAN_10030321,Hvulgare_GLEAN_10048611,Hvulgare_GLEAN_10021119,Hvulgare_GLEAN_…
GO:0019253	P	reductive pentose-phosphate cycle	18 of 1473 in the list	23 of 15552 in the genome	1.14e-11	Hvulgare_GLEAN_10038852,Hvulgare_GLEAN_10038853,Hvulgare_GLEAN_10007780,Hvulgare_GLEAN_10003360,Hvulgare_GLEAN_10022255,Hvulgare_GLEAN_10031184,Hvulgare_GLEAN_10002833,Hvulgare_GLEAN_10038855,Hvulgare_GLEAN_10022734,Hvulgare_GLEAN_10051800,Hvulgare_GLEAN_10001025,Hvulgare_GLEAN_10031183,Hvulgare_GLEAN_10051403,Hvulgare_GLEAN_10003804,Hvulgare_GLEAN_10000199,Hvulgare_GLEAN_10014600,Hvulgare_GLEAN_…
GO:0019685	P	photosynthesis, dark reaction	18 of 1473 in the list	23 of 15552 in the genome	1.14e-11	Hvulgare_GLEAN_10051800,Hvulgare_GLEAN_10031183,Hvulgare_GLEAN_10001025,Hvulgare_GLEAN_10015714,Hvulgare_GLEAN_10000199,Hvulgare_GLEAN_10031319,Hvulgare_GLEAN_10014600,Hvulgare_GLEAN_10051403,Hvulgare_GLEAN_10003804,Hvulgare_GLEAN_10007780,Hvulgare_GLEAN_10003360,Hvulgare_GLEAN_10038853,Hvulgare_GLEAN_10038852,Hvulgare_GLEAN_10002833,Hvulgare_GLEAN_10031184,Hvulgare_GLEAN_10022255,Hvulgare_GLEAN_…
GO:0008652	P	cellular amino acid biosynthetic process	81 of 1473 in the list	346 of 15552 in the genome	1.27e-11	Hvulgare_GLEAN_10019433,Hvulgare_GLEAN_10006513,Hvulgare_GLEAN_10037507,Hvulgare_GLEAN_10032720,Hvulgare_GLEAN_10038259,Hvulgare_GLEAN_10024824,Hvulgare_GLEAN_10006138,Hvulgare_GLEAN_10030663,Hvulgare_GLEAN_10049824,Hvulgare_GLEAN_10007737,Hvulgare_GLEAN_10008359,Hvulgare_GLEAN_10016070,Hvulgare_GLEAN_10028681,Hvulgare_GLEAN_10051403,Hvulgare_GLEAN_10045897,Hvulgare_GLEAN_10004705,Hvulgare_GLEAN_…
GO:0055114	P	oxidation-reduction process	296 of 1473 in the list	2065 of 15552 in the genome	1.65e-11	Hvulgare_GLEAN_10041719,Hvulgare_GLEAN_10001839,Hvulgare_GLEAN_10040278,Hvulgare_GLEAN_10007185,Hvulgare_GLEAN_10016096,Hvulgare_GLEAN_10017371,Hvulgare_GLEAN_10011102,Hvulgare_GLEAN_10009791,Hvulgare_GLEAN_10040816,Hvulgare_GLEAN_10043475,Hvulgare_GLEAN_10005463,Hvulgare_GLEAN_10032468,Hvulgare_GLEAN_10015824,Hvulgare_GLEAN_10024053,Hvulgare_GLEAN_10011670,Hvulgare_GLEAN_10024539,Hvulgare_GLEAN_…
GO:0015977	P	carbon fixation	20 of 1473 in the list	29 of 15552 in the genome	2.05e-11	Hvulgare_GLEAN_10015714,Hvulgare_GLEAN_10014600,Hvulgare_GLEAN_10000199,Hvulgare_GLEAN_10031319,Hvulgare_GLEAN_10051403,Hvulgare_GLEAN_10003804,Hvulgare_GLEAN_10031183,Hvulgare_GLEAN_10001025,Hvulgare_GLEAN_10021481,Hvulgare_GLEAN_10025462,Hvulgare_GLEAN_10051800,Hvulgare_GLEAN_10022734,Hvulgare_GLEAN_10038855,Hvulgare_GLEAN_10002833,Hvulgare_GLEAN_10031184,Hvulgare_GLEAN_10022255,Hvulgare_GLEAN_…
GO:0006007	P	glucose catabolic process	56 of 1473 in the list	195 of 15552 in the genome	2.22e-11	Hvulgare_GLEAN_10017371,Hvulgare_GLEAN_10016096,Hvulgare_GLEAN_10017799,Hvulgare_GLEAN_10042480,Hvulgare_GLEAN_10026260,Hvulgare_GLEAN_10028705,Hvulgare_GLEAN_10022640,Hvulgare_GLEAN_10032761,Hvulgare_GLEAN_10035147,Hvulgare_GLEAN_10032380,Hvulgare_GLEAN_10041944,Hvulgare_GLEAN_10014600,Hvulgare_GLEAN_10024554,Hvulgare_GLEAN_10007780,Hvulgare_GLEAN_10003360,Hvulgare_GLEAN_10046752,Hvulgare_GLEAN_…
GO:0019320	P	hexose catabolic process	56 of 1473 in the list	195 of 15552 in the genome	2.22e-11	Hvulgare_GLEAN_10046752,Hvulgare_GLEAN_10007780,Hvulgare_GLEAN_10003360,Hvulgare_GLEAN_10017922,Hvulgare_GLEAN_10050808,Hvulgare_GLEAN_10020192,Hvulgare_GLEAN_10039625,Hvulgare_GLEAN_10034864,Hvulgare_GLEAN_10023262,Hvulgare_GLEAN_10032510,Hvulgare_GLEAN_10059401,Hvulgare_GLEAN_10007498,Hvulgare_GLEAN_10001696,Hvulgare_GLEAN_10048611,Hvulgare_GLEAN_10030321,Hvulgare_GLEAN_10049300,Hvulgare_GLEAN_…
GO:0046365	P	monosaccharide catabolic process	56 of 1473 in the list	195 of 15552 in the genome	2.22e-11	Hvulgare_GLEAN_10059401,Hvulgare_GLEAN_10032510,Hvulgare_GLEAN_10007498,Hvulgare_GLEAN_10001696,Hvulgare_GLEAN_10048611,Hvulgare_GLEAN_10030321,Hvulgare_GLEAN_10049300,Hvulgare_GLEAN_10046752,Hvulgare_GLEAN_10003360,Hvulgare_GLEAN_10007780,Hvulgare_GLEAN_10050808,Hvulgare_GLEAN_10017922,Hvulgare_GLEAN_10020192,Hvulgare_GLEAN_10039625,Hvulgare_GLEAN_10034864,Hvulgare_GLEAN_10023262,Hvulgare_GLEAN_…
GO:0006778	P	porphyrin-containing compound metabolic process	55 of 1473 in the list	190 of 15552 in the genome	2.64e-11	Hvulgare_GLEAN_10013903,Hvulgare_GLEAN_10012733,Hvulgare_GLEAN_10018231,Hvulgare_GLEAN_10014370,Hvulgare_GLEAN_10049084,Hvulgare_GLEAN_10052810,Hvulgare_GLEAN_10008252,Hvulgare_GLEAN_10049247,Hvulgare_GLEAN_10036252,Hvulgare_GLEAN_10009202,Hvulgare_GLEAN_10001648,Hvulgare_GLEAN_10013255,Hvulgare_GLEAN_10004705,Hvulgare_GLEAN_10005301,Hvulgare_GLEAN_10002518,Hvulgare_GLEAN_10005513,Hvulgare_GLEAN_…
GO:0006364	P	rRNA processing	65 of 1473 in the list	249 of 15552 in the genome	2.68e-11	Hvulgare_GLEAN_10009611,Hvulgare_GLEAN_10023538,Hvulgare_GLEAN_10022734,Hvulgare_GLEAN_10011256,Hvulgare_GLEAN_10054171,Hvulgare_GLEAN_10048442,Hvulgare_GLEAN_10007566,Hvulgare_GLEAN_10049084,Hvulgare_GLEAN_10031852,Hvulgare_GLEAN_10013903,Hvulgare_GLEAN_10012733,Hvulgare_GLEAN_10016480,Hvulgare_GLEAN_10001186,Hvulgare_GLEAN_10014786,Hvulgare_GLEAN_10049247,Hvulgare_GLEAN_10059657,Hvulgare_GLEAN_…
GO:0072524	P	pyridine-containing compound metabolic process	53 of 1473 in the list	179 of 15552 in the genome	2.85e-11	Hvulgare_GLEAN_10049247,Hvulgare_GLEAN_10059657,Hvulgare_GLEAN_10003405,Hvulgare_GLEAN_10033001,Hvulgare_GLEAN_10004705,Hvulgare_GLEAN_10013255,Hvulgare_GLEAN_10012053,Hvulgare_GLEAN_10016614,Hvulgare_GLEAN_10012733,Hvulgare_GLEAN_10051403,Hvulgare_GLEAN_10013903,Hvulgare_GLEAN_10002341,Hvulgare_GLEAN_10018231,Hvulgare_GLEAN_10048442,Hvulgare_GLEAN_10054171,Hvulgare_GLEAN_10050926,Hvulgare_GLEAN_…
GO:0046496	P	nicotinamide nucleotide metabolic process	51 of 1473 in the list	168 of 15552 in the genome	2.94e-11	Hvulgare_GLEAN_10032380,Hvulgare_GLEAN_10035147,Hvulgare_GLEAN_10041944,Hvulgare_GLEAN_10014600,Hvulgare_GLEAN_10024554,Hvulgare_GLEAN_10016096,Hvulgare_GLEAN_10017799,Hvulgare_GLEAN_10017371,Hvulgare_GLEAN_10022640,Hvulgare_GLEAN_10032761,Hvulgare_GLEAN_10026260,Hvulgare_GLEAN_10042480,Hvulgare_GLEAN_10028705,Hvulgare_GLEAN_10007498,Hvulgare_GLEAN_10032510,Hvulgare_GLEAN_10030321,Hvulgare_GLEAN_…
GO:0044272	P	sulfur compound biosynthetic process	72 of 1473 in the list	294 of 15552 in the genome	3.61e-11	Hvulgare_GLEAN_10051403,Hvulgare_GLEAN_10018231,Hvulgare_GLEAN_10008359,Hvulgare_GLEAN_10041550,Hvulgare_GLEAN_10028681,Hvulgare_GLEAN_10045897,Hvulgare_GLEAN_10004705,Hvulgare_GLEAN_10005725,Hvulgare_GLEAN_10037507,Hvulgare_GLEAN_10019433,Hvulgare_GLEAN_10038259,Hvulgare_GLEAN_10032720,Hvulgare_GLEAN_10021838,Hvulgare_GLEAN_10049824,Hvulgare_GLEAN_10017905,Hvulgare_GLEAN_10007049,Hvulgare_GLEAN_…
GO:0009668	P	plastid membrane organization	51 of 1473 in the list	169 of 15552 in the genome	3.83e-11	Hvulgare_GLEAN_10023538,Hvulgare_GLEAN_10014562,Hvulgare_GLEAN_10019433,Hvulgare_GLEAN_10015176,Hvulgare_GLEAN_10022255,Hvulgare_GLEAN_10051441,Hvulgare_GLEAN_10013279,Hvulgare_GLEAN_10007566,Hvulgare_GLEAN_10050926,Hvulgare_GLEAN_10049824,Hvulgare_GLEAN_10031852,Hvulgare_GLEAN_10013903,Hvulgare_GLEAN_10030460,Hvulgare_GLEAN_10016070,Hvulgare_GLEAN_10031756,Hvulgare_GLEAN_10014537,Hvulgare_GLEAN_…
GO:0010027	P	thylakoid membrane organization	51 of 1473 in the list	169 of 15552 in the genome	3.83e-11	Hvulgare_GLEAN_10014537,Hvulgare_GLEAN_10042433,Hvulgare_GLEAN_10014789,Hvulgare_GLEAN_10013255,Hvulgare_GLEAN_10045897,Hvulgare_GLEAN_10013903,Hvulgare_GLEAN_10031852,Hvulgare_GLEAN_10031756,Hvulgare_GLEAN_10030460,Hvulgare_GLEAN_10016070,Hvulgare_GLEAN_10007566,Hvulgare_GLEAN_10013279,Hvulgare_GLEAN_10049824,Hvulgare_GLEAN_10050926,Hvulgare_GLEAN_10023538,Hvulgare_GLEAN_10015176,Hvulgare_GLEAN_…
GO:0019362	P	pyridine nucleotide metabolic process	51 of 1473 in the list	169 of 15552 in the genome	3.83e-11	Hvulgare_GLEAN_10032510,Hvulgare_GLEAN_10007498,Hvulgare_GLEAN_10048611,Hvulgare_GLEAN_10001696,Hvulgare_GLEAN_10030321,Hvulgare_GLEAN_10049300,Hvulgare_GLEAN_10046752,Hvulgare_GLEAN_10003360,Hvulgare_GLEAN_10007780,Hvulgare_GLEAN_10050808,Hvulgare_GLEAN_10017922,Hvulgare_GLEAN_10039625,Hvulgare_GLEAN_10034864,Hvulgare_GLEAN_10023262,Hvulgare_GLEAN_10032380,Hvulgare_GLEAN_10035147,Hvulgare_GLEAN_…
GO:0033013	P	tetrapyrrole metabolic process	55 of 1473 in the list	193 of 15552 in the genome	5.48e-11	Hvulgare_GLEAN_10049084,Hvulgare_GLEAN_10018231,Hvulgare_GLEAN_10014370,Hvulgare_GLEAN_10012733,Hvulgare_GLEAN_10013903,Hvulgare_GLEAN_10013255,Hvulgare_GLEAN_10001648,Hvulgare_GLEAN_10004705,Hvulgare_GLEAN_10052810,Hvulgare_GLEAN_10008252,Hvulgare_GLEAN_10009202,Hvulgare_GLEAN_10049247,Hvulgare_GLEAN_10036252,Hvulgare_GLEAN_10019433,Hvulgare_GLEAN_10037507,Hvulgare_GLEAN_10005513,Hvulgare_GLEAN_…
GO:0016072	P	rRNA metabolic process	65 of 1473 in the list	253 of 15552 in the genome	6.08e-11	Hvulgare_GLEAN_10030321,Hvulgare_GLEAN_10048611,Hvulgare_GLEAN_10011646,Hvulgare_GLEAN_10007543,Hvulgare_GLEAN_10017922,Hvulgare_GLEAN_10036649,Hvulgare_GLEAN_10007780,Hvulgare_GLEAN_10006590,Hvulgare_GLEAN_10014600,Hvulgare_GLEAN_10041944,Hvulgare_GLEAN_10043676,Hvulgare_GLEAN_10003113,Hvulgare_GLEAN_10022640,Hvulgare_GLEAN_10037892,Hvulgare_GLEAN_10016096,Hvulgare_GLEAN_10036265,Hvulgare_GLEAN_…
GO:0015995	P	chlorophyll biosynthetic process	41 of 1473 in the list	119 of 15552 in the genome	9.56e-11	Hvulgare_GLEAN_10034864,Hvulgare_GLEAN_10029030,Hvulgare_GLEAN_10007780,Hvulgare_GLEAN_10030321,Hvulgare_GLEAN_10021119,Hvulgare_GLEAN_10001696,Hvulgare_GLEAN_10042334,Hvulgare_GLEAN_10048611,Hvulgare_GLEAN_10011646,Hvulgare_GLEAN_10007790,Hvulgare_GLEAN_10007543,Hvulgare_GLEAN_10006967,Hvulgare_GLEAN_10004991,Hvulgare_GLEAN_10026962,Hvulgare_GLEAN_10003449,Hvulgare_GLEAN_10016096,Hvulgare_GLEAN_…
GO:0000097	P	sulfur amino acid biosynthetic process	50 of 1473 in the list	169 of 15552 in the genome	1.62e-10	Hvulgare_GLEAN_10000233,Hvulgare_GLEAN_10025248,Hvulgare_GLEAN_10017905,Hvulgare_GLEAN_10007049,Hvulgare_GLEAN_10024812,Hvulgare_GLEAN_10003804,Hvulgare_GLEAN_10007764,Hvulgare_GLEAN_10009791,Hvulgare_GLEAN_10014600,Hvulgare_GLEAN_10032923,Hvulgare_GLEAN_10015696,Hvulgare_GLEAN_10027234,Hvulgare_GLEAN_10002599,Hvulgare_GLEAN_10028705,Hvulgare_GLEAN_10003449,Hvulgare_GLEAN_10022640,Hvulgare_GLEAN_…
GO:0006733	P	oxidoreduction coenzyme metabolic process	58 of 1473 in the list	216 of 15552 in the genome	1.88e-10	Hvulgare_GLEAN_10043876,Hvulgare_GLEAN_10022255,Hvulgare_GLEAN_10037507,Hvulgare_GLEAN_10019433,Hvulgare_GLEAN_10002833,Hvulgare_GLEAN_10011487,Hvulgare_GLEAN_10005301,Hvulgare_GLEAN_10050926,Hvulgare_GLEAN_10022485,Hvulgare_GLEAN_10048442,Hvulgare_GLEAN_10054171,Hvulgare_GLEAN_10018231,Hvulgare_GLEAN_10013903,Hvulgare_GLEAN_10012733,Hvulgare_GLEAN_10051403,Hvulgare_GLEAN_10002341,Hvulgare_GLEAN_…
GO:1901607	P	alpha-amino acid biosynthetic process	65 of 1473 in the list	267 of 15552 in the genome	9.03e-10	Hvulgare_GLEAN_10011275,Hvulgare_GLEAN_10032121,Hvulgare_GLEAN_10016377,Hvulgare_GLEAN_10024053,Hvulgare_GLEAN_10046752,Hvulgare_GLEAN_10036288,Hvulgare_GLEAN_10024539,Hvulgare_GLEAN_10036701,Hvulgare_GLEAN_10007780,Hvulgare_GLEAN_10011999,Hvulgare_GLEAN_10014600,Hvulgare_GLEAN_10009791,Hvulgare_GLEAN_10003804,Hvulgare_GLEAN_10007764,Hvulgare_GLEAN_10024812,Hvulgare_GLEAN_10017905,Hvulgare_GLEAN_…
GO:0006779	P	porphyrin-containing compound biosynthetic process	44 of 1473 in the list	143 of 15552 in the genome	1.09e-09	Hvulgare_GLEAN_10009202,Hvulgare_GLEAN_10049247,Hvulgare_GLEAN_10052810,Hvulgare_GLEAN_10008252,Hvulgare_GLEAN_10004705,Hvulgare_GLEAN_10013255,Hvulgare_GLEAN_10012733,Hvulgare_GLEAN_10013903,Hvulgare_GLEAN_10049084,Hvulgare_GLEAN_10014370,Hvulgare_GLEAN_10048442,Hvulgare_GLEAN_10013058,Hvulgare_GLEAN_10049824,Hvulgare_GLEAN_10050926,Hvulgare_GLEAN_10014897,Hvulgare_GLEAN_10022485,Hvulgare_GLEAN_…
GO:0009063	P	cellular amino acid catabolic process	37 of 1473 in the list	107 of 15552 in the genome	1.41e-09	Hvulgare_GLEAN_10003449,Hvulgare_GLEAN_10026962,Hvulgare_GLEAN_10048708,Hvulgare_GLEAN_10005523,Hvulgare_GLEAN_10007147,Hvulgare_GLEAN_10054698,Hvulgare_GLEAN_10035800,Hvulgare_GLEAN_10003788,Hvulgare_GLEAN_10018813,Hvulgare_GLEAN_10025825,Hvulgare_GLEAN_10047291,Hvulgare_GLEAN_10021119,Hvulgare_GLEAN_10058809,Hvulgare_GLEAN_10042334,Hvulgare_GLEAN_10007790,Hvulgare_GLEAN_10032121,Hvulgare_GLEAN_…
GO:1901606	P	alpha-amino acid catabolic process	36 of 1473 in the list	102 of 15552 in the genome	1.42e-09	Hvulgare_GLEAN_10050656,Hvulgare_GLEAN_10017279,Hvulgare_GLEAN_10007494,Hvulgare_GLEAN_10006116,Hvulgare_GLEAN_10002518,Hvulgare_GLEAN_10002833,Hvulgare_GLEAN_10046344,Hvulgare_GLEAN_10052810,Hvulgare_GLEAN_10024730,Hvulgare_GLEAN_10049247,Hvulgare_GLEAN_10013255,Hvulgare_GLEAN_10012053,Hvulgare_GLEAN_10037852,Hvulgare_GLEAN_10004705,Hvulgare_GLEAN_10016635,Hvulgare_GLEAN_10012002,Hvulgare_GLEAN_…
GO:1901564	P	organonitrogen compound metabolic process	257 of 1473 in the list	1804 of 15552 in the genome	3.1e-09	Hvulgare_GLEAN_10048442,Hvulgare_GLEAN_10020476,Hvulgare_GLEAN_10054171,Hvulgare_GLEAN_10058963,Hvulgare_GLEAN_10006030,Hvulgare_GLEAN_10008353,Hvulgare_GLEAN_10005301,Hvulgare_GLEAN_10053013,Hvulgare_GLEAN_10015112,Hvulgare_GLEAN_10024730,Hvulgare_GLEAN_10029567,Hvulgare_GLEAN_10013255,Hvulgare_GLEAN_10038732,Hvulgare_GLEAN_10005189,Hvulgare_GLEAN_10011287,Hvulgare_GLEAN_10007857,Hvulgare_GLEAN_…
GO:0033014	P	tetrapyrrole biosynthetic process	44 of 1473 in the list	147 of 15552 in the genome	3.15e-09	Hvulgare_GLEAN_10050926,Hvulgare_GLEAN_10014897,Hvulgare_GLEAN_10049824,Hvulgare_GLEAN_10022485,Hvulgare_GLEAN_10048442,Hvulgare_GLEAN_10013058,Hvulgare_GLEAN_10051441,Hvulgare_GLEAN_10022255,Hvulgare_GLEAN_10019433,Hvulgare_GLEAN_10037507,Hvulgare_GLEAN_10004705,Hvulgare_GLEAN_10013255,Hvulgare_GLEAN_10009202,Hvulgare_GLEAN_10049247,Hvulgare_GLEAN_10052810,Hvulgare_GLEAN_10008252,Hvulgare_GLEAN_…
GO:0006790	P	sulfur compound metabolic process	77 of 1473 in the list	354 of 15552 in the genome	3.37e-09	Hvulgare_GLEAN_10023554,Hvulgare_GLEAN_10049088,Hvulgare_GLEAN_10035147,Hvulgare_GLEAN_10000233,Hvulgare_GLEAN_10059728,Hvulgare_GLEAN_10027234,Hvulgare_GLEAN_10015696,Hvulgare_GLEAN_10026962,Hvulgare_GLEAN_10003449,Hvulgare_GLEAN_10028705,Hvulgare_GLEAN_10027689,Hvulgare_GLEAN_10032923,Hvulgare_GLEAN_10005523,Hvulgare_GLEAN_10042334,Hvulgare_GLEAN_10031235,Hvulgare_GLEAN_10026371,Hvulgare_GLEAN_…
GO:0044281	P	small molecule metabolic process	342 of 1473 in the list	2581 of 15552 in the genome	5.37e-09	Hvulgare_GLEAN_10009791,Hvulgare_GLEAN_10003804,Hvulgare_GLEAN_10042005,Hvulgare_GLEAN_10017371,Hvulgare_GLEAN_10037494,Hvulgare_GLEAN_10016096,Hvulgare_GLEAN_10004991,Hvulgare_GLEAN_10035285,Hvulgare_GLEAN_10007498,Hvulgare_GLEAN_10016377,Hvulgare_GLEAN_10032468,Hvulgare_GLEAN_10024053,Hvulgare_GLEAN_10036701,Hvulgare_GLEAN_10007780,Hvulgare_GLEAN_10008767,Hvulgare_GLEAN_10025679,Hvulgare_GLEAN_…
GO:0044724	P	single-organism carbohydrate catabolic process	78 of 1473 in the list	365 of 15552 in the genome	6.25e-09	Hvulgare_GLEAN_10019433,Hvulgare_GLEAN_10037507,Hvulgare_GLEAN_10035813,Hvulgare_GLEAN_10022255,Hvulgare_GLEAN_10024028,Hvulgare_GLEAN_10052101,Hvulgare_GLEAN_10022485,Hvulgare_GLEAN_10003806,Hvulgare_GLEAN_10050926,Hvulgare_GLEAN_10013467,Hvulgare_GLEAN_10018231,Hvulgare_GLEAN_10002341,Hvulgare_GLEAN_10051403,Hvulgare_GLEAN_10017677,Hvulgare_GLEAN_10016614,Hvulgare_GLEAN_10004705,Hvulgare_GLEAN_…
GO:0042254	P	ribosome biogenesis	68 of 1473 in the list	298 of 15552 in the genome	6.72e-09	Hvulgare_GLEAN_10014600,Hvulgare_GLEAN_10041944,Hvulgare_GLEAN_10042900,Hvulgare_GLEAN_10006590,Hvulgare_GLEAN_10003113,Hvulgare_GLEAN_10043676,Hvulgare_GLEAN_10005191,Hvulgare_GLEAN_10016096,Hvulgare_GLEAN_10036265,Hvulgare_GLEAN_10017371,Hvulgare_GLEAN_10028593,Hvulgare_GLEAN_10022640,Hvulgare_GLEAN_10037892,Hvulgare_GLEAN_10007543,Hvulgare_GLEAN_10048611,Hvulgare_GLEAN_10030321,Hvulgare_GLEAN_…
GO:0032787	P	monocarboxylic acid metabolic process	147 of 1473 in the list	887 of 15552 in the genome	8.2e-09	Hvulgare_GLEAN_10017799,Hvulgare_GLEAN_10005523,Hvulgare_GLEAN_10045827,Hvulgare_GLEAN_10014608,Hvulgare_GLEAN_10003449,Hvulgare_GLEAN_10052835,Hvulgare_GLEAN_10057177,Hvulgare_GLEAN_10032380,Hvulgare_GLEAN_10040153,Hvulgare_GLEAN_10049088,Hvulgare_GLEAN_10050808,Hvulgare_GLEAN_10034864,Hvulgare_GLEAN_10030136,Hvulgare_GLEAN_10026319,Hvulgare_GLEAN_10032291,Hvulgare_GLEAN_10042334,Hvulgare_GLEAN_…
GO:0009658	P	chloroplast organization	49 of 1473 in the list	183 of 15552 in the genome	1.7e-08	Hvulgare_GLEAN_10031852,Hvulgare_GLEAN_10022416,Hvulgare_GLEAN_10011393,Hvulgare_GLEAN_10024549,Hvulgare_GLEAN_10016070,Hvulgare_GLEAN_10033190,Hvulgare_GLEAN_10014786,Hvulgare_GLEAN_10014789,Hvulgare_GLEAN_10045897,Hvulgare_GLEAN_10013255,Hvulgare_GLEAN_10001186,Hvulgare_GLEAN_10019433,Hvulgare_GLEAN_10003708,Hvulgare_GLEAN_10022255,Hvulgare_GLEAN_10015176,Hvulgare_GLEAN_10051441,Hvulgare_GLEAN_…
GO:0005975	P	carbohydrate metabolic process	224 of 1473 in the list	1547 of 15552 in the genome	2.31e-08	Hvulgare_GLEAN_10011695,Hvulgare_GLEAN_10042005,Hvulgare_GLEAN_10017371,Hvulgare_GLEAN_10042287,Hvulgare_GLEAN_10016096,Hvulgare_GLEAN_10037494,Hvulgare_GLEAN_10051800,Hvulgare_GLEAN_10026571,Hvulgare_GLEAN_10003804,Hvulgare_GLEAN_10014600,Hvulgare_GLEAN_10001160,Hvulgare_GLEAN_10021933,Hvulgare_GLEAN_10019011,Hvulgare_GLEAN_10043457,Hvulgare_GLEAN_10010004,Hvulgare_GLEAN_10009702,Hvulgare_GLEAN_…
GO:1901566	P	organonitrogen compound biosynthetic process	135 of 1473 in the list	811 of 15552 in the genome	4.78e-08	Hvulgare_GLEAN_10008252,Hvulgare_GLEAN_10051403,Hvulgare_GLEAN_10016070,Hvulgare_GLEAN_10028681,Hvulgare_GLEAN_10007737,Hvulgare_GLEAN_10007494,Hvulgare_GLEAN_10022485,Hvulgare_GLEAN_10014897,Hvulgare_GLEAN_10030663,Hvulgare_GLEAN_10049824,Hvulgare_GLEAN_10006138,Hvulgare_GLEAN_10006513,Hvulgare_GLEAN_10019433,Hvulgare_GLEAN_10022255,Hvulgare_GLEAN_10017371,Hvulgare_GLEAN_10016096,Hvulgare_GLEAN_…
GO:0044802	P	single-organism membrane organization	61 of 1473 in the list	265 of 15552 in the genome	5.87e-08	Hvulgare_GLEAN_10024554,Hvulgare_GLEAN_10014600,Hvulgare_GLEAN_10055512,Hvulgare_GLEAN_10041944,Hvulgare_GLEAN_10009978,Hvulgare_GLEAN_10023554,Hvulgare_GLEAN_10025248,Hvulgare_GLEAN_10022759,Hvulgare_GLEAN_10040575,Hvulgare_GLEAN_10035147,Hvulgare_GLEAN_10003449,Hvulgare_GLEAN_10052835,Hvulgare_GLEAN_10042480,Hvulgare_GLEAN_10035740,Hvulgare_GLEAN_10016096,Hvulgare_GLEAN_10017371,Hvulgare_GLEAN_…
GO:0019318	P	hexose metabolic process	69 of 1473 in the list	320 of 15552 in the genome	7.27e-08	Hvulgare_GLEAN_10022640,Hvulgare_GLEAN_10002599,Hvulgare_GLEAN_10026260,Hvulgare_GLEAN_10042480,Hvulgare_GLEAN_10016096,Hvulgare_GLEAN_10017371,Hvulgare_GLEAN_10035249,Hvulgare_GLEAN_10014600,Hvulgare_GLEAN_10041944,Hvulgare_GLEAN_10017922,Hvulgare_GLEAN_10039625,Hvulgare_GLEAN_10020192,Hvulgare_GLEAN_10046752,Hvulgare_GLEAN_10002861,Hvulgare_GLEAN_10007780,Hvulgare_GLEAN_10048611,Hvulgare_GLEAN_…
GO:0006732	P	coenzyme metabolic process	73 of 1473 in the list	348 of 15552 in the genome	7.73e-08	Hvulgare_GLEAN_10048442,Hvulgare_GLEAN_10054171,Hvulgare_GLEAN_10054300,Hvulgare_GLEAN_10002375,Hvulgare_GLEAN_10006030,Hvulgare_GLEAN_10011487,Hvulgare_GLEAN_10005301,Hvulgare_GLEAN_10043876,Hvulgare_GLEAN_10002833,Hvulgare_GLEAN_10059657,Hvulgare_GLEAN_10049247,Hvulgare_GLEAN_10052810,Hvulgare_GLEAN_10046344,Hvulgare_GLEAN_10046263,Hvulgare_GLEAN_10029567,Hvulgare_GLEAN_10013255,Hvulgare_GLEAN_…
GO:0000023	P	maltose metabolic process	32 of 1473 in the list	94 of 15552 in the genome	7.81e-08	Hvulgare_GLEAN_10039025,Hvulgare_GLEAN_10011408,Hvulgare_GLEAN_10021151,Hvulgare_GLEAN_10048611,Hvulgare_GLEAN_10032510,Hvulgare_GLEAN_10017751,Hvulgare_GLEAN_10016836,Hvulgare_GLEAN_10042614,Hvulgare_GLEAN_10003804,Hvulgare_GLEAN_10009978,Hvulgare_GLEAN_10059728,Hvulgare_GLEAN_10040153,Hvulgare_GLEAN_10037497,Hvulgare_GLEAN_10019011,Hvulgare_GLEAN_10026260,Hvulgare_GLEAN_10022640,Hvulgare_GLEAN_…
GO:0006006	P	glucose metabolic process	64 of 1473 in the list	287 of 15552 in the genome	8.25e-08	Hvulgare_GLEAN_10014600,Hvulgare_GLEAN_10041944,Hvulgare_GLEAN_10026260,Hvulgare_GLEAN_10042480,Hvulgare_GLEAN_10002599,Hvulgare_GLEAN_10022640,Hvulgare_GLEAN_10035249,Hvulgare_GLEAN_10017371,Hvulgare_GLEAN_10016096,Hvulgare_GLEAN_10049300,Hvulgare_GLEAN_10030321,Hvulgare_GLEAN_10048611,Hvulgare_GLEAN_10007498,Hvulgare_GLEAN_10032510,Hvulgare_GLEAN_10059401,Hvulgare_GLEAN_10020192,Hvulgare_GLEAN_…
GO:0005982	P	starch metabolic process	43 of 1473 in the list	156 of 15552 in the genome	1.12e-07	Hvulgare_GLEAN_10049511,Hvulgare_GLEAN_10015176,Hvulgare_GLEAN_10043876,Hvulgare_GLEAN_10022255,Hvulgare_GLEAN_10019433,Hvulgare_GLEAN_10023538,Hvulgare_GLEAN_10041395,Hvulgare_GLEAN_10003127,Hvulgare_GLEAN_10036882,Hvulgare_GLEAN_10012733,Hvulgare_GLEAN_10051403,Hvulgare_GLEAN_10002341,Hvulgare_GLEAN_10004705,Hvulgare_GLEAN_10042433,Hvulgare_GLEAN_10016614,Hvulgare_GLEAN_10037035,Hvulgare_GLEAN_…
GO:0019252	P	starch biosynthetic process	40 of 1473 in the list	139 of 15552 in the genome	1.22e-07	Hvulgare_GLEAN_10003804,Hvulgare_GLEAN_10009978,Hvulgare_GLEAN_10040153,Hvulgare_GLEAN_10035147,Hvulgare_GLEAN_10037497,Hvulgare_GLEAN_10059728,Hvulgare_GLEAN_10019011,Hvulgare_GLEAN_10026260,Hvulgare_GLEAN_10007686,Hvulgare_GLEAN_10022640,Hvulgare_GLEAN_10011599,Hvulgare_GLEAN_10042287,Hvulgare_GLEAN_10019264,Hvulgare_GLEAN_10049300,Hvulgare_GLEAN_10011408,Hvulgare_GLEAN_10039025,Hvulgare_GLEAN_…
GO:0022613	P	ribonucleoprotein complex biogenesis	69 of 1473 in the list	325 of 15552 in the genome	1.5e-07	Hvulgare_GLEAN_10023554,Hvulgare_GLEAN_10024554,Hvulgare_GLEAN_10035147,Hvulgare_GLEAN_10037497,Hvulgare_GLEAN_10059728,Hvulgare_GLEAN_10045827,Hvulgare_GLEAN_10003449,Hvulgare_GLEAN_10028705,Hvulgare_GLEAN_10017799,Hvulgare_GLEAN_10014724,Hvulgare_GLEAN_10001696,Hvulgare_GLEAN_10026319,Hvulgare_GLEAN_10035215,Hvulgare_GLEAN_10007040,Hvulgare_GLEAN_10023262,Hvulgare_GLEAN_10034864,Hvulgare_GLEAN_…
GO:0061024	P	membrane organization	63 of 1473 in the list	289 of 15552 in the genome	3.17e-07	Hvulgare_GLEAN_10031852,Hvulgare_GLEAN_10051403,Hvulgare_GLEAN_10036089,Hvulgare_GLEAN_10013903,Hvulgare_GLEAN_10031250,Hvulgare_GLEAN_10030460,Hvulgare_GLEAN_10016070,Hvulgare_GLEAN_10031756,Hvulgare_GLEAN_10014537,Hvulgare_GLEAN_10014789,Hvulgare_GLEAN_10013255,Hvulgare_GLEAN_10045897,Hvulgare_GLEAN_10042433,Hvulgare_GLEAN_10004705,Hvulgare_GLEAN_10012830,Hvulgare_GLEAN_10023538,Hvulgare_GLEAN_…
GO:0044255	P	cellular lipid metabolic process	149 of 1473 in the list	953 of 15552 in the genome	4.79e-07	Hvulgare_GLEAN_10029869,Hvulgare_GLEAN_10026269,Hvulgare_GLEAN_10033816,Hvulgare_GLEAN_10005599,Hvulgare_GLEAN_10022563,Hvulgare_GLEAN_10051403,Hvulgare_GLEAN_10049824,Hvulgare_GLEAN_10037112,Hvulgare_GLEAN_10028818,Hvulgare_GLEAN_10019433,Hvulgare_GLEAN_10000566,Hvulgare_GLEAN_10023731,Hvulgare_GLEAN_10022255,Hvulgare_GLEAN_10015176,Hvulgare_GLEAN_10012830,Hvulgare_GLEAN_10017371,Hvulgare_GLEAN_…
GO:0016052	P	carbohydrate catabolic process	88 of 1473 in the list	471 of 15552 in the genome	4.99e-07	Hvulgare_GLEAN_10013467,Hvulgare_GLEAN_10042487,Hvulgare_GLEAN_10022485,Hvulgare_GLEAN_10003806,Hvulgare_GLEAN_10050926,Hvulgare_GLEAN_10024028,Hvulgare_GLEAN_10041395,Hvulgare_GLEAN_10052101,Hvulgare_GLEAN_10017124,Hvulgare_GLEAN_10034609,Hvulgare_GLEAN_10057591,Hvulgare_GLEAN_10019433,Hvulgare_GLEAN_10037507,Hvulgare_GLEAN_10035813,Hvulgare_GLEAN_10022255,Hvulgare_GLEAN_10033001,Hvulgare_GLEAN_…
GO:0034660	P	ncRNA metabolic process	88 of 1473 in the list	474 of 15552 in the genome	6.97e-07	Hvulgare_GLEAN_10059728,Hvulgare_GLEAN_10035147,Hvulgare_GLEAN_10037497,Hvulgare_GLEAN_10024554,Hvulgare_GLEAN_10056989,Hvulgare_GLEAN_10023554,Hvulgare_GLEAN_10017799,Hvulgare_GLEAN_10042712,Hvulgare_GLEAN_10040184,Hvulgare_GLEAN_10045827,Hvulgare_GLEAN_10003449,Hvulgare_GLEAN_10028705,Hvulgare_GLEAN_10052835,Hvulgare_GLEAN_10035215,Hvulgare_GLEAN_10030136,Hvulgare_GLEAN_10026319,Hvulgare_GLEAN_…
GO:0005996	P	monosaccharide metabolic process	73 of 1473 in the list	370 of 15552 in the genome	1.43e-06	Hvulgare_GLEAN_10037494,Hvulgare_GLEAN_10016096,Hvulgare_GLEAN_10017371,Hvulgare_GLEAN_10035249,Hvulgare_GLEAN_10022640,Hvulgare_GLEAN_10002599,Hvulgare_GLEAN_10042480,Hvulgare_GLEAN_10026260,Hvulgare_GLEAN_10014600,Hvulgare_GLEAN_10041944,Hvulgare_GLEAN_10046752,Hvulgare_GLEAN_10002861,Hvulgare_GLEAN_10007780,Hvulgare_GLEAN_10017922,Hvulgare_GLEAN_10020192,Hvulgare_GLEAN_10039625,Hvulgare_GLEAN_…
GO:0044085	P	cellular component biogenesis	144 of 1473 in the list	929 of 15552 in the genome	1.79e-06	Hvulgare_GLEAN_10051591,Hvulgare_GLEAN_10048442,Hvulgare_GLEAN_10007566,Hvulgare_GLEAN_10058963,Hvulgare_GLEAN_10054171,Hvulgare_GLEAN_10049511,Hvulgare_GLEAN_10034998,Hvulgare_GLEAN_10031464,Hvulgare_GLEAN_10022734,Hvulgare_GLEAN_10035200,Hvulgare_GLEAN_10001429,Hvulgare_GLEAN_10021742,Hvulgare_GLEAN_10059657,Hvulgare_GLEAN_10027758,Hvulgare_GLEAN_10012142,Hvulgare_GLEAN_10025508,Hvulgare_GLEAN_…
GO:0010218	P	response to far red light	21 of 1473 in the list	50 of 15552 in the genome	2e-06	Hvulgare_GLEAN_10034145,Hvulgare_GLEAN_10014600,Hvulgare_GLEAN_10009702,Hvulgare_GLEAN_10031052,Hvulgare_GLEAN_10022640,Hvulgare_GLEAN_10059657,Hvulgare_GLEAN_10037892,Hvulgare_GLEAN_10003449,Hvulgare_GLEAN_10052810,Hvulgare_GLEAN_10004705,Hvulgare_GLEAN_10017371,Hvulgare_GLEAN_10030321,Hvulgare_GLEAN_10001696,Hvulgare_GLEAN_10022255,Hvulgare_GLEAN_10017922,Hvulgare_GLEAN_10022982,Hvulgare_GLEAN_…
GO:0016053	P	organic acid biosynthetic process	115 of 1473 in the list	694 of 15552 in the genome	2.02e-06	Hvulgare_GLEAN_10023538,Hvulgare_GLEAN_10002833,Hvulgare_GLEAN_10020476,Hvulgare_GLEAN_10010980,Hvulgare_GLEAN_10054300,Hvulgare_GLEAN_10043562,Hvulgare_GLEAN_10043879,Hvulgare_GLEAN_10013803,Hvulgare_GLEAN_10048442,Hvulgare_GLEAN_10017279,Hvulgare_GLEAN_10013806,Hvulgare_GLEAN_10011466,Hvulgare_GLEAN_10011393,Hvulgare_GLEAN_10031250,Hvulgare_GLEAN_10021195,Hvulgare_GLEAN_10008482,Hvulgare_GLEAN_…
GO:0046394	P	carboxylic acid biosynthetic process	115 of 1473 in the list	694 of 15552 in the genome	2.02e-06	Hvulgare_GLEAN_10031250,Hvulgare_GLEAN_10008482,Hvulgare_GLEAN_10021195,Hvulgare_GLEAN_10034120,Hvulgare_GLEAN_10011393,Hvulgare_GLEAN_10038732,Hvulgare_GLEAN_10017770,Hvulgare_GLEAN_10013255,Hvulgare_GLEAN_10032922,Hvulgare_GLEAN_10037852,Hvulgare_GLEAN_10052810,Hvulgare_GLEAN_10046344,Hvulgare_GLEAN_10046263,Hvulgare_GLEAN_10015112,Hvulgare_GLEAN_10024730,Hvulgare_GLEAN_10049247,Hvulgare_GLEAN_…
GO:0008610	P	lipid biosynthetic process	126 of 1473 in the list	783 of 15552 in the genome	2.08e-06	Hvulgare_GLEAN_10049300,Hvulgare_GLEAN_10042135,Hvulgare_GLEAN_10011646,Hvulgare_GLEAN_10021151,Hvulgare_GLEAN_10030321,Hvulgare_GLEAN_10021119,Hvulgare_GLEAN_10048611,Hvulgare_GLEAN_10022042,Hvulgare_GLEAN_10040721,Hvulgare_GLEAN_10004991,Hvulgare_GLEAN_10007543,Hvulgare_GLEAN_10007498,Hvulgare_GLEAN_10024053,Hvulgare_GLEAN_10005483,Hvulgare_GLEAN_10023620,Hvulgare_GLEAN_10007780,Hvulgare_GLEAN_…
GO:0009765	P	photosynthesis, light harvesting	19 of 1473 in the list	42 of 15552 in the genome	2.67e-06	Hvulgare_GLEAN_10008359,Hvulgare_GLEAN_10018231,Hvulgare_GLEAN_10034120,Hvulgare_GLEAN_10028172,Hvulgare_GLEAN_10028593,Hvulgare_GLEAN_10032923,Hvulgare_GLEAN_10015501,Hvulgare_GLEAN_10032922,Hvulgare_GLEAN_10003939,Hvulgare_GLEAN_10036594,Hvulgare_GLEAN_10028705,Hvulgare_GLEAN_10008732,Hvulgare_GLEAN_10003938,Hvulgare_GLEAN_10007040,Hvulgare_GLEAN_10035215,Hvulgare_GLEAN_10041144,Hvulgare_GLEAN_…
GO:0034470	P	ncRNA processing	69 of 1473 in the list	348 of 15552 in the genome	3.34e-06	Hvulgare_GLEAN_10011256,Hvulgare_GLEAN_10021822,Hvulgare_GLEAN_10007566,Hvulgare_GLEAN_10048442,Hvulgare_GLEAN_10054171,Hvulgare_GLEAN_10023655,Hvulgare_GLEAN_10009611,Hvulgare_GLEAN_10022734,Hvulgare_GLEAN_10023538,Hvulgare_GLEAN_10016480,Hvulgare_GLEAN_10001186,Hvulgare_GLEAN_10049247,Hvulgare_GLEAN_10014786,Hvulgare_GLEAN_10059657,Hvulgare_GLEAN_10049084,Hvulgare_GLEAN_10013903,Hvulgare_GLEAN_…
GO:0043623	P	cellular protein complex assembly	64 of 1473 in the list	313 of 15552 in the genome	3.6e-06	Hvulgare_GLEAN_10035813,Hvulgare_GLEAN_10017250,Hvulgare_GLEAN_10022255,Hvulgare_GLEAN_10012830,Hvulgare_GLEAN_10005725,Hvulgare_GLEAN_10018896,Hvulgare_GLEAN_10036882,Hvulgare_GLEAN_10022485,Hvulgare_GLEAN_10006138,Hvulgare_GLEAN_10050926,Hvulgare_GLEAN_10049824,Hvulgare_GLEAN_10013058,Hvulgare_GLEAN_10003005,Hvulgare_GLEAN_10044217,Hvulgare_GLEAN_10039067,Hvulgare_GLEAN_10051403,Hvulgare_GLEAN_…
GO:0016109	P	tetraterpenoid biosynthetic process	30 of 1473 in the list	97 of 15552 in the genome	4.31e-06	Hvulgare_GLEAN_10049247,Hvulgare_GLEAN_10014537,Hvulgare_GLEAN_10052835,Hvulgare_GLEAN_10026962,Hvulgare_GLEAN_10037892,Hvulgare_GLEAN_10004705,Hvulgare_GLEAN_10005523,Hvulgare_GLEAN_10035791,Hvulgare_GLEAN_10017371,Hvulgare_GLEAN_10016614,Hvulgare_GLEAN_10003928,Hvulgare_GLEAN_10019411,Hvulgare_GLEAN_10013255,Hvulgare_GLEAN_10024554,Hvulgare_GLEAN_10011393,Hvulgare_GLEAN_10019819,Hvulgare_GLEAN_…
GO:0016117	P	carotenoid biosynthetic process	30 of 1473 in the list	97 of 15552 in the genome	4.31e-06	Hvulgare_GLEAN_10051441,Hvulgare_GLEAN_10022255,Hvulgare_GLEAN_10004991,Hvulgare_GLEAN_10019433,Hvulgare_GLEAN_10032291,Hvulgare_GLEAN_10037507,Hvulgare_GLEAN_10001696,Hvulgare_GLEAN_10058419,Hvulgare_GLEAN_10048611,Hvulgare_GLEAN_10021119,Hvulgare_GLEAN_10021151,Hvulgare_GLEAN_10049300,Hvulgare_GLEAN_10050926,Hvulgare_GLEAN_10040153,Hvulgare_GLEAN_10024554,Hvulgare_GLEAN_10011393,Hvulgare_GLEAN_…
GO:0044710	P	single-organism metabolic process	637 of 1473 in the list	5643 of 15552 in the genome	6.98e-06	Hvulgare_GLEAN_10020192,Hvulgare_GLEAN_10025825,Hvulgare_GLEAN_10024437,Hvulgare_GLEAN_10038937,Hvulgare_GLEAN_10012450,Hvulgare_GLEAN_10030321,Hvulgare_GLEAN_10049300,Hvulgare_GLEAN_10011275,Hvulgare_GLEAN_10042018,Hvulgare_GLEAN_10007790,Hvulgare_GLEAN_10007543,Hvulgare_GLEAN_10020980,Hvulgare_GLEAN_10002599,Hvulgare_GLEAN_10053056,Hvulgare_GLEAN_10003928,Hvulgare_GLEAN_10019349,Hvulgare_GLEAN_…
GO:0006629	P	lipid metabolic process	185 of 1473 in the list	1303 of 15552 in the genome	8.8e-06	Hvulgare_GLEAN_10039025,Hvulgare_GLEAN_10003084,Hvulgare_GLEAN_10016713,Hvulgare_GLEAN_10042334,Hvulgare_GLEAN_10041190,Hvulgare_GLEAN_10058921,Hvulgare_GLEAN_10032291,Hvulgare_GLEAN_10030136,Hvulgare_GLEAN_10026319,Hvulgare_GLEAN_10014274,Hvulgare_GLEAN_10008129,Hvulgare_GLEAN_10050808,Hvulgare_GLEAN_10034864,Hvulgare_GLEAN_10049088,Hvulgare_GLEAN_10023114,Hvulgare_GLEAN_10040153,Hvulgare_GLEAN_…
GO:0016054	P	organic acid catabolic process	50 of 1473 in the list	226 of 15552 in the genome	1.4e-05	Hvulgare_GLEAN_10022563,Hvulgare_GLEAN_10025508,Hvulgare_GLEAN_10013246,Hvulgare_GLEAN_10037071,Hvulgare_GLEAN_10011393,Hvulgare_GLEAN_10012002,Hvulgare_GLEAN_10016635,Hvulgare_GLEAN_10004705,Hvulgare_GLEAN_10029869,Hvulgare_GLEAN_10037852,Hvulgare_GLEAN_10021113,Hvulgare_GLEAN_10013255,Hvulgare_GLEAN_10012053,Hvulgare_GLEAN_10049247,Hvulgare_GLEAN_10024730,Hvulgare_GLEAN_10052810,Hvulgare_GLEAN_…
GO:0046395	P	carboxylic acid catabolic process	50 of 1473 in the list	226 of 15552 in the genome	1.4e-05	Hvulgare_GLEAN_10017279,Hvulgare_GLEAN_10050656,Hvulgare_GLEAN_10007494,Hvulgare_GLEAN_10004079,Hvulgare_GLEAN_10002518,Hvulgare_GLEAN_10006116,Hvulgare_GLEAN_10012830,Hvulgare_GLEAN_10002833,Hvulgare_GLEAN_10000566,Hvulgare_GLEAN_10049247,Hvulgare_GLEAN_10024730,Hvulgare_GLEAN_10052810,Hvulgare_GLEAN_10046344,Hvulgare_GLEAN_10016635,Hvulgare_GLEAN_10004705,Hvulgare_GLEAN_10037852,Hvulgare_GLEAN_…
GO:0090407	P	organophosphate biosynthetic process	107 of 1473 in the list	660 of 15552 in the genome	2.61e-05	Hvulgare_GLEAN_10054171,Hvulgare_GLEAN_10043562,Hvulgare_GLEAN_10013279,Hvulgare_GLEAN_10048442,Hvulgare_GLEAN_10032721,Hvulgare_GLEAN_10051591,Hvulgare_GLEAN_10006030,Hvulgare_GLEAN_10008353,Hvulgare_GLEAN_10058419,Hvulgare_GLEAN_10038443,Hvulgare_GLEAN_10038224,Hvulgare_GLEAN_10014562,Hvulgare_GLEAN_10002833,Hvulgare_GLEAN_10040541,Hvulgare_GLEAN_10032469,Hvulgare_GLEAN_10043876,Hvulgare_GLEAN_…
GO:0009072	P	aromatic amino acid family metabolic process	38 of 1473 in the list	152 of 15552 in the genome	2.73e-05	Hvulgare_GLEAN_10048442,Hvulgare_GLEAN_10017279,Hvulgare_GLEAN_10014244,Hvulgare_GLEAN_10006138,Hvulgare_GLEAN_10024824,Hvulgare_GLEAN_10019792,Hvulgare_GLEAN_10002833,Hvulgare_GLEAN_10019433,Hvulgare_GLEAN_10037507,Hvulgare_GLEAN_10049247,Hvulgare_GLEAN_10024730,Hvulgare_GLEAN_10052810,Hvulgare_GLEAN_10016635,Hvulgare_GLEAN_10004705,Hvulgare_GLEAN_10037852,Hvulgare_GLEAN_10013255,Hvulgare_GLEAN_…
GO:0016108	P	tetraterpenoid metabolic process	30 of 1473 in the list	105 of 15552 in the genome	3.36e-05	Hvulgare_GLEAN_10052835,Hvulgare_GLEAN_10037892,Hvulgare_GLEAN_10026962,Hvulgare_GLEAN_10014537,Hvulgare_GLEAN_10049247,Hvulgare_GLEAN_10013255,Hvulgare_GLEAN_10017371,Hvulgare_GLEAN_10005523,Hvulgare_GLEAN_10035791,Hvulgare_GLEAN_10003928,Hvulgare_GLEAN_10016614,Hvulgare_GLEAN_10019411,Hvulgare_GLEAN_10004705,Hvulgare_GLEAN_10011393,Hvulgare_GLEAN_10019819,Hvulgare_GLEAN_10024554,Hvulgare_GLEAN_…
GO:0016116	P	carotenoid metabolic process	30 of 1473 in the list	105 of 15552 in the genome	3.36e-05	Hvulgare_GLEAN_10024554,Hvulgare_GLEAN_10011393,Hvulgare_GLEAN_10019819,Hvulgare_GLEAN_10040153,Hvulgare_GLEAN_10049247,Hvulgare_GLEAN_10014537,Hvulgare_GLEAN_10052835,Hvulgare_GLEAN_10037892,Hvulgare_GLEAN_10026962,Hvulgare_GLEAN_10004705,Hvulgare_GLEAN_10017371,Hvulgare_GLEAN_10005523,Hvulgare_GLEAN_10016614,Hvulgare_GLEAN_10035791,Hvulgare_GLEAN_10003928,Hvulgare_GLEAN_10019411,Hvulgare_GLEAN_…
GO:0044283	P	small molecule biosynthetic process	133 of 1473 in the list	878 of 15552 in the genome	3.45e-05	Hvulgare_GLEAN_10033735,Hvulgare_GLEAN_10017044,Hvulgare_GLEAN_10020948,Hvulgare_GLEAN_10023262,Hvulgare_GLEAN_10018813,Hvulgare_GLEAN_10026371,Hvulgare_GLEAN_10024185,Hvulgare_GLEAN_10036407,Hvulgare_GLEAN_10027845,Hvulgare_GLEAN_10015858,Hvulgare_GLEAN_10032923,Hvulgare_GLEAN_10048708,Hvulgare_GLEAN_10026962,Hvulgare_GLEAN_10027234,Hvulgare_GLEAN_10035147,Hvulgare_GLEAN_10000233,Hvulgare_GLEAN_…
GO:0009902	P	chloroplast relocation	28 of 1473 in the list	94 of 15552 in the genome	3.64e-05	Hvulgare_GLEAN_10017371,Hvulgare_GLEAN_10014789,Hvulgare_GLEAN_10013255,Hvulgare_GLEAN_10045897,Hvulgare_GLEAN_10016096,Hvulgare_GLEAN_10003449,Hvulgare_GLEAN_10052835,Hvulgare_GLEAN_10031052,Hvulgare_GLEAN_10031852,Hvulgare_GLEAN_10014600,Hvulgare_GLEAN_10023554,Hvulgare_GLEAN_10009978,Hvulgare_GLEAN_10007780,Hvulgare_GLEAN_10048386,Hvulgare_GLEAN_10036649,Hvulgare_GLEAN_10050926,Hvulgare_GLEAN_…
GO:0051644	P	plastid localization	28 of 1473 in the list	94 of 15552 in the genome	3.64e-05	Hvulgare_GLEAN_10016096,Hvulgare_GLEAN_10017371,Hvulgare_GLEAN_10014789,Hvulgare_GLEAN_10045897,Hvulgare_GLEAN_10013255,Hvulgare_GLEAN_10003449,Hvulgare_GLEAN_10052835,Hvulgare_GLEAN_10031052,Hvulgare_GLEAN_10014600,Hvulgare_GLEAN_10023554,Hvulgare_GLEAN_10009978,Hvulgare_GLEAN_10031852,Hvulgare_GLEAN_10036649,Hvulgare_GLEAN_10048386,Hvulgare_GLEAN_10050926,Hvulgare_GLEAN_10007780,Hvulgare_GLEAN_…
GO:0051667	P	establishment of plastid localization	28 of 1473 in the list	94 of 15552 in the genome	3.64e-05	Hvulgare_GLEAN_10019433,Hvulgare_GLEAN_10032291,Hvulgare_GLEAN_10030136,Hvulgare_GLEAN_10051441,Hvulgare_GLEAN_10015176,Hvulgare_GLEAN_10022255,Hvulgare_GLEAN_10048611,Hvulgare_GLEAN_10001696,Hvulgare_GLEAN_10007780,Hvulgare_GLEAN_10036649,Hvulgare_GLEAN_10048386,Hvulgare_GLEAN_10050926,Hvulgare_GLEAN_10017922,Hvulgare_GLEAN_10007566,Hvulgare_GLEAN_10034864,Hvulgare_GLEAN_10023262,Hvulgare_GLEAN_…
GO:0022607	P	cellular component assembly	103 of 1473 in the list	633 of 15552 in the genome	4.04e-05	Hvulgare_GLEAN_10009611,Hvulgare_GLEAN_10014562,Hvulgare_GLEAN_10034998,Hvulgare_GLEAN_10049511,Hvulgare_GLEAN_10022734,Hvulgare_GLEAN_10035200,Hvulgare_GLEAN_10023538,Hvulgare_GLEAN_10031464,Hvulgare_GLEAN_10046451,Hvulgare_GLEAN_10013279,Hvulgare_GLEAN_10054171,Hvulgare_GLEAN_10014511,Hvulgare_GLEAN_10027119,Hvulgare_GLEAN_10025508,Hvulgare_GLEAN_10046518,Hvulgare_GLEAN_10031400,Hvulgare_GLEAN_…
GO:0009773	P	photosynthetic electron transport in photosystem I	15 of 1473 in the list	31 of 15552 in the genome	4.54e-05	Hvulgare_GLEAN_10032721,Hvulgare_GLEAN_10036701,Hvulgare_GLEAN_10007780,Hvulgare_GLEAN_10016096,Hvulgare_GLEAN_10050926,Hvulgare_GLEAN_10003449,Hvulgare_GLEAN_10034864,Hvulgare_GLEAN_10022640,Hvulgare_GLEAN_10035147,Hvulgare_GLEAN_10022255,Hvulgare_GLEAN_10022734,Hvulgare_GLEAN_10014600,Hvulgare_GLEAN_10012733,Hvulgare_GLEAN_10051403,Hvulgare_GLEAN_10042900
GO:0051656	P	establishment of organelle localization	28 of 1473 in the list	95 of 15552 in the genome	4.71e-05	Hvulgare_GLEAN_10045897,Hvulgare_GLEAN_10014789,Hvulgare_GLEAN_10013255,Hvulgare_GLEAN_10017371,Hvulgare_GLEAN_10016096,Hvulgare_GLEAN_10052835,Hvulgare_GLEAN_10003449,Hvulgare_GLEAN_10031052,Hvulgare_GLEAN_10031852,Hvulgare_GLEAN_10023554,Hvulgare_GLEAN_10009978,Hvulgare_GLEAN_10014600,Hvulgare_GLEAN_10007780,Hvulgare_GLEAN_10036649,Hvulgare_GLEAN_10048386,Hvulgare_GLEAN_10050926,Hvulgare_GLEAN_…
GO:0010155	P	regulation of proton transport	19 of 1473 in the list	49 of 15552 in the genome	5.91e-05	Hvulgare_GLEAN_10011408,Hvulgare_GLEAN_10040721,Hvulgare_GLEAN_10007543,Hvulgare_GLEAN_10007040,Hvulgare_GLEAN_10043879,Hvulgare_GLEAN_10017751,Hvulgare_GLEAN_10048386,Hvulgare_GLEAN_10011466,Hvulgare_GLEAN_10046752,Hvulgare_GLEAN_10007780,Hvulgare_GLEAN_10056989,Hvulgare_GLEAN_10034145,Hvulgare_GLEAN_10031052,Hvulgare_GLEAN_10049084,Hvulgare_GLEAN_10008359,Hvulgare_GLEAN_10052810,Hvulgare_GLEAN_…
GO:0044712	P	single-organism catabolic process	190 of 1473 in the list	1382 of 15552 in the genome	6.44e-05	Hvulgare_GLEAN_10058809,Hvulgare_GLEAN_10047291,Hvulgare_GLEAN_10007498,Hvulgare_GLEAN_10032510,Hvulgare_GLEAN_10059401,Hvulgare_GLEAN_10022042,Hvulgare_GLEAN_10012078,Hvulgare_GLEAN_10007812,Hvulgare_GLEAN_10024053,Hvulgare_GLEAN_10036288,Hvulgare_GLEAN_10048386,Hvulgare_GLEAN_10007780,Hvulgare_GLEAN_10003804,Hvulgare_GLEAN_10014600,Hvulgare_GLEAN_10026571,Hvulgare_GLEAN_10054698,Hvulgare_GLEAN_…
GO:0051188	P	cofactor biosynthetic process	57 of 1473 in the list	286 of 15552 in the genome	6.96e-05	Hvulgare_GLEAN_10036482,Hvulgare_GLEAN_10004991,Hvulgare_GLEAN_10007543,Hvulgare_GLEAN_10007790,Hvulgare_GLEAN_10006967,Hvulgare_GLEAN_10030321,Hvulgare_GLEAN_10001696,Hvulgare_GLEAN_10042334,Hvulgare_GLEAN_10021119,Hvulgare_GLEAN_10048611,Hvulgare_GLEAN_10011646,Hvulgare_GLEAN_10007780,Hvulgare_GLEAN_10023262,Hvulgare_GLEAN_10034864,Hvulgare_GLEAN_10014274,Hvulgare_GLEAN_10029030,Hvulgare_GLEAN_…
GO:0005984	P	disaccharide metabolic process	37 of 1473 in the list	155 of 15552 in the genome	0.00015	Hvulgare_GLEAN_10051618,Hvulgare_GLEAN_10003804,Hvulgare_GLEAN_10009978,Hvulgare_GLEAN_10021933,Hvulgare_GLEAN_10059728,Hvulgare_GLEAN_10040153,Hvulgare_GLEAN_10037497,Hvulgare_GLEAN_10019011,Hvulgare_GLEAN_10026260,Hvulgare_GLEAN_10022640,Hvulgare_GLEAN_10011599,Hvulgare_GLEAN_10042287,Hvulgare_GLEAN_10039025,Hvulgare_GLEAN_10011408,Hvulgare_GLEAN_10021151,Hvulgare_GLEAN_10048611,Hvulgare_GLEAN_…
GO:0009767	P	photosynthetic electron transport chain	18 of 1473 in the list	47 of 15552 in the genome	0.00016	Hvulgare_GLEAN_10022734,Hvulgare_GLEAN_10022255,Hvulgare_GLEAN_10034864,Hvulgare_GLEAN_10050926,Hvulgare_GLEAN_10007780,Hvulgare_GLEAN_10032721,Hvulgare_GLEAN_10036701,Hvulgare_GLEAN_10042900,Hvulgare_GLEAN_10012733,Hvulgare_GLEAN_10051403,Hvulgare_GLEAN_10041944,Hvulgare_GLEAN_10014600,Hvulgare_GLEAN_10035147,Hvulgare_GLEAN_10022640,Hvulgare_GLEAN_10032761,Hvulgare_GLEAN_10026260,Hvulgare_GLEAN_…
GO:0010114	P	response to red light	19 of 1473 in the list	53 of 15552 in the genome	0.00025	Hvulgare_GLEAN_10017371,Hvulgare_GLEAN_10004705,Hvulgare_GLEAN_10037892,Hvulgare_GLEAN_10052810,Hvulgare_GLEAN_10003449,Hvulgare_GLEAN_10022640,Hvulgare_GLEAN_10059657,Hvulgare_GLEAN_10031052,Hvulgare_GLEAN_10014600,Hvulgare_GLEAN_10034145,Hvulgare_GLEAN_10022485,Hvulgare_GLEAN_10007780,Hvulgare_GLEAN_10011466,Hvulgare_GLEAN_10046752,Hvulgare_GLEAN_10043879,Hvulgare_GLEAN_10017922,Hvulgare_GLEAN_…
GO:0044282	P	small molecule catabolic process	57 of 1473 in the list	299 of 15552 in the genome	0.00033	Hvulgare_GLEAN_10032121,Hvulgare_GLEAN_10022042,Hvulgare_GLEAN_10007790,Hvulgare_GLEAN_10036407,Hvulgare_GLEAN_10047291,Hvulgare_GLEAN_10033470,Hvulgare_GLEAN_10058809,Hvulgare_GLEAN_10021119,Hvulgare_GLEAN_10014542,Hvulgare_GLEAN_10042334,Hvulgare_GLEAN_10018813,Hvulgare_GLEAN_10025825,Hvulgare_GLEAN_10003788,Hvulgare_GLEAN_10035800,Hvulgare_GLEAN_10054698,Hvulgare_GLEAN_10000619,Hvulgare_GLEAN_…
GO:0009637	P	response to blue light	23 of 1473 in the list	75 of 15552 in the genome	0.00035	Hvulgare_GLEAN_10022485,Hvulgare_GLEAN_10007780,Hvulgare_GLEAN_10046752,Hvulgare_GLEAN_10011466,Hvulgare_GLEAN_10017751,Hvulgare_GLEAN_10022982,Hvulgare_GLEAN_10043879,Hvulgare_GLEAN_10017922,Hvulgare_GLEAN_10022255,Hvulgare_GLEAN_10011408,Hvulgare_GLEAN_10001696,Hvulgare_GLEAN_10030321,Hvulgare_GLEAN_10017371,Hvulgare_GLEAN_10004705,Hvulgare_GLEAN_10003449,Hvulgare_GLEAN_10052810,Hvulgare_GLEAN_…
GO:0006655	P	phosphatidylglycerol biosynthetic process	19 of 1473 in the list	54 of 15552 in the genome	0.00036	Hvulgare_GLEAN_10040153,Hvulgare_GLEAN_10025248,Hvulgare_GLEAN_10034099,Hvulgare_GLEAN_10009978,Hvulgare_GLEAN_10056989,Hvulgare_GLEAN_10005523,Hvulgare_GLEAN_10004705,Hvulgare_GLEAN_10049247,Hvulgare_GLEAN_10040721,Hvulgare_GLEAN_10032291,Hvulgare_GLEAN_10014562,Hvulgare_GLEAN_10019433,Hvulgare_GLEAN_10023731,Hvulgare_GLEAN_10026319,Hvulgare_GLEAN_10030136,Hvulgare_GLEAN_10021151,Hvulgare_GLEAN_…
GO:0046471	P	phosphatidylglycerol metabolic process	19 of 1473 in the list	54 of 15552 in the genome	0.00036	Hvulgare_GLEAN_10004705,Hvulgare_GLEAN_10005523,Hvulgare_GLEAN_10049247,Hvulgare_GLEAN_10025248,Hvulgare_GLEAN_10034099,Hvulgare_GLEAN_10040153,Hvulgare_GLEAN_10009978,Hvulgare_GLEAN_10056989,Hvulgare_GLEAN_10021838,Hvulgare_GLEAN_10050808,Hvulgare_GLEAN_10026319,Hvulgare_GLEAN_10030136,Hvulgare_GLEAN_10040721,Hvulgare_GLEAN_10032291,Hvulgare_GLEAN_10023731,Hvulgare_GLEAN_10014562,Hvulgare_GLEAN_…
GO:0034622	P	cellular macromolecular complex assembly	77 of 1473 in the list	454 of 15552 in the genome	0.00045	Hvulgare_GLEAN_10050926,Hvulgare_GLEAN_10049824,Hvulgare_GLEAN_10006138,Hvulgare_GLEAN_10022485,Hvulgare_GLEAN_10036882,Hvulgare_GLEAN_10013467,Hvulgare_GLEAN_10044217,Hvulgare_GLEAN_10003005,Hvulgare_GLEAN_10013058,Hvulgare_GLEAN_10017250,Hvulgare_GLEAN_10022255,Hvulgare_GLEAN_10035813,Hvulgare_GLEAN_10028789,Hvulgare_GLEAN_10018896,Hvulgare_GLEAN_10005725,Hvulgare_GLEAN_10012830,Hvulgare_GLEAN_…
GO:0006461	P	protein complex assembly	78 of 1473 in the list	463 of 15552 in the genome	0.0005	Hvulgare_GLEAN_10003449,Hvulgare_GLEAN_10028705,Hvulgare_GLEAN_10027234,Hvulgare_GLEAN_10035928,Hvulgare_GLEAN_10000619,Hvulgare_GLEAN_10023554,Hvulgare_GLEAN_10059728,Hvulgare_GLEAN_10035147,Hvulgare_GLEAN_10023262,Hvulgare_GLEAN_10034864,Hvulgare_GLEAN_10039414,Hvulgare_GLEAN_10001696,Hvulgare_GLEAN_10004640,Hvulgare_GLEAN_10028240,Hvulgare_GLEAN_10059657,Hvulgare_GLEAN_10001429,Hvulgare_GLEAN_…
GO:0009893	P	positive regulation of metabolic process	69 of 1473 in the list	393 of 15552 in the genome	0.0005	Hvulgare_GLEAN_10041395,Hvulgare_GLEAN_10005725,Hvulgare_GLEAN_10006740,Hvulgare_GLEAN_10024824,Hvulgare_GLEAN_10037507,Hvulgare_GLEAN_10051441,Hvulgare_GLEAN_10017619,Hvulgare_GLEAN_10022255,Hvulgare_GLEAN_10012217,Hvulgare_GLEAN_10036882,Hvulgare_GLEAN_10022485,Hvulgare_GLEAN_10050926,Hvulgare_GLEAN_10051403,Hvulgare_GLEAN_10016070,Hvulgare_GLEAN_10016614,Hvulgare_GLEAN_10014789,Hvulgare_GLEAN_…
GO:0071822	P	protein complex subunit organization	88 of 1473 in the list	544 of 15552 in the genome	0.00056	Hvulgare_GLEAN_10036701,Hvulgare_GLEAN_10007780,Hvulgare_GLEAN_10036649,Hvulgare_GLEAN_10003523,Hvulgare_GLEAN_10020192,Hvulgare_GLEAN_10007498,Hvulgare_GLEAN_10021151,Hvulgare_GLEAN_10008887,Hvulgare_GLEAN_10035249,Hvulgare_GLEAN_10017371,Hvulgare_GLEAN_10028593,Hvulgare_GLEAN_10036265,Hvulgare_GLEAN_10016828,Hvulgare_GLEAN_10037892,Hvulgare_GLEAN_10022640,Hvulgare_GLEAN_10048420,Hvulgare_GLEAN_…
GO:0070271	P	protein complex biogenesis	78 of 1473 in the list	465 of 15552 in the genome	0.0006	Hvulgare_GLEAN_10033986,Hvulgare_GLEAN_10014789,Hvulgare_GLEAN_10045897,Hvulgare_GLEAN_10016614,Hvulgare_GLEAN_10039409,Hvulgare_GLEAN_10023129,Hvulgare_GLEAN_10051403,Hvulgare_GLEAN_10039067,Hvulgare_GLEAN_10011998,Hvulgare_GLEAN_10050926,Hvulgare_GLEAN_10049824,Hvulgare_GLEAN_10006138,Hvulgare_GLEAN_10022485,Hvulgare_GLEAN_10036882,Hvulgare_GLEAN_10013467,Hvulgare_GLEAN_10044217,Hvulgare_GLEAN_…
GO:0019748	P	secondary metabolic process	56 of 1473 in the list	299 of 15552 in the genome	0.00079	Hvulgare_GLEAN_10005301,Hvulgare_GLEAN_10019452,Hvulgare_GLEAN_10019792,Hvulgare_GLEAN_10031507,Hvulgare_GLEAN_10022973,Hvulgare_GLEAN_10002932,Hvulgare_GLEAN_10005725,Hvulgare_GLEAN_10002833,Hvulgare_GLEAN_10017764,Hvulgare_GLEAN_10043876,Hvulgare_GLEAN_10015793,Hvulgare_GLEAN_10013124,Hvulgare_GLEAN_10017279,Hvulgare_GLEAN_10021838,Hvulgare_GLEAN_10020148,Hvulgare_GLEAN_10051403,Hvulgare_GLEAN_…
GO:0009311	P	oligosaccharide metabolic process	37 of 1473 in the list	165 of 15552 in the genome	0.00082	Hvulgare_GLEAN_10003127,Hvulgare_GLEAN_10036882,Hvulgare_GLEAN_10049511,Hvulgare_GLEAN_10015176,Hvulgare_GLEAN_10043876,Hvulgare_GLEAN_10022255,Hvulgare_GLEAN_10023538,Hvulgare_GLEAN_10041395,Hvulgare_GLEAN_10042433,Hvulgare_GLEAN_10016614,Hvulgare_GLEAN_10037035,Hvulgare_GLEAN_10046263,Hvulgare_GLEAN_10003640,Hvulgare_GLEAN_10051403,Hvulgare_GLEAN_10012733,Hvulgare_GLEAN_10037433,Hvulgare_GLEAN_…
GO:0010951	P	negative regulation of endopeptidase activity	20 of 1473 in the list	62 of 15552 in the genome	0.00088	Hvulgare_GLEAN_10028245,Hvulgare_GLEAN_10019225,Hvulgare_GLEAN_10009473,Hvulgare_GLEAN_10003707,Hvulgare_GLEAN_10017039,Hvulgare_GLEAN_10017174,Hvulgare_GLEAN_10001214,Hvulgare_GLEAN_10028893,Hvulgare_GLEAN_10000390,Hvulgare_GLEAN_10006031,Hvulgare_GLEAN_10034651,Hvulgare_GLEAN_10018291,Hvulgare_GLEAN_10007167,Hvulgare_GLEAN_10037956,Hvulgare_GLEAN_10017038,Hvulgare_GLEAN_10010516,Hvulgare_GLEAN_…
GO:0052548	P	regulation of endopeptidase activity	20 of 1473 in the list	62 of 15552 in the genome	0.00088	Hvulgare_GLEAN_10006031,Hvulgare_GLEAN_10000390,Hvulgare_GLEAN_10017174,Hvulgare_GLEAN_10028893,Hvulgare_GLEAN_10001214,Hvulgare_GLEAN_10018291,Hvulgare_GLEAN_10007167,Hvulgare_GLEAN_10034651,Hvulgare_GLEAN_10019225,Hvulgare_GLEAN_10009473,Hvulgare_GLEAN_10028245,Hvulgare_GLEAN_10017039,Hvulgare_GLEAN_10003707,Hvulgare_GLEAN_10012984,Hvulgare_GLEAN_10004108,Hvulgare_GLEAN_10005555,Hvulgare_GLEAN_…
GO:0044723	P	single-organism carbohydrate metabolic process	146 of 1473 in the list	1041 of 15552 in the genome	0.00088	Hvulgare_GLEAN_10051403,Hvulgare_GLEAN_10002341,Hvulgare_GLEAN_10018231,Hvulgare_GLEAN_10003405,Hvulgare_GLEAN_10023129,Hvulgare_GLEAN_10033001,Hvulgare_GLEAN_10017677,Hvulgare_GLEAN_10010627,Hvulgare_GLEAN_10021352,Hvulgare_GLEAN_10024028,Hvulgare_GLEAN_10035813,Hvulgare_GLEAN_10022255,Hvulgare_GLEAN_10015176,Hvulgare_GLEAN_10019433,Hvulgare_GLEAN_10010333,Hvulgare_GLEAN_10013467,Hvulgare_GLEAN_…
GO:0048518	P	positive regulation of biological process	84 of 1473 in the list	518 of 15552 in the genome	0.00093	Hvulgare_GLEAN_10051403,Hvulgare_GLEAN_10016070,Hvulgare_GLEAN_10033816,Hvulgare_GLEAN_10016614,Hvulgare_GLEAN_10045897,Hvulgare_GLEAN_10014789,Hvulgare_GLEAN_10004705,Hvulgare_GLEAN_10000207,Hvulgare_GLEAN_10041395,Hvulgare_GLEAN_10005725,Hvulgare_GLEAN_10006740,Hvulgare_GLEAN_10031507,Hvulgare_GLEAN_10024824,Hvulgare_GLEAN_10037507,Hvulgare_GLEAN_10051441,Hvulgare_GLEAN_10022255,Hvulgare_GLEAN_…
GO:0018298	P	protein-chromophore linkage	18 of 1473 in the list	52 of 15552 in the genome	0.00099	Hvulgare_GLEAN_10032923,Hvulgare_GLEAN_10028593,Hvulgare_GLEAN_10003939,Hvulgare_GLEAN_10015501,Hvulgare_GLEAN_10032922,Hvulgare_GLEAN_10008732,Hvulgare_GLEAN_10036594,Hvulgare_GLEAN_10003938,Hvulgare_GLEAN_10040153,Hvulgare_GLEAN_10008359,Hvulgare_GLEAN_10038441,Hvulgare_GLEAN_10031052,Hvulgare_GLEAN_10034120,Hvulgare_GLEAN_10016377,Hvulgare_GLEAN_10007040,Hvulgare_GLEAN_10035215,Hvulgare_GLEAN_…
GO:0065009	P	regulation of molecular function	67 of 1473 in the list	386 of 15552 in the genome	0.00115	Hvulgare_GLEAN_10003707,Hvulgare_GLEAN_10015480,Hvulgare_GLEAN_10017174,Hvulgare_GLEAN_10046263,Hvulgare_GLEAN_10043876,Hvulgare_GLEAN_10049511,Hvulgare_GLEAN_10017038,Hvulgare_GLEAN_10010516,Hvulgare_GLEAN_10023538,Hvulgare_GLEAN_10003127,Hvulgare_GLEAN_10026584,Hvulgare_GLEAN_10037497,Hvulgare_GLEAN_10002311,Hvulgare_GLEAN_10059728,Hvulgare_GLEAN_10056989,Hvulgare_GLEAN_10019225,Hvulgare_GLEAN_…
GO:0006636	P	unsaturated fatty acid biosynthetic process	19 of 1473 in the list	58 of 15552 in the genome	0.00129	Hvulgare_GLEAN_10042334,Hvulgare_GLEAN_10021119,Hvulgare_GLEAN_10037507,Hvulgare_GLEAN_10002833,Hvulgare_GLEAN_10004991,Hvulgare_GLEAN_10037112,Hvulgare_GLEAN_10007780,Hvulgare_GLEAN_10050926,Hvulgare_GLEAN_10049824,Hvulgare_GLEAN_10024554,Hvulgare_GLEAN_10026962,Hvulgare_GLEAN_10003449,Hvulgare_GLEAN_10052810,Hvulgare_GLEAN_10049247,Hvulgare_GLEAN_10022640,Hvulgare_GLEAN_10013255,Hvulgare_GLEAN_…
GO:0033559	P	unsaturated fatty acid metabolic process	19 of 1473 in the list	58 of 15552 in the genome	0.00129	Hvulgare_GLEAN_10050926,Hvulgare_GLEAN_10049824,Hvulgare_GLEAN_10007780,Hvulgare_GLEAN_10037112,Hvulgare_GLEAN_10004991,Hvulgare_GLEAN_10002833,Hvulgare_GLEAN_10037507,Hvulgare_GLEAN_10042334,Hvulgare_GLEAN_10021119,Hvulgare_GLEAN_10004705,Hvulgare_GLEAN_10017371,Hvulgare_GLEAN_10005523,Hvulgare_GLEAN_10013255,Hvulgare_GLEAN_10049247,Hvulgare_GLEAN_10022640,Hvulgare_GLEAN_10003449,Hvulgare_GLEAN_…
GO:0051640	P	organelle localization	28 of 1473 in the list	110 of 15552 in the genome	0.00136	Hvulgare_GLEAN_10016096,Hvulgare_GLEAN_10017371,Hvulgare_GLEAN_10014789,Hvulgare_GLEAN_10045897,Hvulgare_GLEAN_10013255,Hvulgare_GLEAN_10003449,Hvulgare_GLEAN_10052835,Hvulgare_GLEAN_10031052,Hvulgare_GLEAN_10014600,Hvulgare_GLEAN_10023554,Hvulgare_GLEAN_10009978,Hvulgare_GLEAN_10031852,Hvulgare_GLEAN_10050926,Hvulgare_GLEAN_10048386,Hvulgare_GLEAN_10036649,Hvulgare_GLEAN_10007780,Hvulgare_GLEAN_…
GO:0035304	P	regulation of protein dephosphorylation	22 of 1473 in the list	75 of 15552 in the genome	0.00153	Hvulgare_GLEAN_10014789,Hvulgare_GLEAN_10045897,Hvulgare_GLEAN_10017371,Hvulgare_GLEAN_10005523,Hvulgare_GLEAN_10036265,Hvulgare_GLEAN_10028705,Hvulgare_GLEAN_10003449,Hvulgare_GLEAN_10034120,Hvulgare_GLEAN_10031852,Hvulgare_GLEAN_10051403,Hvulgare_GLEAN_10023554,Hvulgare_GLEAN_10042900,Hvulgare_GLEAN_10014600,Hvulgare_GLEAN_10036649,Hvulgare_GLEAN_10050926,Hvulgare_GLEAN_10023262,Hvulgare_GLEAN_…
GO:0006952	P	defense response	80 of 1473 in the list	493 of 15552 in the genome	0.00168	Hvulgare_GLEAN_10004705,Hvulgare_GLEAN_10019821,Hvulgare_GLEAN_10016614,Hvulgare_GLEAN_10051403,Hvulgare_GLEAN_10009473,Hvulgare_GLEAN_10011770,Hvulgare_GLEAN_10028818,Hvulgare_GLEAN_10000268,Hvulgare_GLEAN_10042553,Hvulgare_GLEAN_10050926,Hvulgare_GLEAN_10004079,Hvulgare_GLEAN_10034609,Hvulgare_GLEAN_10000837,Hvulgare_GLEAN_10022255,Hvulgare_GLEAN_10007185,Hvulgare_GLEAN_10032383,Hvulgare_GLEAN_…
GO:0010955	P	negative regulation of protein processing	21 of 1473 in the list	70 of 15552 in the genome	0.00179	Hvulgare_GLEAN_10012984,Hvulgare_GLEAN_10026584,Hvulgare_GLEAN_10005555,Hvulgare_GLEAN_10004108,Hvulgare_GLEAN_10037956,Hvulgare_GLEAN_10017038,Hvulgare_GLEAN_10010516,Hvulgare_GLEAN_10017174,Hvulgare_GLEAN_10028893,Hvulgare_GLEAN_10001214,Hvulgare_GLEAN_10000390,Hvulgare_GLEAN_10006031,Hvulgare_GLEAN_10034651,Hvulgare_GLEAN_10007167,Hvulgare_GLEAN_10018291,Hvulgare_GLEAN_10028245,Hvulgare_GLEAN_…
GO:0045861	P	negative regulation of proteolysis	21 of 1473 in the list	70 of 15552 in the genome	0.00179	Hvulgare_GLEAN_10028245,Hvulgare_GLEAN_10019225,Hvulgare_GLEAN_10009473,Hvulgare_GLEAN_10001033,Hvulgare_GLEAN_10003707,Hvulgare_GLEAN_10017039,Hvulgare_GLEAN_10000390,Hvulgare_GLEAN_10006031,Hvulgare_GLEAN_10017174,Hvulgare_GLEAN_10028893,Hvulgare_GLEAN_10001214,Hvulgare_GLEAN_10034651,Hvulgare_GLEAN_10007167,Hvulgare_GLEAN_10018291,Hvulgare_GLEAN_10037956,Hvulgare_GLEAN_10010516,Hvulgare_GLEAN_…
GO:0070613	P	regulation of protein processing	21 of 1473 in the list	70 of 15552 in the genome	0.00179	Hvulgare_GLEAN_10009473,Hvulgare_GLEAN_10019225,Hvulgare_GLEAN_10028245,Hvulgare_GLEAN_10001033,Hvulgare_GLEAN_10017039,Hvulgare_GLEAN_10003707,Hvulgare_GLEAN_10006031,Hvulgare_GLEAN_10000390,Hvulgare_GLEAN_10017174,Hvulgare_GLEAN_10001214,Hvulgare_GLEAN_10028893,Hvulgare_GLEAN_10018291,Hvulgare_GLEAN_10007167,Hvulgare_GLEAN_10034651,Hvulgare_GLEAN_10037956,Hvulgare_GLEAN_10010516,Hvulgare_GLEAN_…
GO:1903317	P	regulation of protein maturation	21 of 1473 in the list	70 of 15552 in the genome	0.00179	Hvulgare_GLEAN_10017038,Hvulgare_GLEAN_10010516,Hvulgare_GLEAN_10037956,Hvulgare_GLEAN_10026584,Hvulgare_GLEAN_10004108,Hvulgare_GLEAN_10005555,Hvulgare_GLEAN_10012984,Hvulgare_GLEAN_10017039,Hvulgare_GLEAN_10003707,Hvulgare_GLEAN_10001033,Hvulgare_GLEAN_10009473,Hvulgare_GLEAN_10019225,Hvulgare_GLEAN_10028245,Hvulgare_GLEAN_10018291,Hvulgare_GLEAN_10007167,Hvulgare_GLEAN_10034651,Hvulgare_GLEAN_…
GO:1903318	P	negative regulation of protein maturation	21 of 1473 in the list	70 of 15552 in the genome	0.00179	Hvulgare_GLEAN_10017038,Hvulgare_GLEAN_10010516,Hvulgare_GLEAN_10037956,Hvulgare_GLEAN_10026584,Hvulgare_GLEAN_10004108,Hvulgare_GLEAN_10005555,Hvulgare_GLEAN_10012984,Hvulgare_GLEAN_10017039,Hvulgare_GLEAN_10003707,Hvulgare_GLEAN_10001033,Hvulgare_GLEAN_10009473,Hvulgare_GLEAN_10019225,Hvulgare_GLEAN_10028245,Hvulgare_GLEAN_10018291,Hvulgare_GLEAN_10007167,Hvulgare_GLEAN_10034651,Hvulgare_GLEAN_…
GO:0006544	P	glycine metabolic process	15 of 1473 in the list	39 of 15552 in the genome	0.00183	Hvulgare_GLEAN_10005523,Hvulgare_GLEAN_10013255,Hvulgare_GLEAN_10004705,Hvulgare_GLEAN_10052810,Hvulgare_GLEAN_10003449,Hvulgare_GLEAN_10023132,Hvulgare_GLEAN_10026962,Hvulgare_GLEAN_10050656,Hvulgare_GLEAN_10046344,Hvulgare_GLEAN_10025825,Hvulgare_GLEAN_10049247,Hvulgare_GLEAN_10002833,Hvulgare_GLEAN_10042334,Hvulgare_GLEAN_10021119,Hvulgare_GLEAN_10011393
GO:0006546	P	glycine catabolic process	14 of 1473 in the list	35 of 15552 in the genome	0.00238	Hvulgare_GLEAN_10005523,Hvulgare_GLEAN_10013255,Hvulgare_GLEAN_10004705,Hvulgare_GLEAN_10052810,Hvulgare_GLEAN_10003449,Hvulgare_GLEAN_10026962,Hvulgare_GLEAN_10046344,Hvulgare_GLEAN_10050656,Hvulgare_GLEAN_10025825,Hvulgare_GLEAN_10049247,Hvulgare_GLEAN_10002833,Hvulgare_GLEAN_10042334,Hvulgare_GLEAN_10021119,Hvulgare_GLEAN_10011393
GO:0006073	P	cellular glucan metabolic process	58 of 1473 in the list	325 of 15552 in the genome	0.00256	Hvulgare_GLEAN_10042287,Hvulgare_GLEAN_10011599,Hvulgare_GLEAN_10019264,Hvulgare_GLEAN_10026260,Hvulgare_GLEAN_10007686,Hvulgare_GLEAN_10022640,Hvulgare_GLEAN_10035147,Hvulgare_GLEAN_10037497,Hvulgare_GLEAN_10040153,Hvulgare_GLEAN_10059728,Hvulgare_GLEAN_10019011,Hvulgare_GLEAN_10043457,Hvulgare_GLEAN_10036167,Hvulgare_GLEAN_10003804,Hvulgare_GLEAN_10009978,Hvulgare_GLEAN_10042614,Hvulgare_GLEAN_…
GO:0044042	P	glucan metabolic process	58 of 1473 in the list	325 of 15552 in the genome	0.00256	Hvulgare_GLEAN_10045257,Hvulgare_GLEAN_10051403,Hvulgare_GLEAN_10012733,Hvulgare_GLEAN_10003735,Hvulgare_GLEAN_10002341,Hvulgare_GLEAN_10042433,Hvulgare_GLEAN_10001217,Hvulgare_GLEAN_10004705,Hvulgare_GLEAN_10016614,Hvulgare_GLEAN_10010627,Hvulgare_GLEAN_10023086,Hvulgare_GLEAN_10037035,Hvulgare_GLEAN_10046263,Hvulgare_GLEAN_10048899,Hvulgare_GLEAN_10043876,Hvulgare_GLEAN_10015176,Hvulgare_GLEAN_…
GO:0035303	P	regulation of dephosphorylation	22 of 1473 in the list	78 of 15552 in the genome	0.00319	Hvulgare_GLEAN_10022255,Hvulgare_GLEAN_10011275,Hvulgare_GLEAN_10022734,Hvulgare_GLEAN_10001696,Hvulgare_GLEAN_10043996,Hvulgare_GLEAN_10036649,Hvulgare_GLEAN_10050926,Hvulgare_GLEAN_10023262,Hvulgare_GLEAN_10005463,Hvulgare_GLEAN_10034120,Hvulgare_GLEAN_10031852,Hvulgare_GLEAN_10051403,Hvulgare_GLEAN_10023554,Hvulgare_GLEAN_10042900,Hvulgare_GLEAN_10014600,Hvulgare_GLEAN_10014789,Hvulgare_GLEAN_…
GO:0042793	P	transcription from plastid promoter	22 of 1473 in the list	78 of 15552 in the genome	0.00319	Hvulgare_GLEAN_10031852,Hvulgare_GLEAN_10023554,Hvulgare_GLEAN_10017371,Hvulgare_GLEAN_10045897,Hvulgare_GLEAN_10014789,Hvulgare_GLEAN_10013255,Hvulgare_GLEAN_10001186,Hvulgare_GLEAN_10016096,Hvulgare_GLEAN_10020980,Hvulgare_GLEAN_10019433,Hvulgare_GLEAN_10051441,Hvulgare_GLEAN_10030136,Hvulgare_GLEAN_10001696,Hvulgare_GLEAN_10014724,Hvulgare_GLEAN_10024824,Hvulgare_GLEAN_10038937,Hvulgare_GLEAN_…
GO:0010103	P	stomatal complex morphogenesis	20 of 1473 in the list	67 of 15552 in the genome	0.0035	Hvulgare_GLEAN_10036701,Hvulgare_GLEAN_10050926,Hvulgare_GLEAN_10037247,Hvulgare_GLEAN_10014562,Hvulgare_GLEAN_10004991,Hvulgare_GLEAN_10032720,Hvulgare_GLEAN_10026319,Hvulgare_GLEAN_10022734,Hvulgare_GLEAN_10023538,Hvulgare_GLEAN_10049300,Hvulgare_GLEAN_10030321,Hvulgare_GLEAN_10014724,Hvulgare_GLEAN_10021584,Hvulgare_GLEAN_10024824,Hvulgare_GLEAN_10042287,Hvulgare_GLEAN_10036265,Hvulgare_GLEAN_…
GO:0010466	P	negative regulation of peptidase activity	20 of 1473 in the list	67 of 15552 in the genome	0.0035	Hvulgare_GLEAN_10037956,Hvulgare_GLEAN_10017038,Hvulgare_GLEAN_10010516,Hvulgare_GLEAN_10012984,Hvulgare_GLEAN_10026584,Hvulgare_GLEAN_10005555,Hvulgare_GLEAN_10004108,Hvulgare_GLEAN_10028245,Hvulgare_GLEAN_10009473,Hvulgare_GLEAN_10019225,Hvulgare_GLEAN_10003707,Hvulgare_GLEAN_10017039,Hvulgare_GLEAN_10001214,Hvulgare_GLEAN_10017174,Hvulgare_GLEAN_10028893,Hvulgare_GLEAN_10000390,Hvulgare_GLEAN_…
GO:0052547	P	regulation of peptidase activity	20 of 1473 in the list	67 of 15552 in the genome	0.0035	Hvulgare_GLEAN_10028245,Hvulgare_GLEAN_10009473,Hvulgare_GLEAN_10019225,Hvulgare_GLEAN_10003707,Hvulgare_GLEAN_10017039,Hvulgare_GLEAN_10017174,Hvulgare_GLEAN_10028893,Hvulgare_GLEAN_10001214,Hvulgare_GLEAN_10000390,Hvulgare_GLEAN_10006031,Hvulgare_GLEAN_10034651,Hvulgare_GLEAN_10007167,Hvulgare_GLEAN_10018291,Hvulgare_GLEAN_10037956,Hvulgare_GLEAN_10017038,Hvulgare_GLEAN_10010516,Hvulgare_GLEAN_…
GO:0009071	P	serine family amino acid catabolic process	14 of 1473 in the list	36 of 15552 in the genome	0.00356	Hvulgare_GLEAN_10046344,Hvulgare_GLEAN_10026962,Hvulgare_GLEAN_10050656,Hvulgare_GLEAN_10052810,Hvulgare_GLEAN_10003449,Hvulgare_GLEAN_10049247,Hvulgare_GLEAN_10025825,Hvulgare_GLEAN_10013255,Hvulgare_GLEAN_10005523,Hvulgare_GLEAN_10004705,Hvulgare_GLEAN_10011393,Hvulgare_GLEAN_10042334,Hvulgare_GLEAN_10021119,Hvulgare_GLEAN_10002833
GO:0065003	P	macromolecular complex assembly	81 of 1473 in the list	511 of 15552 in the genome	0.00372	Hvulgare_GLEAN_10014511,Hvulgare_GLEAN_10054171,Hvulgare_GLEAN_10046451,Hvulgare_GLEAN_10031464,Hvulgare_GLEAN_10035200,Hvulgare_GLEAN_10023538,Hvulgare_GLEAN_10022734,Hvulgare_GLEAN_10049511,Hvulgare_GLEAN_10034998,Hvulgare_GLEAN_10009611,Hvulgare_GLEAN_10059657,Hvulgare_GLEAN_10028240,Hvulgare_GLEAN_10001429,Hvulgare_GLEAN_10016480,Hvulgare_GLEAN_10031852,Hvulgare_GLEAN_10022416,Hvulgare_GLEAN_…
GO:0042537	P	benzene-containing compound metabolic process	22 of 1473 in the list	79 of 15552 in the genome	0.00403	Hvulgare_GLEAN_10011646,Hvulgare_GLEAN_10019792,Hvulgare_GLEAN_10002833,Hvulgare_GLEAN_10036407,Hvulgare_GLEAN_10014244,Hvulgare_GLEAN_10048442,Hvulgare_GLEAN_10017279,Hvulgare_GLEAN_10050926,Hvulgare_GLEAN_10024554,Hvulgare_GLEAN_10041944,Hvulgare_GLEAN_10014600,Hvulgare_GLEAN_10051403,Hvulgare_GLEAN_10035147,Hvulgare_GLEAN_10031250,Hvulgare_GLEAN_10057177,Hvulgare_GLEAN_10052810,Hvulgare_GLEAN_…
GO:0032268	P	regulation of cellular protein metabolic process	58 of 1473 in the list	330 of 15552 in the genome	0.00422	Hvulgare_GLEAN_10051403,Hvulgare_GLEAN_10009473,Hvulgare_GLEAN_10031852,Hvulgare_GLEAN_10003707,Hvulgare_GLEAN_10034120,Hvulgare_GLEAN_10057119,Hvulgare_GLEAN_10017174,Hvulgare_GLEAN_10003720,Hvulgare_GLEAN_10014537,Hvulgare_GLEAN_10007167,Hvulgare_GLEAN_10004705,Hvulgare_GLEAN_10014789,Hvulgare_GLEAN_10045897,Hvulgare_GLEAN_10037956,Hvulgare_GLEAN_10043996,Hvulgare_GLEAN_10022734,Hvulgare_GLEAN_…
GO:0042742	P	defense response to bacterium	23 of 1473 in the list	86 of 15552 in the genome	0.00514	Hvulgare_GLEAN_10024554,Hvulgare_GLEAN_10043066,Hvulgare_GLEAN_10031852,Hvulgare_GLEAN_10017174,Hvulgare_GLEAN_10026962,Hvulgare_GLEAN_10007185,Hvulgare_GLEAN_10046344,Hvulgare_GLEAN_10033190,Hvulgare_GLEAN_10016096,Hvulgare_GLEAN_10004705,Hvulgare_GLEAN_10021113,Hvulgare_GLEAN_10018528,Hvulgare_GLEAN_10031539,Hvulgare_GLEAN_10000837,Hvulgare_GLEAN_10039827,Hvulgare_GLEAN_10011646,Hvulgare_GLEAN_…
GO:0016051	P	carbohydrate biosynthetic process	78 of 1473 in the list	491 of 15552 in the genome	0.00526	Hvulgare_GLEAN_10051591,Hvulgare_GLEAN_10003127,Hvulgare_GLEAN_10038853,Hvulgare_GLEAN_10023538,Hvulgare_GLEAN_10022734,Hvulgare_GLEAN_10002833,Hvulgare_GLEAN_10043876,Hvulgare_GLEAN_10049511,Hvulgare_GLEAN_10046263,Hvulgare_GLEAN_10027758,Hvulgare_GLEAN_10021742,Hvulgare_GLEAN_10015480,Hvulgare_GLEAN_10042433,Hvulgare_GLEAN_10015714,Hvulgare_GLEAN_10012733,Hvulgare_GLEAN_10034478,Hvulgare_GLEAN_…
GO:0051346	P	negative regulation of hydrolase activity	20 of 1473 in the list	69 of 15552 in the genome	0.00581	Hvulgare_GLEAN_10028245,Hvulgare_GLEAN_10009473,Hvulgare_GLEAN_10019225,Hvulgare_GLEAN_10003707,Hvulgare_GLEAN_10017039,Hvulgare_GLEAN_10000390,Hvulgare_GLEAN_10006031,Hvulgare_GLEAN_10001214,Hvulgare_GLEAN_10017174,Hvulgare_GLEAN_10028893,Hvulgare_GLEAN_10034651,Hvulgare_GLEAN_10018291,Hvulgare_GLEAN_10007167,Hvulgare_GLEAN_10037956,Hvulgare_GLEAN_10010516,Hvulgare_GLEAN_10017038,Hvulgare_GLEAN_…
GO:0044262	P	cellular carbohydrate metabolic process	84 of 1473 in the list	542 of 15552 in the genome	0.00605	Hvulgare_GLEAN_10001217,Hvulgare_GLEAN_10042433,Hvulgare_GLEAN_10021113,Hvulgare_GLEAN_10027758,Hvulgare_GLEAN_10046263,Hvulgare_GLEAN_10012733,Hvulgare_GLEAN_10011213,Hvulgare_GLEAN_10003127,Hvulgare_GLEAN_10051591,Hvulgare_GLEAN_10041087,Hvulgare_GLEAN_10058963,Hvulgare_GLEAN_10049511,Hvulgare_GLEAN_10043876,Hvulgare_GLEAN_10013827,Hvulgare_GLEAN_10023729,Hvulgare_GLEAN_10023538,Hvulgare_GLEAN_…
GO:0050790	P	regulation of catalytic activity	63 of 1473 in the list	375 of 15552 in the genome	0.00748	Hvulgare_GLEAN_10026371,Hvulgare_GLEAN_10017751,Hvulgare_GLEAN_10038911,Hvulgare_GLEAN_10016836,Hvulgare_GLEAN_10042614,Hvulgare_GLEAN_10017802,Hvulgare_GLEAN_10005555,Hvulgare_GLEAN_10048611,Hvulgare_GLEAN_10031235,Hvulgare_GLEAN_10011408,Hvulgare_GLEAN_10021151,Hvulgare_GLEAN_10032510,Hvulgare_GLEAN_10002355,Hvulgare_GLEAN_10040721,Hvulgare_GLEAN_10028893,Hvulgare_GLEAN_10001214,Hvulgare_GLEAN_…
GO:0009064	P	glutamine family amino acid metabolic process	19 of 1473 in the list	65 of 15552 in the genome	0.00882	Hvulgare_GLEAN_10057697,Hvulgare_GLEAN_10015112,Hvulgare_GLEAN_10048708,Hvulgare_GLEAN_10001286,Hvulgare_GLEAN_10009603,Hvulgare_GLEAN_10013246,Hvulgare_GLEAN_10003788,Hvulgare_GLEAN_10035800,Hvulgare_GLEAN_10058963,Hvulgare_GLEAN_10018813,Hvulgare_GLEAN_10007737,Hvulgare_GLEAN_10014725,Hvulgare_GLEAN_10007494,Hvulgare_GLEAN_10046752,Hvulgare_GLEAN_10024539,Hvulgare_GLEAN_10005018,Hvulgare_GLEAN_…
GO:0006807	P	nitrogen compound metabolic process	404 of 1473 in the list	3542 of 15552 in the genome	0.01029	Hvulgare_GLEAN_10025199,Hvulgare_GLEAN_10039067,Hvulgare_GLEAN_10034471,Hvulgare_GLEAN_10014537,Hvulgare_GLEAN_10016614,Hvulgare_GLEAN_10001648,Hvulgare_GLEAN_10045897,Hvulgare_GLEAN_10031562,Hvulgare_GLEAN_10019792,Hvulgare_GLEAN_10033502,Hvulgare_GLEAN_10047746,Hvulgare_GLEAN_10028789,Hvulgare_GLEAN_10024824,Hvulgare_GLEAN_10017124,Hvulgare_GLEAN_10003708,Hvulgare_GLEAN_10032720,Hvulgare_GLEAN_…
GO:0051246	P	regulation of protein metabolic process	58 of 1473 in the list	340 of 15552 in the genome	0.01097	Hvulgare_GLEAN_10017174,Hvulgare_GLEAN_10057119,Hvulgare_GLEAN_10014537,Hvulgare_GLEAN_10003720,Hvulgare_GLEAN_10007167,Hvulgare_GLEAN_10004705,Hvulgare_GLEAN_10045897,Hvulgare_GLEAN_10014789,Hvulgare_GLEAN_10009473,Hvulgare_GLEAN_10051403,Hvulgare_GLEAN_10031852,Hvulgare_GLEAN_10034120,Hvulgare_GLEAN_10003707,Hvulgare_GLEAN_10012984,Hvulgare_GLEAN_10026584,Hvulgare_GLEAN_10012954,Hvulgare_GLEAN_…
GO:0043207	P	response to external biotic stimulus	60 of 1473 in the list	359 of 15552 in the genome	0.01477	Hvulgare_GLEAN_10014600,Hvulgare_GLEAN_10041944,Hvulgare_GLEAN_10024554,Hvulgare_GLEAN_10023554,Hvulgare_GLEAN_10043066,Hvulgare_GLEAN_10057177,Hvulgare_GLEAN_10025195,Hvulgare_GLEAN_10035147,Hvulgare_GLEAN_10023114,Hvulgare_GLEAN_10037497,Hvulgare_GLEAN_10003449,Hvulgare_GLEAN_10026962,Hvulgare_GLEAN_10007185,Hvulgare_GLEAN_10016096,Hvulgare_GLEAN_10017371,Hvulgare_GLEAN_10031539,Hvulgare_GLEAN_…
GO:0051707	P	response to other organism	60 of 1473 in the list	359 of 15552 in the genome	0.01477	Hvulgare_GLEAN_10050926,Hvulgare_GLEAN_10048105,Hvulgare_GLEAN_10007653,Hvulgare_GLEAN_10003160,Hvulgare_GLEAN_10002850,Hvulgare_GLEAN_10048442,Hvulgare_GLEAN_10002833,Hvulgare_GLEAN_10022255,Hvulgare_GLEAN_10006283,Hvulgare_GLEAN_10042969,Hvulgare_GLEAN_10000837,Hvulgare_GLEAN_10034609,Hvulgare_GLEAN_10004079,Hvulgare_GLEAN_10017124,Hvulgare_GLEAN_10000579,Hvulgare_GLEAN_10006284,Hvulgare_GLEAN_…
GO:0030162	P	regulation of proteolysis	21 of 1473 in the list	80 of 15552 in the genome	0.01864	Hvulgare_GLEAN_10034651,Hvulgare_GLEAN_10007167,Hvulgare_GLEAN_10018291,Hvulgare_GLEAN_10017174,Hvulgare_GLEAN_10028893,Hvulgare_GLEAN_10001214,Hvulgare_GLEAN_10000390,Hvulgare_GLEAN_10006031,Hvulgare_GLEAN_10003707,Hvulgare_GLEAN_10017039,Hvulgare_GLEAN_10001033,Hvulgare_GLEAN_10028245,Hvulgare_GLEAN_10019225,Hvulgare_GLEAN_10009473,Hvulgare_GLEAN_10026584,Hvulgare_GLEAN_10004108,Hvulgare_GLEAN_…
GO:0098542	P	defense response to other organism	49 of 1473 in the list	276 of 15552 in the genome	0.01867	Hvulgare_GLEAN_10050926,Hvulgare_GLEAN_10007653,Hvulgare_GLEAN_10048442,Hvulgare_GLEAN_10002833,Hvulgare_GLEAN_10022255,Hvulgare_GLEAN_10000837,Hvulgare_GLEAN_10006283,Hvulgare_GLEAN_10000579,Hvulgare_GLEAN_10006284,Hvulgare_GLEAN_10034609,Hvulgare_GLEAN_10004079,Hvulgare_GLEAN_10016614,Hvulgare_GLEAN_10021113,Hvulgare_GLEAN_10004705,Hvulgare_GLEAN_10052810,Hvulgare_GLEAN_10033190,Hvulgare_GLEAN_…
GO:0009056	P	catabolic process	228 of 1473 in the list	1857 of 15552 in the genome	0.01927	Hvulgare_GLEAN_10002341,Hvulgare_GLEAN_10051403,Hvulgare_GLEAN_10037071,Hvulgare_GLEAN_10018231,Hvulgare_GLEAN_10022563,Hvulgare_GLEAN_10028681,Hvulgare_GLEAN_10033816,Hvulgare_GLEAN_10033001,Hvulgare_GLEAN_10036252,Hvulgare_GLEAN_10030893,Hvulgare_GLEAN_10003405,Hvulgare_GLEAN_10023816,Hvulgare_GLEAN_10023129,Hvulgare_GLEAN_10014789,Hvulgare_GLEAN_10019821,Hvulgare_GLEAN_10038699,Hvulgare_GLEAN_…
GO:1901575	P	organic substance catabolic process	212 of 1473 in the list	1707 of 15552 in the genome	0.01951	Hvulgare_GLEAN_10039067,Hvulgare_GLEAN_10016614,Hvulgare_GLEAN_10001648,Hvulgare_GLEAN_10010512,Hvulgare_GLEAN_10004705,Hvulgare_GLEAN_10042654,Hvulgare_GLEAN_10037035,Hvulgare_GLEAN_10057591,Hvulgare_GLEAN_10027755,Hvulgare_GLEAN_10037507,Hvulgare_GLEAN_10019792,Hvulgare_GLEAN_10000207,Hvulgare_GLEAN_10041395,Hvulgare_GLEAN_10052101,Hvulgare_GLEAN_10017124,Hvulgare_GLEAN_10020001,Hvulgare_GLEAN_…
GO:0019637	P	organophosphate metabolic process	179 of 1473 in the list	1401 of 15552 in the genome	0.01988	Hvulgare_GLEAN_10017045,Hvulgare_GLEAN_10040721,Hvulgare_GLEAN_10007543,Hvulgare_GLEAN_10030321,Hvulgare_GLEAN_10021119,Hvulgare_GLEAN_10048611,Hvulgare_GLEAN_10042135,Hvulgare_GLEAN_10049300,Hvulgare_GLEAN_10002861,Hvulgare_GLEAN_10046752,Hvulgare_GLEAN_10011999,Hvulgare_GLEAN_10009344,Hvulgare_GLEAN_10039625,Hvulgare_GLEAN_10017922,Hvulgare_GLEAN_10034099,Hvulgare_GLEAN_10033643,Hvulgare_GLEAN_…
GO:0009607	P	response to biotic stimulus	64 of 1473 in the list	395 of 15552 in the genome	0.02097	Hvulgare_GLEAN_10006284,Hvulgare_GLEAN_10000579,Hvulgare_GLEAN_10006283,Hvulgare_GLEAN_10002833,Hvulgare_GLEAN_10048442,Hvulgare_GLEAN_10007653,Hvulgare_GLEAN_10012002,Hvulgare_GLEAN_10031852,Hvulgare_GLEAN_10031250,Hvulgare_GLEAN_10017174,Hvulgare_GLEAN_10046344,Hvulgare_GLEAN_10003720,Hvulgare_GLEAN_10052810,Hvulgare_GLEAN_10033190,Hvulgare_GLEAN_10042968,Hvulgare_GLEAN_10005189,Hvulgare_GLEAN_…
GO:0009250	P	glucan biosynthetic process	43 of 1473 in the list	233 of 15552 in the genome	0.02377	Hvulgare_GLEAN_10003127,Hvulgare_GLEAN_10007896,Hvulgare_GLEAN_10036882,Hvulgare_GLEAN_10049511,Hvulgare_GLEAN_10022255,Hvulgare_GLEAN_10043876,Hvulgare_GLEAN_10015176,Hvulgare_GLEAN_10019433,Hvulgare_GLEAN_10023538,Hvulgare_GLEAN_10041395,Hvulgare_GLEAN_10004705,Hvulgare_GLEAN_10042433,Hvulgare_GLEAN_10016614,Hvulgare_GLEAN_10010627,Hvulgare_GLEAN_10046263,Hvulgare_GLEAN_10051403,Hvulgare_GLEAN_…
GO:0044264	P	cellular polysaccharide metabolic process	64 of 1473 in the list	398 of 15552 in the genome	0.02677	Hvulgare_GLEAN_10046263,Hvulgare_GLEAN_10027758,Hvulgare_GLEAN_10042433,Hvulgare_GLEAN_10001217,Hvulgare_GLEAN_10012733,Hvulgare_GLEAN_10058963,Hvulgare_GLEAN_10003127,Hvulgare_GLEAN_10051591,Hvulgare_GLEAN_10023538,Hvulgare_GLEAN_10023729,Hvulgare_GLEAN_10043876,Hvulgare_GLEAN_10049511,Hvulgare_GLEAN_10007686,Hvulgare_GLEAN_10016924,Hvulgare_GLEAN_10019264,Hvulgare_GLEAN_10036167,Hvulgare_GLEAN_…
GO:0018958	P	phenol-containing compound metabolic process	17 of 1473 in the list	59 of 15552 in the genome	0.03354	Hvulgare_GLEAN_10007147,Hvulgare_GLEAN_10004705,Hvulgare_GLEAN_10017371,Hvulgare_GLEAN_10046344,Hvulgare_GLEAN_10003449,Hvulgare_GLEAN_10052810,Hvulgare_GLEAN_10031250,Hvulgare_GLEAN_10035147,Hvulgare_GLEAN_10051403,Hvulgare_GLEAN_10041944,Hvulgare_GLEAN_10014600,Hvulgare_GLEAN_10024554,Hvulgare_GLEAN_10050926,Hvulgare_GLEAN_10048442,Hvulgare_GLEAN_10002833,Hvulgare_GLEAN_10019452,Hvulgare_GLEAN_…
GO:0009697	P	salicylic acid biosynthetic process	15 of 1473 in the list	48 of 15552 in the genome	0.03508	Hvulgare_GLEAN_10011646,Hvulgare_GLEAN_10051403,Hvulgare_GLEAN_10014600,Hvulgare_GLEAN_10024554,Hvulgare_GLEAN_10041944,Hvulgare_GLEAN_10031250,Hvulgare_GLEAN_10035147,Hvulgare_GLEAN_10002833,Hvulgare_GLEAN_10046344,Hvulgare_GLEAN_10052810,Hvulgare_GLEAN_10003449,Hvulgare_GLEAN_10048442,Hvulgare_GLEAN_10017371,Hvulgare_GLEAN_10050926,Hvulgare_GLEAN_10004705
GO:0009595	P	detection of biotic stimulus	11 of 1473 in the list	28 of 15552 in the genome	0.0394	Hvulgare_GLEAN_10003449,Hvulgare_GLEAN_10017371,Hvulgare_GLEAN_10004705,Hvulgare_GLEAN_10050926,Hvulgare_GLEAN_10000837,Hvulgare_GLEAN_10014600,Hvulgare_GLEAN_10041944,Hvulgare_GLEAN_10051403,Hvulgare_GLEAN_10002833,Hvulgare_GLEAN_10035147,Hvulgare_GLEAN_10031250
GO:0019438	P	aromatic compound biosynthetic process	143 of 1473 in the list	1090 of 15552 in the genome	0.04371	Hvulgare_GLEAN_10041550,Hvulgare_GLEAN_10035199,Hvulgare_GLEAN_10025199,Hvulgare_GLEAN_10010512,Hvulgare_GLEAN_10004705,Hvulgare_GLEAN_10045897,Hvulgare_GLEAN_10020080,Hvulgare_GLEAN_10043864,Hvulgare_GLEAN_10051441,Hvulgare_GLEAN_10037507,Hvulgare_GLEAN_10024824,Hvulgare_GLEAN_10006554,Hvulgare_GLEAN_10050926,Hvulgare_GLEAN_10013058,Hvulgare_GLEAN_10013893,Hvulgare_GLEAN_10007764,Hvulgare_GLEAN_…
GO:0016556	P	mRNA modification	19 of 1473 in the list	72 of 15552 in the genome	0.04431	Hvulgare_GLEAN_10017104,Hvulgare_GLEAN_10036701,Hvulgare_GLEAN_10010064,Hvulgare_GLEAN_10017250,Hvulgare_GLEAN_10027162,Hvulgare_GLEAN_10021584,Hvulgare_GLEAN_10018896,Hvulgare_GLEAN_10028455,Hvulgare_GLEAN_10015224,Hvulgare_GLEAN_10021151,Hvulgare_GLEAN_10025824,Hvulgare_GLEAN_10045453,Hvulgare_GLEAN_10031652,Hvulgare_GLEAN_10042712,Hvulgare_GLEAN_10045897,Hvulgare_GLEAN_10016614,Hvulgare_GLEAN_…
GO:0009696	P	salicylic acid metabolic process	15 of 1473 in the list	49 of 15552 in the genome	0.04617	Hvulgare_GLEAN_10046344,Hvulgare_GLEAN_10003449,Hvulgare_GLEAN_10052810,Hvulgare_GLEAN_10048442,Hvulgare_GLEAN_10017371,Hvulgare_GLEAN_10050926,Hvulgare_GLEAN_10004705,Hvulgare_GLEAN_10011646,Hvulgare_GLEAN_10051403,Hvulgare_GLEAN_10014600,Hvulgare_GLEAN_10024554,Hvulgare_GLEAN_10041944,Hvulgare_GLEAN_10031250,Hvulgare_GLEAN_10035147,Hvulgare_GLEAN_10002833
GO annotation of differential expression genes in response to low-ntrogen stress
GO_acc	term_type	Term	query	background	corrected p-value	entries
GO:0009507	C	chloroplast	204 of 715 in the list	1555 of 14866 in the genome	1.46e-41	Hvulgare_GLEAN_10059657,Hvulgare_GLEAN_10000875,Hvulgare_GLEAN_10024730,Hvulgare_GLEAN_10019412,Hvulgare_GLEAN_10013255,Hvulgare_GLEAN_10038732,Hvulgare_GLEAN_10011393,Hvulgare_GLEAN_10012733,Hvulgare_GLEAN_10031780,Hvulgare_GLEAN_10021195,Hvulgare_GLEAN_10012980,Hvulgare_GLEAN_10020371,Hvulgare_GLEAN_10031250,Hvulgare_GLEAN_10014370,Hvulgare_GLEAN_10048442,Hvulgare_GLEAN_10020476,Hvulgare_GLEAN_…
GO:0044434	C	chloroplast part	146 of 715 in the list	862 of 14866 in the genome	3.38e-41	Hvulgare_GLEAN_10015587,Hvulgare_GLEAN_10031319,Hvulgare_GLEAN_10042900,Hvulgare_GLEAN_10009978,Hvulgare_GLEAN_10028172,Hvulgare_GLEAN_10027356,Hvulgare_GLEAN_10002599,Hvulgare_GLEAN_10047217,Hvulgare_GLEAN_10020980,Hvulgare_GLEAN_10030247,Hvulgare_GLEAN_10022640,Hvulgare_GLEAN_10019336,Hvulgare_GLEAN_10011275,Hvulgare_GLEAN_10011408,Hvulgare_GLEAN_10049300,Hvulgare_GLEAN_10048611,Hvulgare_GLEAN_…
GO:0044435	C	plastid part	147 of 715 in the list	876 of 14866 in the genome	5.24e-41	Hvulgare_GLEAN_10055656,Hvulgare_GLEAN_10003449,Hvulgare_GLEAN_10052835,Hvulgare_GLEAN_10032761,Hvulgare_GLEAN_10005523,Hvulgare_GLEAN_10025824,Hvulgare_GLEAN_10043878,Hvulgare_GLEAN_10042334,Hvulgare_GLEAN_10050808,Hvulgare_GLEAN_10055059,Hvulgare_GLEAN_10022700,Hvulgare_GLEAN_10011393,Hvulgare_GLEAN_10012733,Hvulgare_GLEAN_10014370,Hvulgare_GLEAN_10031250,Hvulgare_GLEAN_10012980,Hvulgare_GLEAN_…
GO:0009579	C	thylakoid	90 of 715 in the list	372 of 14866 in the genome	8.45e-37	Hvulgare_GLEAN_10036265,Hvulgare_GLEAN_10027356,Hvulgare_GLEAN_10028172,Hvulgare_GLEAN_10028593,Hvulgare_GLEAN_10030247,Hvulgare_GLEAN_10009678,Hvulgare_GLEAN_10022640,Hvulgare_GLEAN_10028445,Hvulgare_GLEAN_10002599,Hvulgare_GLEAN_10037892,Hvulgare_GLEAN_10026909,Hvulgare_GLEAN_10004731,Hvulgare_GLEAN_10022759,Hvulgare_GLEAN_10031319,Hvulgare_GLEAN_10003804,Hvulgare_GLEAN_10003113,Hvulgare_GLEAN_…
GO:0009534	C	chloroplast thylakoid	72 of 715 in the list	293 of 14866 in the genome	1.58e-29	Hvulgare_GLEAN_10037892,Hvulgare_GLEAN_10002599,Hvulgare_GLEAN_10022640,Hvulgare_GLEAN_10030247,Hvulgare_GLEAN_10028593,Hvulgare_GLEAN_10028172,Hvulgare_GLEAN_10036265,Hvulgare_GLEAN_10027356,Hvulgare_GLEAN_10015587,Hvulgare_GLEAN_10007049,Hvulgare_GLEAN_10003113,Hvulgare_GLEAN_10031319,Hvulgare_GLEAN_10022759,Hvulgare_GLEAN_10004731,Hvulgare_GLEAN_10026909,Hvulgare_GLEAN_10015824,Hvulgare_GLEAN_…
GO:0031976	C	plastid thylakoid	72 of 715 in the list	293 of 14866 in the genome	1.58e-29	Hvulgare_GLEAN_10037507,Hvulgare_GLEAN_10006740,Hvulgare_GLEAN_10006138,Hvulgare_GLEAN_10050926,Hvulgare_GLEAN_10022485,Hvulgare_GLEAN_10009941,Hvulgare_GLEAN_10017462,Hvulgare_GLEAN_10016614,Hvulgare_GLEAN_10006600,Hvulgare_GLEAN_10032510,Hvulgare_GLEAN_10011275,Hvulgare_GLEAN_10004991,Hvulgare_GLEAN_10019336,Hvulgare_GLEAN_10023458,Hvulgare_GLEAN_10030321,Hvulgare_GLEAN_10021151,Hvulgare_GLEAN_…
GO:0009532	C	plastid stroma	89 of 715 in the list	466 of 14866 in the genome	6.02e-28	Hvulgare_GLEAN_10022734,Hvulgare_GLEAN_10058419,Hvulgare_GLEAN_10002833,Hvulgare_GLEAN_10017764,Hvulgare_GLEAN_10053013,Hvulgare_GLEAN_10043876,Hvulgare_GLEAN_10040541,Hvulgare_GLEAN_10032469,Hvulgare_GLEAN_10013279,Hvulgare_GLEAN_10043562,Hvulgare_GLEAN_10007653,Hvulgare_GLEAN_10048442,Hvulgare_GLEAN_10032721,Hvulgare_GLEAN_10020148,Hvulgare_GLEAN_10042182,Hvulgare_GLEAN_10011393,Hvulgare_GLEAN_…
GO:0009570	C	chloroplast stroma	88 of 715 in the list	458 of 14866 in the genome	8.21e-28	Hvulgare_GLEAN_10011393,Hvulgare_GLEAN_10042182,Hvulgare_GLEAN_10012980,Hvulgare_GLEAN_10031250,Hvulgare_GLEAN_10028240,Hvulgare_GLEAN_10046344,Hvulgare_GLEAN_10045453,Hvulgare_GLEAN_10038732,Hvulgare_GLEAN_10013255,Hvulgare_GLEAN_10058419,Hvulgare_GLEAN_10022734,Hvulgare_GLEAN_10040541,Hvulgare_GLEAN_10032469,Hvulgare_GLEAN_10043876,Hvulgare_GLEAN_10053013,Hvulgare_GLEAN_10002833,Hvulgare_GLEAN_…
GO:0009536	C	plastid	290 of 715 in the list	3296 of 14866 in the genome	1.03e-27	Hvulgare_GLEAN_10007675,Hvulgare_GLEAN_10004731,Hvulgare_GLEAN_10022759,Hvulgare_GLEAN_10019011,Hvulgare_GLEAN_10026909,Hvulgare_GLEAN_10043676,Hvulgare_GLEAN_10007049,Hvulgare_GLEAN_10019507,Hvulgare_GLEAN_10003113,Hvulgare_GLEAN_10054698,Hvulgare_GLEAN_10041734,Hvulgare_GLEAN_10042287,Hvulgare_GLEAN_10051800,Hvulgare_GLEAN_10037892,Hvulgare_GLEAN_10059401,Hvulgare_GLEAN_10032510,Hvulgare_GLEAN_…
GO:0031984	C	organelle subcompartment	72 of 715 in the list	312 of 14866 in the genome	1.18e-27	Hvulgare_GLEAN_10029326,Hvulgare_GLEAN_10055656,Hvulgare_GLEAN_10032761,Hvulgare_GLEAN_10003449,Hvulgare_GLEAN_10032923,Hvulgare_GLEAN_10001696,Hvulgare_GLEAN_10043878,Hvulgare_GLEAN_10013491,Hvulgare_GLEAN_10007040,Hvulgare_GLEAN_10026371,Hvulgare_GLEAN_10055059,Hvulgare_GLEAN_10007928,Hvulgare_GLEAN_10050808,Hvulgare_GLEAN_10022700,Hvulgare_GLEAN_10012733,Hvulgare_GLEAN_10013903,Hvulgare_GLEAN_…
GO:0009535	C	chloroplast thylakoid membrane	54 of 715 in the list	223 of 14866 in the genome	1.79e-21	Hvulgare_GLEAN_10032761,Hvulgare_GLEAN_10030247,Hvulgare_GLEAN_10022640,Hvulgare_GLEAN_10002599,Hvulgare_GLEAN_10003449,Hvulgare_GLEAN_10036265,Hvulgare_GLEAN_10027356,Hvulgare_GLEAN_10028172,Hvulgare_GLEAN_10032923,Hvulgare_GLEAN_10028593,Hvulgare_GLEAN_10031319,Hvulgare_GLEAN_10003113,Hvulgare_GLEAN_10007049,Hvulgare_GLEAN_10026909,Hvulgare_GLEAN_10022759,Hvulgare_GLEAN_10007928,Hvulgare_GLEAN_…
GO:0055035	C	plastid thylakoid membrane	54 of 715 in the list	223 of 14866 in the genome	1.79e-21	Hvulgare_GLEAN_10022759,Hvulgare_GLEAN_10026909,Hvulgare_GLEAN_10003113,Hvulgare_GLEAN_10007049,Hvulgare_GLEAN_10031319,Hvulgare_GLEAN_10028172,Hvulgare_GLEAN_10028593,Hvulgare_GLEAN_10032923,Hvulgare_GLEAN_10036265,Hvulgare_GLEAN_10027356,Hvulgare_GLEAN_10002599,Hvulgare_GLEAN_10003449,Hvulgare_GLEAN_10032761,Hvulgare_GLEAN_10030247,Hvulgare_GLEAN_10022640,Hvulgare_GLEAN_10007040,Hvulgare_GLEAN_…
GO:0042651	C	thylakoid membrane	56 of 715 in the list	240 of 14866 in the genome	1.86e-21	Hvulgare_GLEAN_10009611,Hvulgare_GLEAN_10002833,Hvulgare_GLEAN_10005301,Hvulgare_GLEAN_10023538,Hvulgare_GLEAN_10006740,Hvulgare_GLEAN_10058419,Hvulgare_GLEAN_10003550,Hvulgare_GLEAN_10032721,Hvulgare_GLEAN_10011466,Hvulgare_GLEAN_10050926,Hvulgare_GLEAN_10006138,Hvulgare_GLEAN_10043562,Hvulgare_GLEAN_10007653,Hvulgare_GLEAN_10049084,Hvulgare_GLEAN_10030460,Hvulgare_GLEAN_10009941,Hvulgare_GLEAN_…
GO:0044436	C	thylakoid part	62 of 715 in the list	293 of 14866 in the genome	1.88e-21	Hvulgare_GLEAN_10007653,Hvulgare_GLEAN_10043562,Hvulgare_GLEAN_10032721,Hvulgare_GLEAN_10006138,Hvulgare_GLEAN_10011466,Hvulgare_GLEAN_10050926,Hvulgare_GLEAN_10023538,Hvulgare_GLEAN_10005301,Hvulgare_GLEAN_10003550,Hvulgare_GLEAN_10058419,Hvulgare_GLEAN_10018896,Hvulgare_GLEAN_10006740,Hvulgare_GLEAN_10002833,Hvulgare_GLEAN_10009611,Hvulgare_GLEAN_10028240,Hvulgare_GLEAN_10006600,Hvulgare_GLEAN_…
GO:0034357	C	photosynthetic membrane	58 of 715 in the list	268 of 14866 in the genome	1.67e-20	Hvulgare_GLEAN_10053662,Hvulgare_GLEAN_10016614,Hvulgare_GLEAN_10028240,Hvulgare_GLEAN_10006600,Hvulgare_GLEAN_10000875,Hvulgare_GLEAN_10059657,Hvulgare_GLEAN_10049084,Hvulgare_GLEAN_10030460,Hvulgare_GLEAN_10009941,Hvulgare_GLEAN_10022416,Hvulgare_GLEAN_10017462,Hvulgare_GLEAN_10012733,Hvulgare_GLEAN_10032721,Hvulgare_GLEAN_10011466,Hvulgare_GLEAN_10050926,Hvulgare_GLEAN_10006138,Hvulgare_GLEAN_…
GO:0009526	C	plastid envelope	71 of 715 in the list	402 of 14866 in the genome	7.14e-20	Hvulgare_GLEAN_10002599,Hvulgare_GLEAN_10047217,Hvulgare_GLEAN_10028172,Hvulgare_GLEAN_10017371,Hvulgare_GLEAN_10043676,Hvulgare_GLEAN_10007049,Hvulgare_GLEAN_10037046,Hvulgare_GLEAN_10042900,Hvulgare_GLEAN_10011102,Hvulgare_GLEAN_10004731,Hvulgare_GLEAN_10026909,Hvulgare_GLEAN_10017922,Hvulgare_GLEAN_10021148,Hvulgare_GLEAN_10038937,Hvulgare_GLEAN_10036649,Hvulgare_GLEAN_10046752,Hvulgare_GLEAN_…
GO:0009941	C	chloroplast envelope	69 of 715 in the list	385 of 14866 in the genome	1.2e-19	Hvulgare_GLEAN_10032721,Hvulgare_GLEAN_10020148,Hvulgare_GLEAN_10058963,Hvulgare_GLEAN_10048442,Hvulgare_GLEAN_10002833,Hvulgare_GLEAN_10040541,Hvulgare_GLEAN_10032469,Hvulgare_GLEAN_10022734,Hvulgare_GLEAN_10006968,Hvulgare_GLEAN_10058419,Hvulgare_GLEAN_10013255,Hvulgare_GLEAN_10038732,Hvulgare_GLEAN_10059657,Hvulgare_GLEAN_10049084,Hvulgare_GLEAN_10030460,Hvulgare_GLEAN_10014370,Hvulgare_GLEAN_…
GO:0031967	C	organelle envelope	76 of 715 in the list	637 of 14866 in the genome	2.07e-11	Hvulgare_GLEAN_10038732,Hvulgare_GLEAN_10013255,Hvulgare_GLEAN_10046344,Hvulgare_GLEAN_10059657,Hvulgare_GLEAN_10049084,Hvulgare_GLEAN_10030460,Hvulgare_GLEAN_10031250,Hvulgare_GLEAN_10014370,Hvulgare_GLEAN_10008426,Hvulgare_GLEAN_10020371,Hvulgare_GLEAN_10031780,Hvulgare_GLEAN_10042182,Hvulgare_GLEAN_10011393,Hvulgare_GLEAN_10032721,Hvulgare_GLEAN_10020148,Hvulgare_GLEAN_10058963,Hvulgare_GLEAN_…
GO:0031975	C	envelope	76 of 715 in the list	639 of 14866 in the genome	2.43e-11	Hvulgare_GLEAN_10022485,Hvulgare_GLEAN_10021838,Hvulgare_GLEAN_10044217,Hvulgare_GLEAN_10037112,Hvulgare_GLEAN_10013058,Hvulgare_GLEAN_10022255,Hvulgare_GLEAN_10038932,Hvulgare_GLEAN_10037507,Hvulgare_GLEAN_10037744,Hvulgare_GLEAN_10024028,Hvulgare_GLEAN_10023075,Hvulgare_GLEAN_10004705,Hvulgare_GLEAN_10001648,Hvulgare_GLEAN_10016614,Hvulgare_GLEAN_10031560,Hvulgare_GLEAN_10046880,Hvulgare_GLEAN_…
GO:0044422	C	organelle part	205 of 715 in the list	2682 of 14866 in the genome	8.78e-11	Hvulgare_GLEAN_10011998,Hvulgare_GLEAN_10017462,Hvulgare_GLEAN_10017910,Hvulgare_GLEAN_10050652,Hvulgare_GLEAN_10009941,Hvulgare_GLEAN_10031560,Hvulgare_GLEAN_10014537,Hvulgare_GLEAN_10006600,Hvulgare_GLEAN_10004705,Hvulgare_GLEAN_10001648,Hvulgare_GLEAN_10016614,Hvulgare_GLEAN_10038022,Hvulgare_GLEAN_10006740,Hvulgare_GLEAN_10028789,Hvulgare_GLEAN_10037744,Hvulgare_GLEAN_10033502,Hvulgare_GLEAN_…
GO:0044446	C	intracellular organelle part	204 of 715 in the list	2668 of 14866 in the genome	9.96e-11	Hvulgare_GLEAN_10006740,Hvulgare_GLEAN_10028789,Hvulgare_GLEAN_10037744,Hvulgare_GLEAN_10019792,Hvulgare_GLEAN_10033502,Hvulgare_GLEAN_10043420,Hvulgare_GLEAN_10059216,Hvulgare_GLEAN_10038932,Hvulgare_GLEAN_10037507,Hvulgare_GLEAN_10021838,Hvulgare_GLEAN_10044217,Hvulgare_GLEAN_10017692,Hvulgare_GLEAN_10013058,Hvulgare_GLEAN_10050926,Hvulgare_GLEAN_10011998,Hvulgare_GLEAN_10017462,Hvulgare_GLEAN_…
GO:0005737	C	cytoplasm	588 of 715 in the list	10804 of 14866 in the genome	8.86e-08	Hvulgare_GLEAN_10006968,Hvulgare_GLEAN_10023538,Hvulgare_GLEAN_10025507,Hvulgare_GLEAN_10052140,Hvulgare_GLEAN_10005727,Hvulgare_GLEAN_10043562,Hvulgare_GLEAN_10001940,Hvulgare_GLEAN_10004255,Hvulgare_GLEAN_10011466,Hvulgare_GLEAN_10035793,Hvulgare_GLEAN_10040071,Hvulgare_GLEAN_10054747,Hvulgare_GLEAN_10000850,Hvulgare_GLEAN_10001286,Hvulgare_GLEAN_10042182,Hvulgare_GLEAN_10028240,Hvulgare_GLEAN_…
GO:0044444	C	cytoplasmic part	560 of 715 in the list	10248 of 14866 in the genome	9.42e-07	Hvulgare_GLEAN_10046880,Hvulgare_GLEAN_10015228,Hvulgare_GLEAN_10003593,Hvulgare_GLEAN_10010627,Hvulgare_GLEAN_10054487,Hvulgare_GLEAN_10003134,Hvulgare_GLEAN_10009665,Hvulgare_GLEAN_10022783,Hvulgare_GLEAN_10003264,Hvulgare_GLEAN_10050710,Hvulgare_GLEAN_10006138,Hvulgare_GLEAN_10003806,Hvulgare_GLEAN_10021352,Hvulgare_GLEAN_10013035,Hvulgare_GLEAN_10015360,Hvulgare_GLEAN_10034849,Hvulgare_GLEAN_…
GO:0048046	C	apoplast	31 of 715 in the list	212 of 14866 in the genome	4.4e-06	Hvulgare_GLEAN_10046344,Hvulgare_GLEAN_10026962,Hvulgare_GLEAN_10048899,Hvulgare_GLEAN_10002599,Hvulgare_GLEAN_10006005,Hvulgare_GLEAN_10023129,Hvulgare_GLEAN_10034923,Hvulgare_GLEAN_10017371,Hvulgare_GLEAN_10001217,Hvulgare_GLEAN_10013055,Hvulgare_GLEAN_10041181,Hvulgare_GLEAN_10011393,Hvulgare_GLEAN_10011665,Hvulgare_GLEAN_10051403,Hvulgare_GLEAN_10003735,Hvulgare_GLEAN_10059728,Hvulgare_GLEAN_…
GO:0009543	C	chloroplast thylakoid lumen	12 of 715 in the list	39 of 14866 in the genome	2.42e-05	Hvulgare_GLEAN_10013903,Hvulgare_GLEAN_10006740,Hvulgare_GLEAN_10030321,Hvulgare_GLEAN_10017462,Hvulgare_GLEAN_10007049,Hvulgare_GLEAN_10004991,Hvulgare_GLEAN_10009941,Hvulgare_GLEAN_10032761,Hvulgare_GLEAN_10046590,Hvulgare_GLEAN_10028240,Hvulgare_GLEAN_10027356,Hvulgare_GLEAN_10050926
GO:0031978	C	plastid thylakoid lumen	12 of 715 in the list	39 of 14866 in the genome	2.42e-05	Hvulgare_GLEAN_10046590,Hvulgare_GLEAN_10032761,Hvulgare_GLEAN_10028240,Hvulgare_GLEAN_10027356,Hvulgare_GLEAN_10050926,Hvulgare_GLEAN_10013903,Hvulgare_GLEAN_10030321,Hvulgare_GLEAN_10006740,Hvulgare_GLEAN_10007049,Hvulgare_GLEAN_10017462,Hvulgare_GLEAN_10009941,Hvulgare_GLEAN_10004991
GO:0031977	C	thylakoid lumen	15 of 715 in the list	65 of 14866 in the genome	4.74e-05	Hvulgare_GLEAN_10055656,Hvulgare_GLEAN_10009941,Hvulgare_GLEAN_10004991,Hvulgare_GLEAN_10006740,Hvulgare_GLEAN_10013903,Hvulgare_GLEAN_10030321,Hvulgare_GLEAN_10001696,Hvulgare_GLEAN_10005301,Hvulgare_GLEAN_10007049,Hvulgare_GLEAN_10017462,Hvulgare_GLEAN_10050926,Hvulgare_GLEAN_10027356,Hvulgare_GLEAN_10046590,Hvulgare_GLEAN_10032761,Hvulgare_GLEAN_10028240
GO:0005576	C	extracellular region	59 of 715 in the list	660 of 14866 in the genome	0.00044	Hvulgare_GLEAN_10045926,Hvulgare_GLEAN_10001217,Hvulgare_GLEAN_10029207,Hvulgare_GLEAN_10034923,Hvulgare_GLEAN_10023129,Hvulgare_GLEAN_10006005,Hvulgare_GLEAN_10005382,Hvulgare_GLEAN_10048899,Hvulgare_GLEAN_10002368,Hvulgare_GLEAN_10018951,Hvulgare_GLEAN_10046344,Hvulgare_GLEAN_10000882,Hvulgare_GLEAN_10033355,Hvulgare_GLEAN_10003735,Hvulgare_GLEAN_10051403,Hvulgare_GLEAN_10041181,Hvulgare_GLEAN_…
GO:0009523	C	photosystem II	13 of 715 in the list	66 of 14866 in the genome	0.00187	Hvulgare_GLEAN_10007040,Hvulgare_GLEAN_10009611,Hvulgare_GLEAN_10001696,Hvulgare_GLEAN_10006740,Hvulgare_GLEAN_10003113,Hvulgare_GLEAN_10023538,Hvulgare_GLEAN_10043878,Hvulgare_GLEAN_10011466,Hvulgare_GLEAN_10028593,Hvulgare_GLEAN_10032923,Hvulgare_GLEAN_10032761,Hvulgare_GLEAN_10009678,Hvulgare_GLEAN_10028240
GO:0009521	C	photosystem	14 of 715 in the list	81 of 14866 in the genome	0.00418	Hvulgare_GLEAN_10011466,Hvulgare_GLEAN_10032923,Hvulgare_GLEAN_10028593,Hvulgare_GLEAN_10032761,Hvulgare_GLEAN_10009678,Hvulgare_GLEAN_10028240,Hvulgare_GLEAN_10028705,Hvulgare_GLEAN_10007040,Hvulgare_GLEAN_10009611,Hvulgare_GLEAN_10001696,Hvulgare_GLEAN_10006740,Hvulgare_GLEAN_10023538,Hvulgare_GLEAN_10003113,Hvulgare_GLEAN_10043878
GO:0009547	C	plastid ribosome	4 of 715 in the list	6 of 14866 in the genome	0.01082	Hvulgare_GLEAN_10040541,Hvulgare_GLEAN_10021148,Hvulgare_GLEAN_10006486,Hvulgare_GLEAN_10043562
GO:0000311	C	plastid large ribosomal subunit	3 of 715 in the list	3 of 14866 in the genome	0.01628	Hvulgare_GLEAN_10043562,Hvulgare_GLEAN_10006486,Hvulgare_GLEAN_10040541
GO:0009654	C	photosystem II oxygen evolving complex	6 of 715 in the list	19 of 14866 in the genome	0.0282	Hvulgare_GLEAN_10011466,Hvulgare_GLEAN_10028240,Hvulgare_GLEAN_10043878,Hvulgare_GLEAN_10032761,Hvulgare_GLEAN_10009678,Hvulgare_GLEAN_10006740
GO:0016830	F	carbon-carbon lyase activity	23 of 754 in the list	122 of 15746 in the genome	5.44e-06	Hvulgare_GLEAN_10025462,Hvulgare_GLEAN_10035723,Hvulgare_GLEAN_10042005,Hvulgare_GLEAN_10021481,Hvulgare_GLEAN_10051800,Hvulgare_GLEAN_10026044,Hvulgare_GLEAN_10000199,Hvulgare_GLEAN_10001286,Hvulgare_GLEAN_10002341,Hvulgare_GLEAN_10016678,Hvulgare_GLEAN_10034401,Hvulgare_GLEAN_10027327,Hvulgare_GLEAN_10001025,Hvulgare_GLEAN_10031041,Hvulgare_GLEAN_10038441,Hvulgare_GLEAN_10009603,Hvulgare_GLEAN_…
GO:0016491	F	oxidoreductase activity	143 of 754 in the list	1983 of 15746 in the genome	7.87e-05	Hvulgare_GLEAN_10001653,Hvulgare_GLEAN_10000851,Hvulgare_GLEAN_10000629,Hvulgare_GLEAN_10019792,Hvulgare_GLEAN_10031184,Hvulgare_GLEAN_10037507,Hvulgare_GLEAN_10007950,Hvulgare_GLEAN_10038696,Hvulgare_GLEAN_10019965,Hvulgare_GLEAN_10001654,Hvulgare_GLEAN_10017462,Hvulgare_GLEAN_10040274,Hvulgare_GLEAN_10001916,Hvulgare_GLEAN_10004705,Hvulgare_GLEAN_10017971,Hvulgare_GLEAN_10016614,Hvulgare_GLEAN_…
GO:0016984	F	ribulose-bisphosphate carboxylase activity	7 of 754 in the list	13 of 15746 in the genome	0.00028	Hvulgare_GLEAN_10000199,Hvulgare_GLEAN_10038855,Hvulgare_GLEAN_10038853,Hvulgare_GLEAN_10051800,Hvulgare_GLEAN_10001025,Hvulgare_GLEAN_10031184,Hvulgare_GLEAN_10031183
GO:0016831	F	carboxy-lyase activity	17 of 754 in the list	91 of 15746 in the genome	0.00047	Hvulgare_GLEAN_10027329,Hvulgare_GLEAN_10038853,Hvulgare_GLEAN_10038855,Hvulgare_GLEAN_10031184,Hvulgare_GLEAN_10021481,Hvulgare_GLEAN_10035723,Hvulgare_GLEAN_10025462,Hvulgare_GLEAN_10051800,Hvulgare_GLEAN_10034401,Hvulgare_GLEAN_10016678,Hvulgare_GLEAN_10001286,Hvulgare_GLEAN_10000199,Hvulgare_GLEAN_10031183,Hvulgare_GLEAN_10009603,Hvulgare_GLEAN_10001025,Hvulgare_GLEAN_10031041,Hvulgare_GLEAN_…
GO:0030170	F	pyridoxal phosphate binding	19 of 754 in the list	125 of 15746 in the genome	0.00284	Hvulgare_GLEAN_10035723,Hvulgare_GLEAN_10023132,Hvulgare_GLEAN_10046344,Hvulgare_GLEAN_10035800,Hvulgare_GLEAN_10027327,Hvulgare_GLEAN_10031041,Hvulgare_GLEAN_10025508,Hvulgare_GLEAN_10009603,Hvulgare_GLEAN_10011684,Hvulgare_GLEAN_10001286,Hvulgare_GLEAN_10016678,Hvulgare_GLEAN_10027329,Hvulgare_GLEAN_10005481,Hvulgare_GLEAN_10024437,Hvulgare_GLEAN_10032121,Hvulgare_GLEAN_10006647,Hvulgare_GLEAN_…
GO:0042132	F	fructose 1,6-bisphosphate 1-phosphatase activity	5 of 754 in the list	8 of 15746 in the genome	0.00464	Hvulgare_GLEAN_10045453,Hvulgare_GLEAN_10022255,Hvulgare_GLEAN_10051403,Hvulgare_GLEAN_10047225,Hvulgare_GLEAN_10047226
GO:0019843	F	rRNA binding	13 of 754 in the list	69 of 15746 in the genome	0.00761	Hvulgare_GLEAN_10013058,Hvulgare_GLEAN_10007653,Hvulgare_GLEAN_10043562,Hvulgare_GLEAN_10016023,Hvulgare_GLEAN_10021148,Hvulgare_GLEAN_10017371,Hvulgare_GLEAN_10038732,Hvulgare_GLEAN_10022485,Hvulgare_GLEAN_10022700,Hvulgare_GLEAN_10043676,Hvulgare_GLEAN_10042900,Hvulgare_GLEAN_10040541,Hvulgare_GLEAN_10032469
GO:0050308	F	sugar-phosphatase activity	6 of 754 in the list	14 of 15746 in the genome	0.00961	Hvulgare_GLEAN_10045453,Hvulgare_GLEAN_10022255,Hvulgare_GLEAN_10047225,Hvulgare_GLEAN_10051403,Hvulgare_GLEAN_10047226,Hvulgare_GLEAN_10021352
GO:0016829	F	lyase activity	40 of 754 in the list	438 of 15746 in the genome	0.02638	Hvulgare_GLEAN_10000905,Hvulgare_GLEAN_10023262,Hvulgare_GLEAN_10036369,Hvulgare_GLEAN_10024437,Hvulgare_GLEAN_10054701,Hvulgare_GLEAN_10038855,Hvulgare_GLEAN_10037581,Hvulgare_GLEAN_10036407,Hvulgare_GLEAN_10025462,Hvulgare_GLEAN_10042005,Hvulgare_GLEAN_10021481,Hvulgare_GLEAN_10051800,Hvulgare_GLEAN_10047571,Hvulgare_GLEAN_10026044,Hvulgare_GLEAN_10000199,Hvulgare_GLEAN_10050171,Hvulgare_GLEAN_…
GO:0008187	F	poly-pyrimidine tract binding	3 of 754 in the list	3 of 15746 in the genome	0.04123	Hvulgare_GLEAN_10022485,Hvulgare_GLEAN_10043562,Hvulgare_GLEAN_10046344
GO:0008266	F	poly(U) RNA binding	3 of 754 in the list	3 of 15746 in the genome	0.04123	Hvulgare_GLEAN_10043562,Hvulgare_GLEAN_10046344,Hvulgare_GLEAN_10022485
GO:0015979	P	photosynthesis	71 of 772 in the list	311 of 15552 in the genome	3.82e-25	Hvulgare_GLEAN_10036649,Hvulgare_GLEAN_10015824,Hvulgare_GLEAN_10017922,Hvulgare_GLEAN_10011275,Hvulgare_GLEAN_10011646,Hvulgare_GLEAN_10049300,Hvulgare_GLEAN_10048611,Hvulgare_GLEAN_10023458,Hvulgare_GLEAN_10030321,Hvulgare_GLEAN_10028172,Hvulgare_GLEAN_10017371,Hvulgare_GLEAN_10028593,Hvulgare_GLEAN_10051800,Hvulgare_GLEAN_10016096,Hvulgare_GLEAN_10036265,Hvulgare_GLEAN_10037892,Hvulgare_GLEAN_…
GO:0043436	P	oxoacid metabolic process	162 of 772 in the list	1465 of 15552 in the genome	1.79e-20	Hvulgare_GLEAN_10017770,Hvulgare_GLEAN_10012053,Hvulgare_GLEAN_10046344,Hvulgare_GLEAN_10035723,Hvulgare_GLEAN_10049084,Hvulgare_GLEAN_10013246,Hvulgare_GLEAN_10027327,Hvulgare_GLEAN_10012002,Hvulgare_GLEAN_10001286,Hvulgare_GLEAN_10013903,Hvulgare_GLEAN_10032721,Hvulgare_GLEAN_10027329,Hvulgare_GLEAN_10020148,Hvulgare_GLEAN_10011466,Hvulgare_GLEAN_10013806,Hvulgare_GLEAN_10043562,Hvulgare_GLEAN_…
GO:0006082	P	organic acid metabolic process	162 of 772 in the list	1467 of 15552 in the genome	2.07e-20	Hvulgare_GLEAN_10032721,Hvulgare_GLEAN_10027329,Hvulgare_GLEAN_10020148,Hvulgare_GLEAN_10013806,Hvulgare_GLEAN_10011466,Hvulgare_GLEAN_10013279,Hvulgare_GLEAN_10043562,Hvulgare_GLEAN_10017279,Hvulgare_GLEAN_10002833,Hvulgare_GLEAN_10006116,Hvulgare_GLEAN_10023538,Hvulgare_GLEAN_10012053,Hvulgare_GLEAN_10017770,Hvulgare_GLEAN_10046344,Hvulgare_GLEAN_10035723,Hvulgare_GLEAN_10049084,Hvulgare_GLEAN_…
GO:0019752	P	carboxylic acid metabolic process	158 of 772 in the list	1417 of 15552 in the genome	3.07e-20	Hvulgare_GLEAN_10027329,Hvulgare_GLEAN_10032721,Hvulgare_GLEAN_10013806,Hvulgare_GLEAN_10011466,Hvulgare_GLEAN_10043562,Hvulgare_GLEAN_10013279,Hvulgare_GLEAN_10017279,Hvulgare_GLEAN_10002833,Hvulgare_GLEAN_10006116,Hvulgare_GLEAN_10023538,Hvulgare_GLEAN_10017770,Hvulgare_GLEAN_10012053,Hvulgare_GLEAN_10046344,Hvulgare_GLEAN_10035723,Hvulgare_GLEAN_10013246,Hvulgare_GLEAN_10049084,Hvulgare_GLEAN_…
GO:0006520	P	cellular amino acid metabolic process	91 of 772 in the list	600 of 15552 in the genome	4.45e-19	Hvulgare_GLEAN_10028681,Hvulgare_GLEAN_10016070,Hvulgare_GLEAN_10037071,Hvulgare_GLEAN_10051403,Hvulgare_GLEAN_10004705,Hvulgare_GLEAN_10014537,Hvulgare_GLEAN_10038259,Hvulgare_GLEAN_10017443,Hvulgare_GLEAN_10019433,Hvulgare_GLEAN_10037507,Hvulgare_GLEAN_10006513,Hvulgare_GLEAN_10024824,Hvulgare_GLEAN_10002518,Hvulgare_GLEAN_10019792,Hvulgare_GLEAN_10033502,Hvulgare_GLEAN_10006138,Hvulgare_GLEAN_…
GO:1901605	P	alpha-amino acid metabolic process	72 of 772 in the list	405 of 15552 in the genome	1.3e-18	Hvulgare_GLEAN_10004705,Hvulgare_GLEAN_10051403,Hvulgare_GLEAN_10037071,Hvulgare_GLEAN_10028681,Hvulgare_GLEAN_10030663,Hvulgare_GLEAN_10002518,Hvulgare_GLEAN_10006513,Hvulgare_GLEAN_10037507,Hvulgare_GLEAN_10019433,Hvulgare_GLEAN_10038259,Hvulgare_GLEAN_10002599,Hvulgare_GLEAN_10023132,Hvulgare_GLEAN_10022640,Hvulgare_GLEAN_10047571,Hvulgare_GLEAN_10034401,Hvulgare_GLEAN_10007049,Hvulgare_GLEAN_…
GO:0019288	P	isopentenyl diphosphate biosynthetic process, methylerythritol 4-phosphate pathway	48 of 772 in the list	190 of 15552 in the genome	2.53e-18	Hvulgare_GLEAN_10004991,Hvulgare_GLEAN_10026319,Hvulgare_GLEAN_10039025,Hvulgare_GLEAN_10011646,Hvulgare_GLEAN_10021151,Hvulgare_GLEAN_10048611,Hvulgare_GLEAN_10042334,Hvulgare_GLEAN_10030321,Hvulgare_GLEAN_10026371,Hvulgare_GLEAN_10050808,Hvulgare_GLEAN_10022759,Hvulgare_GLEAN_10015587,Hvulgare_GLEAN_10009978,Hvulgare_GLEAN_10042900,Hvulgare_GLEAN_10007764,Hvulgare_GLEAN_10042287,Hvulgare_GLEAN_…
GO:0019682	P	glyceraldehyde-3-phosphate metabolic process	48 of 772 in the list	190 of 15552 in the genome	2.53e-18	Hvulgare_GLEAN_10050808,Hvulgare_GLEAN_10026371,Hvulgare_GLEAN_10004991,Hvulgare_GLEAN_10026319,Hvulgare_GLEAN_10039025,Hvulgare_GLEAN_10011646,Hvulgare_GLEAN_10021151,Hvulgare_GLEAN_10042334,Hvulgare_GLEAN_10048611,Hvulgare_GLEAN_10030321,Hvulgare_GLEAN_10042287,Hvulgare_GLEAN_10028172,Hvulgare_GLEAN_10005523,Hvulgare_GLEAN_10017371,Hvulgare_GLEAN_10017799,Hvulgare_GLEAN_10016096,Hvulgare_GLEAN_…
GO:0009240	P	isopentenyl diphosphate biosynthetic process	48 of 772 in the list	193 of 15552 in the genome	5.2e-18	Hvulgare_GLEAN_10043876,Hvulgare_GLEAN_10015176,Hvulgare_GLEAN_10040541,Hvulgare_GLEAN_10032469,Hvulgare_GLEAN_10037507,Hvulgare_GLEAN_10002833,Hvulgare_GLEAN_10019433,Hvulgare_GLEAN_10003550,Hvulgare_GLEAN_10050926,Hvulgare_GLEAN_10032721,Hvulgare_GLEAN_10048442,Hvulgare_GLEAN_10021838,Hvulgare_GLEAN_10013279,Hvulgare_GLEAN_10043562,Hvulgare_GLEAN_10013058,Hvulgare_GLEAN_10049084,Hvulgare_GLEAN_…
GO:0046490	P	isopentenyl diphosphate metabolic process	48 of 772 in the list	193 of 15552 in the genome	5.2e-18	Hvulgare_GLEAN_10042900,Hvulgare_GLEAN_10009978,Hvulgare_GLEAN_10007764,Hvulgare_GLEAN_10015587,Hvulgare_GLEAN_10022759,Hvulgare_GLEAN_10022640,Hvulgare_GLEAN_10003449,Hvulgare_GLEAN_10002599,Hvulgare_GLEAN_10026962,Hvulgare_GLEAN_10037892,Hvulgare_GLEAN_10052835,Hvulgare_GLEAN_10017799,Hvulgare_GLEAN_10016096,Hvulgare_GLEAN_10028172,Hvulgare_GLEAN_10042287,Hvulgare_GLEAN_10005523,Hvulgare_GLEAN_…
GO:0008299	P	isoprenoid biosynthetic process	66 of 772 in the list	359 of 15552 in the genome	1.08e-17	Hvulgare_GLEAN_10003550,Hvulgare_GLEAN_10058419,Hvulgare_GLEAN_10002833,Hvulgare_GLEAN_10043876,Hvulgare_GLEAN_10040541,Hvulgare_GLEAN_10032469,Hvulgare_GLEAN_10043562,Hvulgare_GLEAN_10009267,Hvulgare_GLEAN_10013279,Hvulgare_GLEAN_10048442,Hvulgare_GLEAN_10032721,Hvulgare_GLEAN_10031531,Hvulgare_GLEAN_10011393,Hvulgare_GLEAN_10013903,Hvulgare_GLEAN_10049084,Hvulgare_GLEAN_10038732,Hvulgare_GLEAN_…
GO:0006720	P	isoprenoid metabolic process	68 of 772 in the list	380 of 15552 in the genome	1.28e-17	Hvulgare_GLEAN_10003550,Hvulgare_GLEAN_10058419,Hvulgare_GLEAN_10043876,Hvulgare_GLEAN_10032469,Hvulgare_GLEAN_10040541,Hvulgare_GLEAN_10002833,Hvulgare_GLEAN_10048442,Hvulgare_GLEAN_10013279,Hvulgare_GLEAN_10043562,Hvulgare_GLEAN_10009267,Hvulgare_GLEAN_10032721,Hvulgare_GLEAN_10011393,Hvulgare_GLEAN_10013903,Hvulgare_GLEAN_10031531,Hvulgare_GLEAN_10049084,Hvulgare_GLEAN_10038732,Hvulgare_GLEAN_…
GO:0006081	P	cellular aldehyde metabolic process	55 of 772 in the list	274 of 15552 in the genome	3.23e-16	Hvulgare_GLEAN_10004705,Hvulgare_GLEAN_10038732,Hvulgare_GLEAN_10013255,Hvulgare_GLEAN_10013903,Hvulgare_GLEAN_10051403,Hvulgare_GLEAN_10034194,Hvulgare_GLEAN_10049084,Hvulgare_GLEAN_10048442,Hvulgare_GLEAN_10021838,Hvulgare_GLEAN_10044217,Hvulgare_GLEAN_10013058,Hvulgare_GLEAN_10043562,Hvulgare_GLEAN_10013279,Hvulgare_GLEAN_10050926,Hvulgare_GLEAN_10032721,Hvulgare_GLEAN_10003550,Hvulgare_GLEAN_…
GO:0042440	P	pigment metabolic process	53 of 772 in the list	257 of 15552 in the genome	4.17e-16	Hvulgare_GLEAN_10001648,Hvulgare_GLEAN_10013255,Hvulgare_GLEAN_10016614,Hvulgare_GLEAN_10004705,Hvulgare_GLEAN_10014537,Hvulgare_GLEAN_10023677,Hvulgare_GLEAN_10009202,Hvulgare_GLEAN_10014370,Hvulgare_GLEAN_10049084,Hvulgare_GLEAN_10002341,Hvulgare_GLEAN_10013903,Hvulgare_GLEAN_10011393,Hvulgare_GLEAN_10012733,Hvulgare_GLEAN_10022485,Hvulgare_GLEAN_10050926,Hvulgare_GLEAN_10014897,Hvulgare_GLEAN_…
GO:0019684	P	photosynthesis, light reaction	48 of 772 in the list	219 of 15552 in the genome	1.5e-15	Hvulgare_GLEAN_10036265,Hvulgare_GLEAN_10016096,Hvulgare_GLEAN_10017371,Hvulgare_GLEAN_10028172,Hvulgare_GLEAN_10032923,Hvulgare_GLEAN_10028593,Hvulgare_GLEAN_10032761,Hvulgare_GLEAN_10022640,Hvulgare_GLEAN_10003449,Hvulgare_GLEAN_10028705,Hvulgare_GLEAN_10037892,Hvulgare_GLEAN_10059728,Hvulgare_GLEAN_10055656,Hvulgare_GLEAN_10042900,Hvulgare_GLEAN_10003113,Hvulgare_GLEAN_10036649,Hvulgare_GLEAN_…
GO:0046148	P	pigment biosynthetic process	47 of 772 in the list	214 of 15552 in the genome	3.17e-15	Hvulgare_GLEAN_10004991,Hvulgare_GLEAN_10056126,Hvulgare_GLEAN_10049300,Hvulgare_GLEAN_10011646,Hvulgare_GLEAN_10021151,Hvulgare_GLEAN_10030321,Hvulgare_GLEAN_10048611,Hvulgare_GLEAN_10001696,Hvulgare_GLEAN_10042334,Hvulgare_GLEAN_10029030,Hvulgare_GLEAN_10015587,Hvulgare_GLEAN_10043676,Hvulgare_GLEAN_10054698,Hvulgare_GLEAN_10019819,Hvulgare_GLEAN_10029326,Hvulgare_GLEAN_10017371,Hvulgare_GLEAN_…
GO:0009657	P	plastid organization	56 of 772 in the list	304 of 15552 in the genome	9.64e-15	Hvulgare_GLEAN_10030460,Hvulgare_GLEAN_10016070,Hvulgare_GLEAN_10024549,Hvulgare_GLEAN_10042182,Hvulgare_GLEAN_10022416,Hvulgare_GLEAN_10051403,Hvulgare_GLEAN_10011393,Hvulgare_GLEAN_10013903,Hvulgare_GLEAN_10013255,Hvulgare_GLEAN_10004705,Hvulgare_GLEAN_10014537,Hvulgare_GLEAN_10059677,Hvulgare_GLEAN_10059657,Hvulgare_GLEAN_10019433,Hvulgare_GLEAN_10009611,Hvulgare_GLEAN_10051441,Hvulgare_GLEAN_…
GO:0006090	P	pyruvate metabolic process	61 of 772 in the list	360 of 15552 in the genome	2.16e-14	Hvulgare_GLEAN_10026319,Hvulgare_GLEAN_10004991,Hvulgare_GLEAN_10030321,Hvulgare_GLEAN_10042334,Hvulgare_GLEAN_10048611,Hvulgare_GLEAN_10011646,Hvulgare_GLEAN_10021151,Hvulgare_GLEAN_10039025,Hvulgare_GLEAN_10046752,Hvulgare_GLEAN_10026371,Hvulgare_GLEAN_10050808,Hvulgare_GLEAN_10013731,Hvulgare_GLEAN_10022759,Hvulgare_GLEAN_10009978,Hvulgare_GLEAN_10011665,Hvulgare_GLEAN_10042900,Hvulgare_GLEAN_…
GO:0006091	P	generation of precursor metabolites and energy	81 of 772 in the list	595 of 15552 in the genome	7.76e-14	Hvulgare_GLEAN_10011665,Hvulgare_GLEAN_10059728,Hvulgare_GLEAN_10055656,Hvulgare_GLEAN_10013731,Hvulgare_GLEAN_10028705,Hvulgare_GLEAN_10003449,Hvulgare_GLEAN_10021481,Hvulgare_GLEAN_10032761,Hvulgare_GLEAN_10025462,Hvulgare_GLEAN_10052643,Hvulgare_GLEAN_10026044,Hvulgare_GLEAN_10032923,Hvulgare_GLEAN_10006514,Hvulgare_GLEAN_10017799,Hvulgare_GLEAN_10033989,Hvulgare_GLEAN_10001696,Hvulgare_GLEAN_…
GO:0006098	P	pentose-phosphate shunt	36 of 772 in the list	150 of 15552 in the genome	1.58e-12	Hvulgare_GLEAN_10012733,Hvulgare_GLEAN_10051403,Hvulgare_GLEAN_10013903,Hvulgare_GLEAN_10002341,Hvulgare_GLEAN_10003405,Hvulgare_GLEAN_10059657,Hvulgare_GLEAN_10004705,Hvulgare_GLEAN_10012053,Hvulgare_GLEAN_10013255,Hvulgare_GLEAN_10016614,Hvulgare_GLEAN_10011487,Hvulgare_GLEAN_10003550,Hvulgare_GLEAN_10005301,Hvulgare_GLEAN_10043876,Hvulgare_GLEAN_10022255,Hvulgare_GLEAN_10037507,Hvulgare_GLEAN_…
GO:0006740	P	NADPH regeneration	36 of 772 in the list	151 of 15552 in the genome	1.98e-12	Hvulgare_GLEAN_10043876,Hvulgare_GLEAN_10022255,Hvulgare_GLEAN_10002833,Hvulgare_GLEAN_10019433,Hvulgare_GLEAN_10037507,Hvulgare_GLEAN_10011487,Hvulgare_GLEAN_10003550,Hvulgare_GLEAN_10005301,Hvulgare_GLEAN_10050926,Hvulgare_GLEAN_10022485,Hvulgare_GLEAN_10048442,Hvulgare_GLEAN_10051403,Hvulgare_GLEAN_10012733,Hvulgare_GLEAN_10013903,Hvulgare_GLEAN_10002341,Hvulgare_GLEAN_10004705,Hvulgare_GLEAN_…
GO:0006007	P	glucose catabolic process	41 of 772 in the list	195 of 15552 in the genome	2.39e-12	Hvulgare_GLEAN_10046752,Hvulgare_GLEAN_10017922,Hvulgare_GLEAN_10050808,Hvulgare_GLEAN_10020192,Hvulgare_GLEAN_10023262,Hvulgare_GLEAN_10032510,Hvulgare_GLEAN_10059401,Hvulgare_GLEAN_10001696,Hvulgare_GLEAN_10048611,Hvulgare_GLEAN_10030321,Hvulgare_GLEAN_10049300,Hvulgare_GLEAN_10017799,Hvulgare_GLEAN_10016096,Hvulgare_GLEAN_10017371,Hvulgare_GLEAN_10032761,Hvulgare_GLEAN_10022640,Hvulgare_GLEAN_…
GO:0019320	P	hexose catabolic process	41 of 772 in the list	195 of 15552 in the genome	2.39e-12	Hvulgare_GLEAN_10050808,Hvulgare_GLEAN_10017922,Hvulgare_GLEAN_10020192,Hvulgare_GLEAN_10023262,Hvulgare_GLEAN_10046752,Hvulgare_GLEAN_10049300,Hvulgare_GLEAN_10048611,Hvulgare_GLEAN_10001696,Hvulgare_GLEAN_10030321,Hvulgare_GLEAN_10059401,Hvulgare_GLEAN_10032510,Hvulgare_GLEAN_10028705,Hvulgare_GLEAN_10032761,Hvulgare_GLEAN_10022640,Hvulgare_GLEAN_10017371,Hvulgare_GLEAN_10017799,Hvulgare_GLEAN_…
GO:0046365	P	monosaccharide catabolic process	41 of 772 in the list	195 of 15552 in the genome	2.39e-12	Hvulgare_GLEAN_10050926,Hvulgare_GLEAN_10022485,Hvulgare_GLEAN_10048442,Hvulgare_GLEAN_10013467,Hvulgare_GLEAN_10043876,Hvulgare_GLEAN_10022255,Hvulgare_GLEAN_10019433,Hvulgare_GLEAN_10002833,Hvulgare_GLEAN_10037507,Hvulgare_GLEAN_10011487,Hvulgare_GLEAN_10003550,Hvulgare_GLEAN_10046451,Hvulgare_GLEAN_10024028,Hvulgare_GLEAN_10005301,Hvulgare_GLEAN_10004705,Hvulgare_GLEAN_10016614,Hvulgare_GLEAN_…
GO:0015994	P	chlorophyll metabolic process	37 of 772 in the list	161 of 15552 in the genome	2.84e-12	Hvulgare_GLEAN_10004991,Hvulgare_GLEAN_10030321,Hvulgare_GLEAN_10048611,Hvulgare_GLEAN_10001696,Hvulgare_GLEAN_10042334,Hvulgare_GLEAN_10011646,Hvulgare_GLEAN_10029030,Hvulgare_GLEAN_10027134,Hvulgare_GLEAN_10043676,Hvulgare_GLEAN_10015587,Hvulgare_GLEAN_10016096,Hvulgare_GLEAN_10007147,Hvulgare_GLEAN_10017799,Hvulgare_GLEAN_10005523,Hvulgare_GLEAN_10017371,Hvulgare_GLEAN_10022640,Hvulgare_GLEAN_…
GO:0006739	P	NADP metabolic process	36 of 772 in the list	155 of 15552 in the genome	4.78e-12	Hvulgare_GLEAN_10050808,Hvulgare_GLEAN_10017922,Hvulgare_GLEAN_10023262,Hvulgare_GLEAN_10046752,Hvulgare_GLEAN_10001696,Hvulgare_GLEAN_10048611,Hvulgare_GLEAN_10030321,Hvulgare_GLEAN_10049300,Hvulgare_GLEAN_10032510,Hvulgare_GLEAN_10032761,Hvulgare_GLEAN_10022640,Hvulgare_GLEAN_10028705,Hvulgare_GLEAN_10017799,Hvulgare_GLEAN_10016096,Hvulgare_GLEAN_10017371,Hvulgare_GLEAN_10048442,Hvulgare_GLEAN_…
GO:0006778	P	porphyrin-containing compound metabolic process	40 of 772 in the list	190 of 15552 in the genome	5.04e-12	Hvulgare_GLEAN_10022485,Hvulgare_GLEAN_10014897,Hvulgare_GLEAN_10050926,Hvulgare_GLEAN_10013058,Hvulgare_GLEAN_10048442,Hvulgare_GLEAN_10037507,Hvulgare_GLEAN_10005513,Hvulgare_GLEAN_10019433,Hvulgare_GLEAN_10022255,Hvulgare_GLEAN_10051441,Hvulgare_GLEAN_10005301,Hvulgare_GLEAN_10002518,Hvulgare_GLEAN_10003550,Hvulgare_GLEAN_10001648,Hvulgare_GLEAN_10013255,Hvulgare_GLEAN_10004705,Hvulgare_GLEAN_…
GO:0033013	P	tetrapyrrole metabolic process	40 of 772 in the list	193 of 15552 in the genome	8.82e-12	Hvulgare_GLEAN_10029030,Hvulgare_GLEAN_10011646,Hvulgare_GLEAN_10001696,Hvulgare_GLEAN_10048611,Hvulgare_GLEAN_10042334,Hvulgare_GLEAN_10030321,Hvulgare_GLEAN_10004991,Hvulgare_GLEAN_10003449,Hvulgare_GLEAN_10026962,Hvulgare_GLEAN_10022640,Hvulgare_GLEAN_10017371,Hvulgare_GLEAN_10005523,Hvulgare_GLEAN_10017799,Hvulgare_GLEAN_10016096,Hvulgare_GLEAN_10007147,Hvulgare_GLEAN_10054698,Hvulgare_GLEAN_…
GO:0009063	P	cellular amino acid catabolic process	29 of 772 in the list	107 of 15552 in the genome	3.13e-11	Hvulgare_GLEAN_10035800,Hvulgare_GLEAN_10003788,Hvulgare_GLEAN_10025508,Hvulgare_GLEAN_10013246,Hvulgare_GLEAN_10037071,Hvulgare_GLEAN_10011393,Hvulgare_GLEAN_10050171,Hvulgare_GLEAN_10012002,Hvulgare_GLEAN_10054698,Hvulgare_GLEAN_10004705,Hvulgare_GLEAN_10007147,Hvulgare_GLEAN_10047571,Hvulgare_GLEAN_10005523,Hvulgare_GLEAN_10012053,Hvulgare_GLEAN_10013255,Hvulgare_GLEAN_10024730,Hvulgare_GLEAN_…
GO:0044724	P	single-organism carbohydrate catabolic process	56 of 772 in the list	365 of 15552 in the genome	3.98e-11	Hvulgare_GLEAN_10046752,Hvulgare_GLEAN_10026371,Hvulgare_GLEAN_10050808,Hvulgare_GLEAN_10017922,Hvulgare_GLEAN_10023262,Hvulgare_GLEAN_10020192,Hvulgare_GLEAN_10059401,Hvulgare_GLEAN_10032510,Hvulgare_GLEAN_10049300,Hvulgare_GLEAN_10001696,Hvulgare_GLEAN_10048611,Hvulgare_GLEAN_10033470,Hvulgare_GLEAN_10030321,Hvulgare_GLEAN_10017371,Hvulgare_GLEAN_10017799,Hvulgare_GLEAN_10016096,Hvulgare_GLEAN_…
GO:1901606	P	alpha-amino acid catabolic process	28 of 772 in the list	102 of 15552 in the genome	6.16e-11	Hvulgare_GLEAN_10002518,Hvulgare_GLEAN_10006116,Hvulgare_GLEAN_10042334,Hvulgare_GLEAN_10058809,Hvulgare_GLEAN_10032121,Hvulgare_GLEAN_10002833,Hvulgare_GLEAN_10036407,Hvulgare_GLEAN_10017279,Hvulgare_GLEAN_10025825,Hvulgare_GLEAN_10012002,Hvulgare_GLEAN_10054698,Hvulgare_GLEAN_10011393,Hvulgare_GLEAN_10050171,Hvulgare_GLEAN_10037071,Hvulgare_GLEAN_10013246,Hvulgare_GLEAN_10025508,Hvulgare_GLEAN_…
GO:0009069	P	serine family amino acid metabolic process	36 of 772 in the list	168 of 15552 in the genome	6.8e-11	Hvulgare_GLEAN_10023132,Hvulgare_GLEAN_10028705,Hvulgare_GLEAN_10003449,Hvulgare_GLEAN_10002599,Hvulgare_GLEAN_10026962,Hvulgare_GLEAN_10022640,Hvulgare_GLEAN_10005523,Hvulgare_GLEAN_10032923,Hvulgare_GLEAN_10007049,Hvulgare_GLEAN_10007764,Hvulgare_GLEAN_10003804,Hvulgare_GLEAN_10026371,Hvulgare_GLEAN_10025825,Hvulgare_GLEAN_10005481,Hvulgare_GLEAN_10046752,Hvulgare_GLEAN_10043878,Hvulgare_GLEAN_…
GO:0046496	P	nicotinamide nucleotide metabolic process	36 of 772 in the list	168 of 15552 in the genome	6.8e-11	Hvulgare_GLEAN_10032510,Hvulgare_GLEAN_10001696,Hvulgare_GLEAN_10048611,Hvulgare_GLEAN_10030321,Hvulgare_GLEAN_10049300,Hvulgare_GLEAN_10046752,Hvulgare_GLEAN_10050808,Hvulgare_GLEAN_10017922,Hvulgare_GLEAN_10023262,Hvulgare_GLEAN_10017799,Hvulgare_GLEAN_10016096,Hvulgare_GLEAN_10017371,Hvulgare_GLEAN_10032761,Hvulgare_GLEAN_10022640,Hvulgare_GLEAN_10028705,Hvulgare_GLEAN_10022255,Hvulgare_GLEAN_…
GO:0006779	P	porphyrin-containing compound biosynthetic process	33 of 772 in the list	143 of 15552 in the genome	8.2e-11	Hvulgare_GLEAN_10029030,Hvulgare_GLEAN_10004991,Hvulgare_GLEAN_10011646,Hvulgare_GLEAN_10001696,Hvulgare_GLEAN_10048611,Hvulgare_GLEAN_10042334,Hvulgare_GLEAN_10030321,Hvulgare_GLEAN_10005523,Hvulgare_GLEAN_10017371,Hvulgare_GLEAN_10017799,Hvulgare_GLEAN_10016096,Hvulgare_GLEAN_10003449,Hvulgare_GLEAN_10026962,Hvulgare_GLEAN_10054698,Hvulgare_GLEAN_10043676,Hvulgare_GLEAN_10015587,Hvulgare_GLEAN_…
GO:0019362	P	pyridine nucleotide metabolic process	36 of 772 in the list	169 of 15552 in the genome	8.24e-11	Hvulgare_GLEAN_10003405,Hvulgare_GLEAN_10059657,Hvulgare_GLEAN_10012053,Hvulgare_GLEAN_10013255,Hvulgare_GLEAN_10016614,Hvulgare_GLEAN_10004705,Hvulgare_GLEAN_10002341,Hvulgare_GLEAN_10012733,Hvulgare_GLEAN_10013903,Hvulgare_GLEAN_10051403,Hvulgare_GLEAN_10048442,Hvulgare_GLEAN_10022485,Hvulgare_GLEAN_10050926,Hvulgare_GLEAN_10005301,Hvulgare_GLEAN_10003550,Hvulgare_GLEAN_10011487,Hvulgare_GLEAN_…
GO:0015995	P	chlorophyll biosynthetic process	30 of 772 in the list	119 of 15552 in the genome	9.27e-11	Hvulgare_GLEAN_10050926,Hvulgare_GLEAN_10022485,Hvulgare_GLEAN_10048442,Hvulgare_GLEAN_10013058,Hvulgare_GLEAN_10029030,Hvulgare_GLEAN_10022255,Hvulgare_GLEAN_10019433,Hvulgare_GLEAN_10004991,Hvulgare_GLEAN_10037507,Hvulgare_GLEAN_10001696,Hvulgare_GLEAN_10048611,Hvulgare_GLEAN_10042334,Hvulgare_GLEAN_10003550,Hvulgare_GLEAN_10030321,Hvulgare_GLEAN_10011646,Hvulgare_GLEAN_10017799,Hvulgare_GLEAN_…
GO:0044711	P	single-organism biosynthetic process	178 of 772 in the list	2100 of 15552 in the genome	1.09e-10	Hvulgare_GLEAN_10026371,Hvulgare_GLEAN_10018813,Hvulgare_GLEAN_10023262,Hvulgare_GLEAN_10017044,Hvulgare_GLEAN_10020948,Hvulgare_GLEAN_10033735,Hvulgare_GLEAN_10001696,Hvulgare_GLEAN_10015858,Hvulgare_GLEAN_10013204,Hvulgare_GLEAN_10024185,Hvulgare_GLEAN_10036407,Hvulgare_GLEAN_10007686,Hvulgare_GLEAN_10026962,Hvulgare_GLEAN_10032923,Hvulgare_GLEAN_10000403,Hvulgare_GLEAN_10029326,Hvulgare_GLEAN_…
GO:0051186	P	cofactor metabolic process	64 of 772 in the list	468 of 15552 in the genome	1.39e-10	Hvulgare_GLEAN_10022485,Hvulgare_GLEAN_10014897,Hvulgare_GLEAN_10050926,Hvulgare_GLEAN_10013058,Hvulgare_GLEAN_10021838,Hvulgare_GLEAN_10037507,Hvulgare_GLEAN_10005513,Hvulgare_GLEAN_10019433,Hvulgare_GLEAN_10022255,Hvulgare_GLEAN_10051441,Hvulgare_GLEAN_10002518,Hvulgare_GLEAN_10001648,Hvulgare_GLEAN_10016614,Hvulgare_GLEAN_10004705,Hvulgare_GLEAN_10003405,Hvulgare_GLEAN_10041550,Hvulgare_GLEAN_…
GO:0033014	P	tetrapyrrole biosynthetic process	33 of 772 in the list	147 of 15552 in the genome	1.9e-10	Hvulgare_GLEAN_10054698,Hvulgare_GLEAN_10015587,Hvulgare_GLEAN_10043676,Hvulgare_GLEAN_10017799,Hvulgare_GLEAN_10016096,Hvulgare_GLEAN_10017371,Hvulgare_GLEAN_10005523,Hvulgare_GLEAN_10003449,Hvulgare_GLEAN_10026962,Hvulgare_GLEAN_10004991,Hvulgare_GLEAN_10001696,Hvulgare_GLEAN_10048611,Hvulgare_GLEAN_10042334,Hvulgare_GLEAN_10030321,Hvulgare_GLEAN_10011646,Hvulgare_GLEAN_10029030,Hvulgare_GLEAN_…
GO:0000096	P	sulfur amino acid metabolic process	38 of 772 in the list	196 of 15552 in the genome	3.87e-10	Hvulgare_GLEAN_10051403,Hvulgare_GLEAN_10011393,Hvulgare_GLEAN_10025508,Hvulgare_GLEAN_10031250,Hvulgare_GLEAN_10028681,Hvulgare_GLEAN_10021195,Hvulgare_GLEAN_10046263,Hvulgare_GLEAN_10013255,Hvulgare_GLEAN_10038732,Hvulgare_GLEAN_10017770,Hvulgare_GLEAN_10004705,Hvulgare_GLEAN_10023538,Hvulgare_GLEAN_10002833,Hvulgare_GLEAN_10019433,Hvulgare_GLEAN_10037507,Hvulgare_GLEAN_10038259,Hvulgare_GLEAN_…
GO:0006006	P	glucose metabolic process	47 of 772 in the list	287 of 15552 in the genome	4.32e-10	Hvulgare_GLEAN_10019433,Hvulgare_GLEAN_10002833,Hvulgare_GLEAN_10037507,Hvulgare_GLEAN_10035813,Hvulgare_GLEAN_10043876,Hvulgare_GLEAN_10022255,Hvulgare_GLEAN_10022734,Hvulgare_GLEAN_10005301,Hvulgare_GLEAN_10024028,Hvulgare_GLEAN_10003550,Hvulgare_GLEAN_10011487,Hvulgare_GLEAN_10046451,Hvulgare_GLEAN_10022485,Hvulgare_GLEAN_10050926,Hvulgare_GLEAN_10048442,Hvulgare_GLEAN_10013467,Hvulgare_GLEAN_…
GO:0006733	P	oxidoreduction coenzyme metabolic process	40 of 772 in the list	216 of 15552 in the genome	4.4e-10	Hvulgare_GLEAN_10048442,Hvulgare_GLEAN_10022485,Hvulgare_GLEAN_10050926,Hvulgare_GLEAN_10005301,Hvulgare_GLEAN_10003550,Hvulgare_GLEAN_10011487,Hvulgare_GLEAN_10019433,Hvulgare_GLEAN_10002833,Hvulgare_GLEAN_10037507,Hvulgare_GLEAN_10022255,Hvulgare_GLEAN_10043876,Hvulgare_GLEAN_10059657,Hvulgare_GLEAN_10003405,Hvulgare_GLEAN_10016614,Hvulgare_GLEAN_10012053,Hvulgare_GLEAN_10013255,Hvulgare_GLEAN_…
GO:0072524	P	pyridine-containing compound metabolic process	36 of 772 in the list	179 of 15552 in the genome	5.17e-10	Hvulgare_GLEAN_10022485,Hvulgare_GLEAN_10050926,Hvulgare_GLEAN_10048442,Hvulgare_GLEAN_10037507,Hvulgare_GLEAN_10019433,Hvulgare_GLEAN_10002833,Hvulgare_GLEAN_10022255,Hvulgare_GLEAN_10043876,Hvulgare_GLEAN_10005301,Hvulgare_GLEAN_10011487,Hvulgare_GLEAN_10003550,Hvulgare_GLEAN_10013255,Hvulgare_GLEAN_10012053,Hvulgare_GLEAN_10016614,Hvulgare_GLEAN_10004705,Hvulgare_GLEAN_10003405,Hvulgare_GLEAN_…
GO:1901564	P	organonitrogen compound metabolic process	157 of 772 in the list	1804 of 15552 in the genome	5.84e-10	Hvulgare_GLEAN_10023631,Hvulgare_GLEAN_10046752,Hvulgare_GLEAN_10024437,Hvulgare_GLEAN_10025825,Hvulgare_GLEAN_10017922,Hvulgare_GLEAN_10032121,Hvulgare_GLEAN_10011275,Hvulgare_GLEAN_10011408,Hvulgare_GLEAN_10049300,Hvulgare_GLEAN_10048611,Hvulgare_GLEAN_10030321,Hvulgare_GLEAN_10023380,Hvulgare_GLEAN_10024357,Hvulgare_GLEAN_10031539,Hvulgare_GLEAN_10047571,Hvulgare_GLEAN_10023132,Hvulgare_GLEAN_…
GO:0016052	P	carbohydrate catabolic process	63 of 772 in the list	471 of 15552 in the genome	6.02e-10	Hvulgare_GLEAN_10002341,Hvulgare_GLEAN_10013903,Hvulgare_GLEAN_10051403,Hvulgare_GLEAN_10012733,Hvulgare_GLEAN_10012053,Hvulgare_GLEAN_10013255,Hvulgare_GLEAN_10016614,Hvulgare_GLEAN_10004705,Hvulgare_GLEAN_10023129,Hvulgare_GLEAN_10003405,Hvulgare_GLEAN_10059657,Hvulgare_GLEAN_10037035,Hvulgare_GLEAN_10057592,Hvulgare_GLEAN_10037507,Hvulgare_GLEAN_10019433,Hvulgare_GLEAN_10002833,Hvulgare_GLEAN_…
GO:0008652	P	cellular amino acid biosynthetic process	52 of 772 in the list	346 of 15552 in the genome	7.74e-10	Hvulgare_GLEAN_10015112,Hvulgare_GLEAN_10046263,Hvulgare_GLEAN_10004705,Hvulgare_GLEAN_10013255,Hvulgare_GLEAN_10017770,Hvulgare_GLEAN_10038732,Hvulgare_GLEAN_10011393,Hvulgare_GLEAN_10051403,Hvulgare_GLEAN_10021195,Hvulgare_GLEAN_10028681,Hvulgare_GLEAN_10016070,Hvulgare_GLEAN_10031250,Hvulgare_GLEAN_10048442,Hvulgare_GLEAN_10020476,Hvulgare_GLEAN_10043562,Hvulgare_GLEAN_10006138,Hvulgare_GLEAN_…
GO:0015977	P	carbon fixation	15 of 772 in the list	29 of 15552 in the genome	1.09e-09	Hvulgare_GLEAN_10022734,Hvulgare_GLEAN_10000199,Hvulgare_GLEAN_10031319,Hvulgare_GLEAN_10038855,Hvulgare_GLEAN_10003804,Hvulgare_GLEAN_10051403,Hvulgare_GLEAN_10002833,Hvulgare_GLEAN_10031184,Hvulgare_GLEAN_10031183,Hvulgare_GLEAN_10022255,Hvulgare_GLEAN_10001025,Hvulgare_GLEAN_10021481,Hvulgare_GLEAN_10025462,Hvulgare_GLEAN_10051800,Hvulgare_GLEAN_10038853
GO:0005982	P	starch metabolic process	33 of 772 in the list	156 of 15552 in the genome	1.12e-09	Hvulgare_GLEAN_10012733,Hvulgare_GLEAN_10051403,Hvulgare_GLEAN_10002341,Hvulgare_GLEAN_10037035,Hvulgare_GLEAN_10046263,Hvulgare_GLEAN_10004705,Hvulgare_GLEAN_10016614,Hvulgare_GLEAN_10023538,Hvulgare_GLEAN_10049511,Hvulgare_GLEAN_10022255,Hvulgare_GLEAN_10043876,Hvulgare_GLEAN_10015176,Hvulgare_GLEAN_10019433,Hvulgare_GLEAN_10003127,Hvulgare_GLEAN_10036882,Hvulgare_GLEAN_10009978,Hvulgare_GLEAN_…
GO:0008654	P	phospholipid biosynthetic process	49 of 772 in the list	318 of 15552 in the genome	1.42e-09	Hvulgare_GLEAN_10049084,Hvulgare_GLEAN_10013903,Hvulgare_GLEAN_10051403,Hvulgare_GLEAN_10013255,Hvulgare_GLEAN_10038732,Hvulgare_GLEAN_10004705,Hvulgare_GLEAN_10002833,Hvulgare_GLEAN_10019433,Hvulgare_GLEAN_10037507,Hvulgare_GLEAN_10032469,Hvulgare_GLEAN_10040541,Hvulgare_GLEAN_10043876,Hvulgare_GLEAN_10015176,Hvulgare_GLEAN_10003550,Hvulgare_GLEAN_10032721,Hvulgare_GLEAN_10050926,Hvulgare_GLEAN_…
GO:0055114	P	oxidation-reduction process	172 of 772 in the list	2065 of 15552 in the genome	1.54e-09	Hvulgare_GLEAN_10031184,Hvulgare_GLEAN_10037507,Hvulgare_GLEAN_10007950,Hvulgare_GLEAN_10001653,Hvulgare_GLEAN_10000629,Hvulgare_GLEAN_10000851,Hvulgare_GLEAN_10019792,Hvulgare_GLEAN_10050926,Hvulgare_GLEAN_10019965,Hvulgare_GLEAN_10001654,Hvulgare_GLEAN_10038696,Hvulgare_GLEAN_10040274,Hvulgare_GLEAN_10034194,Hvulgare_GLEAN_10017462,Hvulgare_GLEAN_10004705,Hvulgare_GLEAN_10017971,Hvulgare_GLEAN_…
GO:0009070	P	serine family amino acid biosynthetic process	29 of 772 in the list	126 of 15552 in the genome	2.9e-09	Hvulgare_GLEAN_10030663,Hvulgare_GLEAN_10011466,Hvulgare_GLEAN_10046752,Hvulgare_GLEAN_10043562,Hvulgare_GLEAN_10005481,Hvulgare_GLEAN_10026371,Hvulgare_GLEAN_10048442,Hvulgare_GLEAN_10037507,Hvulgare_GLEAN_10002833,Hvulgare_GLEAN_10019433,Hvulgare_GLEAN_10011275,Hvulgare_GLEAN_10038259,Hvulgare_GLEAN_10043878,Hvulgare_GLEAN_10023538,Hvulgare_GLEAN_10042334,Hvulgare_GLEAN_10032923,Hvulgare_GLEAN_…
GO:0019318	P	hexose metabolic process	48 of 772 in the list	320 of 15552 in the genome	6.56e-09	Hvulgare_GLEAN_10004705,Hvulgare_GLEAN_10016614,Hvulgare_GLEAN_10013255,Hvulgare_GLEAN_10012053,Hvulgare_GLEAN_10059657,Hvulgare_GLEAN_10003405,Hvulgare_GLEAN_10023129,Hvulgare_GLEAN_10013903,Hvulgare_GLEAN_10012733,Hvulgare_GLEAN_10051403,Hvulgare_GLEAN_10002341,Hvulgare_GLEAN_10050926,Hvulgare_GLEAN_10022485,Hvulgare_GLEAN_10048442,Hvulgare_GLEAN_10013467,Hvulgare_GLEAN_10035813,Hvulgare_GLEAN_…
GO:0019252	P	starch biosynthetic process	30 of 772 in the list	139 of 15552 in the genome	7.09e-09	Hvulgare_GLEAN_10019011,Hvulgare_GLEAN_10037497,Hvulgare_GLEAN_10059728,Hvulgare_GLEAN_10012733,Hvulgare_GLEAN_10009978,Hvulgare_GLEAN_10003804,Hvulgare_GLEAN_10051403,Hvulgare_GLEAN_10002341,Hvulgare_GLEAN_10004705,Hvulgare_GLEAN_10042287,Hvulgare_GLEAN_10016614,Hvulgare_GLEAN_10022640,Hvulgare_GLEAN_10046263,Hvulgare_GLEAN_10007686,Hvulgare_GLEAN_10015176,Hvulgare_GLEAN_10022255,Hvulgare_GLEAN_…
GO:0019253	P	reductive pentose-phosphate cycle	13 of 772 in the list	23 of 15552 in the genome	8.23e-09	Hvulgare_GLEAN_10038853,Hvulgare_GLEAN_10051800,Hvulgare_GLEAN_10038855,Hvulgare_GLEAN_10003804,Hvulgare_GLEAN_10051403,Hvulgare_GLEAN_10000199,Hvulgare_GLEAN_10031319,Hvulgare_GLEAN_10022734,Hvulgare_GLEAN_10001025,Hvulgare_GLEAN_10022255,Hvulgare_GLEAN_10031183,Hvulgare_GLEAN_10031184,Hvulgare_GLEAN_10002833
GO:0019685	P	photosynthesis, dark reaction	13 of 772 in the list	23 of 15552 in the genome	8.23e-09	Hvulgare_GLEAN_10001025,Hvulgare_GLEAN_10022255,Hvulgare_GLEAN_10031184,Hvulgare_GLEAN_10031183,Hvulgare_GLEAN_10002833,Hvulgare_GLEAN_10051403,Hvulgare_GLEAN_10038855,Hvulgare_GLEAN_10003804,Hvulgare_GLEAN_10000199,Hvulgare_GLEAN_10031319,Hvulgare_GLEAN_10022734,Hvulgare_GLEAN_10038853,Hvulgare_GLEAN_10051800
GO:1901566	P	organonitrogen compound biosynthetic process	86 of 772 in the list	811 of 15552 in the genome	1.61e-08	Hvulgare_GLEAN_10024824,Hvulgare_GLEAN_10037507,Hvulgare_GLEAN_10006513,Hvulgare_GLEAN_10019433,Hvulgare_GLEAN_10022255,Hvulgare_GLEAN_10038259,Hvulgare_GLEAN_10051441,Hvulgare_GLEAN_10013058,Hvulgare_GLEAN_10022485,Hvulgare_GLEAN_10030663,Hvulgare_GLEAN_10050926,Hvulgare_GLEAN_10014897,Hvulgare_GLEAN_10006138,Hvulgare_GLEAN_10051403,Hvulgare_GLEAN_10016070,Hvulgare_GLEAN_10041550,Hvulgare_GLEAN_…
GO:0000023	P	maltose metabolic process	24 of 772 in the list	94 of 15552 in the genome	2.15e-08	Hvulgare_GLEAN_10019011,Hvulgare_GLEAN_10037497,Hvulgare_GLEAN_10059728,Hvulgare_GLEAN_10003804,Hvulgare_GLEAN_10012733,Hvulgare_GLEAN_10009978,Hvulgare_GLEAN_10051403,Hvulgare_GLEAN_10002341,Hvulgare_GLEAN_10042287,Hvulgare_GLEAN_10016614,Hvulgare_GLEAN_10022640,Hvulgare_GLEAN_10046263,Hvulgare_GLEAN_10015176,Hvulgare_GLEAN_10022255,Hvulgare_GLEAN_10043876,Hvulgare_GLEAN_10032510,Hvulgare_GLEAN_…
GO:0044281	P	small molecule metabolic process	199 of 772 in the list	2581 of 15552 in the genome	2.28e-08	Hvulgare_GLEAN_10002341,Hvulgare_GLEAN_10037071,Hvulgare_GLEAN_10051403,Hvulgare_GLEAN_10016070,Hvulgare_GLEAN_10028681,Hvulgare_GLEAN_10003405,Hvulgare_GLEAN_10023129,Hvulgare_GLEAN_10002518,Hvulgare_GLEAN_10024028,Hvulgare_GLEAN_10022973,Hvulgare_GLEAN_10019433,Hvulgare_GLEAN_10006513,Hvulgare_GLEAN_10035813,Hvulgare_GLEAN_10015176,Hvulgare_GLEAN_10022255,Hvulgare_GLEAN_10037112,Hvulgare_GLEAN_…
GO:0019344	P	cysteine biosynthetic process	27 of 772 in the list	119 of 15552 in the genome	2.36e-08	Hvulgare_GLEAN_10011466,Hvulgare_GLEAN_10046752,Hvulgare_GLEAN_10043562,Hvulgare_GLEAN_10048442,Hvulgare_GLEAN_10026371,Hvulgare_GLEAN_10037507,Hvulgare_GLEAN_10002833,Hvulgare_GLEAN_10019433,Hvulgare_GLEAN_10038259,Hvulgare_GLEAN_10011275,Hvulgare_GLEAN_10043878,Hvulgare_GLEAN_10023538,Hvulgare_GLEAN_10042334,Hvulgare_GLEAN_10032923,Hvulgare_GLEAN_10017770,Hvulgare_GLEAN_10038732,Hvulgare_GLEAN_…
GO:0006534	P	cysteine metabolic process	27 of 772 in the list	122 of 15552 in the genome	4.38e-08	Hvulgare_GLEAN_10046752,Hvulgare_GLEAN_10011466,Hvulgare_GLEAN_10043562,Hvulgare_GLEAN_10026371,Hvulgare_GLEAN_10048442,Hvulgare_GLEAN_10002833,Hvulgare_GLEAN_10019433,Hvulgare_GLEAN_10037507,Hvulgare_GLEAN_10038259,Hvulgare_GLEAN_10011275,Hvulgare_GLEAN_10023538,Hvulgare_GLEAN_10043878,Hvulgare_GLEAN_10042334,Hvulgare_GLEAN_10038732,Hvulgare_GLEAN_10017770,Hvulgare_GLEAN_10032923,Hvulgare_GLEAN_…
GO:0016109	P	tetraterpenoid biosynthetic process	24 of 772 in the list	97 of 15552 in the genome	4.42e-08	Hvulgare_GLEAN_10019819,Hvulgare_GLEAN_10011393,Hvulgare_GLEAN_10004705,Hvulgare_GLEAN_10016614,Hvulgare_GLEAN_10005523,Hvulgare_GLEAN_10017371,Hvulgare_GLEAN_10013255,Hvulgare_GLEAN_10014537,Hvulgare_GLEAN_10052835,Hvulgare_GLEAN_10026962,Hvulgare_GLEAN_10037892,Hvulgare_GLEAN_10051441,Hvulgare_GLEAN_10022255,Hvulgare_GLEAN_10019433,Hvulgare_GLEAN_10004991,Hvulgare_GLEAN_10037507,Hvulgare_GLEAN_…
GO:0016117	P	carotenoid biosynthetic process	24 of 772 in the list	97 of 15552 in the genome	4.42e-08	Hvulgare_GLEAN_10037507,Hvulgare_GLEAN_10019433,Hvulgare_GLEAN_10004991,Hvulgare_GLEAN_10022255,Hvulgare_GLEAN_10051441,Hvulgare_GLEAN_10049300,Hvulgare_GLEAN_10021151,Hvulgare_GLEAN_10058419,Hvulgare_GLEAN_10048611,Hvulgare_GLEAN_10001696,Hvulgare_GLEAN_10003550,Hvulgare_GLEAN_10050926,Hvulgare_GLEAN_10053168,Hvulgare_GLEAN_10011393,Hvulgare_GLEAN_10019819,Hvulgare_GLEAN_10013255,Hvulgare_GLEAN_…
GO:0006644	P	phospholipid metabolic process	53 of 772 in the list	397 of 15552 in the genome	4.9e-08	Hvulgare_GLEAN_10042900,Hvulgare_GLEAN_10009978,Hvulgare_GLEAN_10007764,Hvulgare_GLEAN_10015587,Hvulgare_GLEAN_10022759,Hvulgare_GLEAN_10022640,Hvulgare_GLEAN_10002599,Hvulgare_GLEAN_10003449,Hvulgare_GLEAN_10026962,Hvulgare_GLEAN_10037892,Hvulgare_GLEAN_10052835,Hvulgare_GLEAN_10017799,Hvulgare_GLEAN_10016096,Hvulgare_GLEAN_10017371,Hvulgare_GLEAN_10042287,Hvulgare_GLEAN_10005523,Hvulgare_GLEAN_…
GO:0044272	P	sulfur compound biosynthetic process	44 of 772 in the list	294 of 15552 in the genome	5.52e-08	Hvulgare_GLEAN_10026371,Hvulgare_GLEAN_10046752,Hvulgare_GLEAN_10043878,Hvulgare_GLEAN_10011408,Hvulgare_GLEAN_10042334,Hvulgare_GLEAN_10011275,Hvulgare_GLEAN_10015696,Hvulgare_GLEAN_10026962,Hvulgare_GLEAN_10003449,Hvulgare_GLEAN_10028705,Hvulgare_GLEAN_10002599,Hvulgare_GLEAN_10022640,Hvulgare_GLEAN_10032923,Hvulgare_GLEAN_10005523,Hvulgare_GLEAN_10007049,Hvulgare_GLEAN_10024812,Hvulgare_GLEAN_…
GO:0000097	P	sulfur amino acid biosynthetic process	32 of 772 in the list	169 of 15552 in the genome	5.53e-08	Hvulgare_GLEAN_10007049,Hvulgare_GLEAN_10024812,Hvulgare_GLEAN_10007764,Hvulgare_GLEAN_10003804,Hvulgare_GLEAN_10015696,Hvulgare_GLEAN_10028705,Hvulgare_GLEAN_10002599,Hvulgare_GLEAN_10003449,Hvulgare_GLEAN_10022640,Hvulgare_GLEAN_10032923,Hvulgare_GLEAN_10043878,Hvulgare_GLEAN_10042334,Hvulgare_GLEAN_10011275,Hvulgare_GLEAN_10026371,Hvulgare_GLEAN_10046752,Hvulgare_GLEAN_10051403,Hvulgare_GLEAN_…
GO:0032787	P	monocarboxylic acid metabolic process	90 of 772 in the list	887 of 15552 in the genome	5.69e-08	Hvulgare_GLEAN_10043562,Hvulgare_GLEAN_10013279,Hvulgare_GLEAN_10017279,Hvulgare_GLEAN_10048442,Hvulgare_GLEAN_10032721,Hvulgare_GLEAN_10013806,Hvulgare_GLEAN_10022734,Hvulgare_GLEAN_10003550,Hvulgare_GLEAN_10002833,Hvulgare_GLEAN_10013827,Hvulgare_GLEAN_10043876,Hvulgare_GLEAN_10040541,Hvulgare_GLEAN_10032469,Hvulgare_GLEAN_10046344,Hvulgare_GLEAN_10024730,Hvulgare_GLEAN_10038732,Hvulgare_GLEAN_…
GO:0005975	P	carbohydrate metabolic process	134 of 772 in the list	1547 of 15552 in the genome	6.3e-08	Hvulgare_GLEAN_10002341,Hvulgare_GLEAN_10003735,Hvulgare_GLEAN_10054487,Hvulgare_GLEAN_10041181,Hvulgare_GLEAN_10051403,Hvulgare_GLEAN_10003405,Hvulgare_GLEAN_10023129,Hvulgare_GLEAN_10010627,Hvulgare_GLEAN_10024028,Hvulgare_GLEAN_10021352,Hvulgare_GLEAN_10034609,Hvulgare_GLEAN_10019433,Hvulgare_GLEAN_10035813,Hvulgare_GLEAN_10015176,Hvulgare_GLEAN_10022255,Hvulgare_GLEAN_10013467,Hvulgare_GLEAN_…
GO:1901607	P	alpha-amino acid biosynthetic process	41 of 772 in the list	267 of 15552 in the genome	1.13e-07	Hvulgare_GLEAN_10028681,Hvulgare_GLEAN_10021195,Hvulgare_GLEAN_10031250,Hvulgare_GLEAN_10051403,Hvulgare_GLEAN_10011393,Hvulgare_GLEAN_10017770,Hvulgare_GLEAN_10038732,Hvulgare_GLEAN_10015112,Hvulgare_GLEAN_10046263,Hvulgare_GLEAN_10038259,Hvulgare_GLEAN_10006513,Hvulgare_GLEAN_10037507,Hvulgare_GLEAN_10002833,Hvulgare_GLEAN_10019433,Hvulgare_GLEAN_10023538,Hvulgare_GLEAN_10011466,Hvulgare_GLEAN_…
GO:0005996	P	monosaccharide metabolic process	50 of 772 in the list	370 of 15552 in the genome	1.14e-07	Hvulgare_GLEAN_10013467,Hvulgare_GLEAN_10048442,Hvulgare_GLEAN_10050926,Hvulgare_GLEAN_10022485,Hvulgare_GLEAN_10046451,Hvulgare_GLEAN_10003550,Hvulgare_GLEAN_10011487,Hvulgare_GLEAN_10021352,Hvulgare_GLEAN_10024028,Hvulgare_GLEAN_10005301,Hvulgare_GLEAN_10022734,Hvulgare_GLEAN_10022255,Hvulgare_GLEAN_10043876,Hvulgare_GLEAN_10035813,Hvulgare_GLEAN_10037507,Hvulgare_GLEAN_10002833,Hvulgare_GLEAN_…
GO:0006790	P	sulfur compound metabolic process	48 of 772 in the list	354 of 15552 in the genome	2.43e-07	Hvulgare_GLEAN_10011275,Hvulgare_GLEAN_10042334,Hvulgare_GLEAN_10030321,Hvulgare_GLEAN_10011408,Hvulgare_GLEAN_10043878,Hvulgare_GLEAN_10046752,Hvulgare_GLEAN_10026371,Hvulgare_GLEAN_10032468,Hvulgare_GLEAN_10059728,Hvulgare_GLEAN_10007764,Hvulgare_GLEAN_10003804,Hvulgare_GLEAN_10024812,Hvulgare_GLEAN_10049088,Hvulgare_GLEAN_10007049,Hvulgare_GLEAN_10027689,Hvulgare_GLEAN_10005523,Hvulgare_GLEAN_…
GO:0016108	P	tetraterpenoid metabolic process	24 of 772 in the list	105 of 15552 in the genome	2.62e-07	Hvulgare_GLEAN_10004705,Hvulgare_GLEAN_10013255,Hvulgare_GLEAN_10017371,Hvulgare_GLEAN_10005523,Hvulgare_GLEAN_10016614,Hvulgare_GLEAN_10026962,Hvulgare_GLEAN_10037892,Hvulgare_GLEAN_10052835,Hvulgare_GLEAN_10014537,Hvulgare_GLEAN_10019819,Hvulgare_GLEAN_10011393,Hvulgare_GLEAN_10050926,Hvulgare_GLEAN_10053168,Hvulgare_GLEAN_10022255,Hvulgare_GLEAN_10051441,Hvulgare_GLEAN_10037507,Hvulgare_GLEAN_…
GO:0016116	P	carotenoid metabolic process	24 of 772 in the list	105 of 15552 in the genome	2.62e-07	Hvulgare_GLEAN_10019819,Hvulgare_GLEAN_10011393,Hvulgare_GLEAN_10014537,Hvulgare_GLEAN_10052835,Hvulgare_GLEAN_10026962,Hvulgare_GLEAN_10037892,Hvulgare_GLEAN_10017371,Hvulgare_GLEAN_10016614,Hvulgare_GLEAN_10005523,Hvulgare_GLEAN_10013255,Hvulgare_GLEAN_10004705,Hvulgare_GLEAN_10021151,Hvulgare_GLEAN_10049300,Hvulgare_GLEAN_10001696,Hvulgare_GLEAN_10058419,Hvulgare_GLEAN_10048611,Hvulgare_GLEAN_…
GO:0006732	P	coenzyme metabolic process	47 of 772 in the list	348 of 15552 in the genome	4.31e-07	Hvulgare_GLEAN_10041550,Hvulgare_GLEAN_10002341,Hvulgare_GLEAN_10013903,Hvulgare_GLEAN_10012733,Hvulgare_GLEAN_10051403,Hvulgare_GLEAN_10016614,Hvulgare_GLEAN_10013255,Hvulgare_GLEAN_10012053,Hvulgare_GLEAN_10004705,Hvulgare_GLEAN_10046263,Hvulgare_GLEAN_10046344,Hvulgare_GLEAN_10059657,Hvulgare_GLEAN_10003405,Hvulgare_GLEAN_10019433,Hvulgare_GLEAN_10002833,Hvulgare_GLEAN_10037507,Hvulgare_GLEAN_…
GO:0006364	P	rRNA processing	38 of 772 in the list	249 of 15552 in the genome	6.63e-07	Hvulgare_GLEAN_10037497,Hvulgare_GLEAN_10059728,Hvulgare_GLEAN_10043676,Hvulgare_GLEAN_10003113,Hvulgare_GLEAN_10036265,Hvulgare_GLEAN_10016096,Hvulgare_GLEAN_10017799,Hvulgare_GLEAN_10028593,Hvulgare_GLEAN_10017371,Hvulgare_GLEAN_10022640,Hvulgare_GLEAN_10037892,Hvulgare_GLEAN_10028705,Hvulgare_GLEAN_10003449,Hvulgare_GLEAN_10026319,Hvulgare_GLEAN_10007040,Hvulgare_GLEAN_10030321,Hvulgare_GLEAN_…
GO:0016053	P	organic acid biosynthetic process	73 of 772 in the list	694 of 15552 in the genome	9.21e-07	Hvulgare_GLEAN_10005523,Hvulgare_GLEAN_10032923,Hvulgare_GLEAN_10028705,Hvulgare_GLEAN_10003449,Hvulgare_GLEAN_10026962,Hvulgare_GLEAN_10015696,Hvulgare_GLEAN_10002735,Hvulgare_GLEAN_10049088,Hvulgare_GLEAN_10017044,Hvulgare_GLEAN_10020948,Hvulgare_GLEAN_10033735,Hvulgare_GLEAN_10018813,Hvulgare_GLEAN_10026371,Hvulgare_GLEAN_10023262,Hvulgare_GLEAN_10005481,Hvulgare_GLEAN_10024185,Hvulgare_GLEAN_…
GO:0046394	P	carboxylic acid biosynthetic process	73 of 772 in the list	694 of 15552 in the genome	9.21e-07	Hvulgare_GLEAN_10049088,Hvulgare_GLEAN_10002735,Hvulgare_GLEAN_10028705,Hvulgare_GLEAN_10003449,Hvulgare_GLEAN_10026962,Hvulgare_GLEAN_10015696,Hvulgare_GLEAN_10005523,Hvulgare_GLEAN_10032923,Hvulgare_GLEAN_10042334,Hvulgare_GLEAN_10013976,Hvulgare_GLEAN_10033470,Hvulgare_GLEAN_10016713,Hvulgare_GLEAN_10043878,Hvulgare_GLEAN_10024185,Hvulgare_GLEAN_10036407,Hvulgare_GLEAN_10018813,Hvulgare_GLEAN_…
GO:0016072	P	rRNA metabolic process	38 of 772 in the list	253 of 15552 in the genome	1.05e-06	Hvulgare_GLEAN_10030321,Hvulgare_GLEAN_10048611,Hvulgare_GLEAN_10001696,Hvulgare_GLEAN_10011646,Hvulgare_GLEAN_10026319,Hvulgare_GLEAN_10007040,Hvulgare_GLEAN_10023262,Hvulgare_GLEAN_10017922,Hvulgare_GLEAN_10036649,Hvulgare_GLEAN_10043676,Hvulgare_GLEAN_10003113,Hvulgare_GLEAN_10037497,Hvulgare_GLEAN_10059728,Hvulgare_GLEAN_10022640,Hvulgare_GLEAN_10037892,Hvulgare_GLEAN_10028705,Hvulgare_GLEAN_…
GO:0010207	P	photosystem II assembly	24 of 772 in the list	112 of 15552 in the genome	1.07e-06	Hvulgare_GLEAN_10022485,Hvulgare_GLEAN_10036882,Hvulgare_GLEAN_10050926,Hvulgare_GLEAN_10036649,Hvulgare_GLEAN_10013058,Hvulgare_GLEAN_10023262,Hvulgare_GLEAN_10009611,Hvulgare_GLEAN_10022255,Hvulgare_GLEAN_10022734,Hvulgare_GLEAN_10023538,Hvulgare_GLEAN_10018896,Hvulgare_GLEAN_10001696,Hvulgare_GLEAN_10028593,Hvulgare_GLEAN_10016614,Hvulgare_GLEAN_10017371,Hvulgare_GLEAN_10036265,Hvulgare_GLEAN_…
GO:0044710	P	single-organism metabolic process	360 of 772 in the list	5643 of 15552 in the genome	1.07e-06	Hvulgare_GLEAN_10000850,Hvulgare_GLEAN_10042182,Hvulgare_GLEAN_10001286,Hvulgare_GLEAN_10013246,Hvulgare_GLEAN_10049084,Hvulgare_GLEAN_10027327,Hvulgare_GLEAN_10023677,Hvulgare_GLEAN_10017770,Hvulgare_GLEAN_10023538,Hvulgare_GLEAN_10017764,Hvulgare_GLEAN_10005727,Hvulgare_GLEAN_10012494,Hvulgare_GLEAN_10043562,Hvulgare_GLEAN_10013279,Hvulgare_GLEAN_10027329,Hvulgare_GLEAN_10032721,Hvulgare_GLEAN_…
GO:0010218	P	response to far red light	16 of 772 in the list	50 of 15552 in the genome	1.33e-06	Hvulgare_GLEAN_10004705,Hvulgare_GLEAN_10017371,Hvulgare_GLEAN_10022640,Hvulgare_GLEAN_10059657,Hvulgare_GLEAN_10037892,Hvulgare_GLEAN_10003449,Hvulgare_GLEAN_10009702,Hvulgare_GLEAN_10031052,Hvulgare_GLEAN_10011466,Hvulgare_GLEAN_10046752,Hvulgare_GLEAN_10022485,Hvulgare_GLEAN_10017922,Hvulgare_GLEAN_10022255,Hvulgare_GLEAN_10030321,Hvulgare_GLEAN_10001696,Hvulgare_GLEAN_10043878
GO:0006073	P	cellular glucan metabolic process	44 of 772 in the list	325 of 15552 in the genome	1.46e-06	Hvulgare_GLEAN_10059728,Hvulgare_GLEAN_10037497,Hvulgare_GLEAN_10043457,Hvulgare_GLEAN_10019011,Hvulgare_GLEAN_10036167,Hvulgare_GLEAN_10009978,Hvulgare_GLEAN_10003804,Hvulgare_GLEAN_10042287,Hvulgare_GLEAN_10007686,Hvulgare_GLEAN_10022640,Hvulgare_GLEAN_10032510,Hvulgare_GLEAN_10039025,Hvulgare_GLEAN_10011408,Hvulgare_GLEAN_10011646,Hvulgare_GLEAN_10021151,Hvulgare_GLEAN_10049300,Hvulgare_GLEAN_…
GO:0044042	P	glucan metabolic process	44 of 772 in the list	325 of 15552 in the genome	1.46e-06	Hvulgare_GLEAN_10023538,Hvulgare_GLEAN_10023729,Hvulgare_GLEAN_10049511,Hvulgare_GLEAN_10043876,Hvulgare_GLEAN_10015176,Hvulgare_GLEAN_10022255,Hvulgare_GLEAN_10019433,Hvulgare_GLEAN_10044605,Hvulgare_GLEAN_10058963,Hvulgare_GLEAN_10003127,Hvulgare_GLEAN_10036882,Hvulgare_GLEAN_10007896,Hvulgare_GLEAN_10003735,Hvulgare_GLEAN_10051403,Hvulgare_GLEAN_10012733,Hvulgare_GLEAN_10002341,Hvulgare_GLEAN_…
GO:0009668	P	plastid membrane organization	29 of 772 in the list	169 of 15552 in the genome	4.87e-06	Hvulgare_GLEAN_10009978,Hvulgare_GLEAN_10013903,Hvulgare_GLEAN_10016070,Hvulgare_GLEAN_10022759,Hvulgare_GLEAN_10030460,Hvulgare_GLEAN_10052835,Hvulgare_GLEAN_10003449,Hvulgare_GLEAN_10014537,Hvulgare_GLEAN_10016096,Hvulgare_GLEAN_10013255,Hvulgare_GLEAN_10028593,Hvulgare_GLEAN_10017371,Hvulgare_GLEAN_10042334,Hvulgare_GLEAN_10048611,Hvulgare_GLEAN_10001696,Hvulgare_GLEAN_10003550,Hvulgare_GLEAN_…
GO:0010027	P	thylakoid membrane organization	29 of 772 in the list	169 of 15552 in the genome	4.87e-06	Hvulgare_GLEAN_10009978,Hvulgare_GLEAN_10013903,Hvulgare_GLEAN_10022759,Hvulgare_GLEAN_10016070,Hvulgare_GLEAN_10030460,Hvulgare_GLEAN_10014537,Hvulgare_GLEAN_10003449,Hvulgare_GLEAN_10052835,Hvulgare_GLEAN_10017371,Hvulgare_GLEAN_10028593,Hvulgare_GLEAN_10013255,Hvulgare_GLEAN_10016096,Hvulgare_GLEAN_10021151,Hvulgare_GLEAN_10023538,Hvulgare_GLEAN_10049300,Hvulgare_GLEAN_10048611,Hvulgare_GLEAN_…
GO:0051188	P	cofactor biosynthetic process	39 of 772 in the list	286 of 15552 in the genome	1.05e-05	Hvulgare_GLEAN_10004991,Hvulgare_GLEAN_10011646,Hvulgare_GLEAN_10048611,Hvulgare_GLEAN_10001696,Hvulgare_GLEAN_10042334,Hvulgare_GLEAN_10030321,Hvulgare_GLEAN_10029030,Hvulgare_GLEAN_10023262,Hvulgare_GLEAN_10054698,Hvulgare_GLEAN_10049088,Hvulgare_GLEAN_10043676,Hvulgare_GLEAN_10015587,Hvulgare_GLEAN_10017371,Hvulgare_GLEAN_10005523,Hvulgare_GLEAN_10017799,Hvulgare_GLEAN_10016096,Hvulgare_GLEAN_…
GO:0042254	P	ribosome biogenesis	40 of 772 in the list	298 of 15552 in the genome	1.07e-05	Hvulgare_GLEAN_10007040,Hvulgare_GLEAN_10026319,Hvulgare_GLEAN_10011646,Hvulgare_GLEAN_10001696,Hvulgare_GLEAN_10048611,Hvulgare_GLEAN_10030321,Hvulgare_GLEAN_10036649,Hvulgare_GLEAN_10017922,Hvulgare_GLEAN_10023262,Hvulgare_GLEAN_10059728,Hvulgare_GLEAN_10037497,Hvulgare_GLEAN_10003113,Hvulgare_GLEAN_10043676,Hvulgare_GLEAN_10042900,Hvulgare_GLEAN_10017371,Hvulgare_GLEAN_10028593,Hvulgare_GLEAN_…
GO:0005984	P	disaccharide metabolic process	27 of 772 in the list	155 of 15552 in the genome	1.19e-05	Hvulgare_GLEAN_10019011,Hvulgare_GLEAN_10059728,Hvulgare_GLEAN_10021933,Hvulgare_GLEAN_10037497,Hvulgare_GLEAN_10003804,Hvulgare_GLEAN_10012733,Hvulgare_GLEAN_10009978,Hvulgare_GLEAN_10051403,Hvulgare_GLEAN_10002341,Hvulgare_GLEAN_10042287,Hvulgare_GLEAN_10016614,Hvulgare_GLEAN_10037035,Hvulgare_GLEAN_10022640,Hvulgare_GLEAN_10046263,Hvulgare_GLEAN_10032510,Hvulgare_GLEAN_10049511,Hvulgare_GLEAN_…
GO:0016114	P	terpenoid biosynthetic process	31 of 772 in the list	198 of 15552 in the genome	1.38e-05	Hvulgare_GLEAN_10011393,Hvulgare_GLEAN_10019819,Hvulgare_GLEAN_10014537,Hvulgare_GLEAN_10037892,Hvulgare_GLEAN_10026962,Hvulgare_GLEAN_10052835,Hvulgare_GLEAN_10005523,Hvulgare_GLEAN_10016614,Hvulgare_GLEAN_10017371,Hvulgare_GLEAN_10000403,Hvulgare_GLEAN_10013255,Hvulgare_GLEAN_10004705,Hvulgare_GLEAN_10028212,Hvulgare_GLEAN_10016713,Hvulgare_GLEAN_10021151,Hvulgare_GLEAN_10049300,Hvulgare_GLEAN_…
GO:0009250	P	glucan biosynthetic process	34 of 772 in the list	233 of 15552 in the genome	1.71e-05	Hvulgare_GLEAN_10046263,Hvulgare_GLEAN_10016614,Hvulgare_GLEAN_10010627,Hvulgare_GLEAN_10004705,Hvulgare_GLEAN_10002341,Hvulgare_GLEAN_10012733,Hvulgare_GLEAN_10051403,Hvulgare_GLEAN_10007896,Hvulgare_GLEAN_10036882,Hvulgare_GLEAN_10003127,Hvulgare_GLEAN_10023538,Hvulgare_GLEAN_10044605,Hvulgare_GLEAN_10019433,Hvulgare_GLEAN_10043876,Hvulgare_GLEAN_10015176,Hvulgare_GLEAN_10022255,Hvulgare_GLEAN_…
GO:0044712	P	single-organism catabolic process	115 of 772 in the list	1382 of 15552 in the genome	1.88e-05	Hvulgare_GLEAN_10013731,Hvulgare_GLEAN_10031580,Hvulgare_GLEAN_10011665,Hvulgare_GLEAN_10027134,Hvulgare_GLEAN_10007147,Hvulgare_GLEAN_10025824,Hvulgare_GLEAN_10017799,Hvulgare_GLEAN_10010694,Hvulgare_GLEAN_10005523,Hvulgare_GLEAN_10036025,Hvulgare_GLEAN_10034133,Hvulgare_GLEAN_10032761,Hvulgare_GLEAN_10026962,Hvulgare_GLEAN_10052835,Hvulgare_GLEAN_10028705,Hvulgare_GLEAN_10003449,Hvulgare_GLEAN_…
GO:0044723	P	single-organism carbohydrate metabolic process	93 of 772 in the list	1041 of 15552 in the genome	1.95e-05	Hvulgare_GLEAN_10013255,Hvulgare_GLEAN_10012053,Hvulgare_GLEAN_10059657,Hvulgare_GLEAN_10046263,Hvulgare_GLEAN_10012733,Hvulgare_GLEAN_10013903,Hvulgare_GLEAN_10003127,Hvulgare_GLEAN_10038853,Hvulgare_GLEAN_10048442,Hvulgare_GLEAN_10041087,Hvulgare_GLEAN_10013827,Hvulgare_GLEAN_10043876,Hvulgare_GLEAN_10049511,Hvulgare_GLEAN_10044605,Hvulgare_GLEAN_10002833,Hvulgare_GLEAN_10046451,Hvulgare_GLEAN_…
GO:0006721	P	terpenoid metabolic process	33 of 772 in the list	224 of 15552 in the genome	2.2e-05	Hvulgare_GLEAN_10019819,Hvulgare_GLEAN_10037892,Hvulgare_GLEAN_10052835,Hvulgare_GLEAN_10026962,Hvulgare_GLEAN_10028212,Hvulgare_GLEAN_10017371,Hvulgare_GLEAN_10005523,Hvulgare_GLEAN_10000403,Hvulgare_GLEAN_10048611,Hvulgare_GLEAN_10001696,Hvulgare_GLEAN_10016713,Hvulgare_GLEAN_10021151,Hvulgare_GLEAN_10049300,Hvulgare_GLEAN_10016694,Hvulgare_GLEAN_10004991,Hvulgare_GLEAN_10041081,Hvulgare_GLEAN_…
GO:0010114	P	response to red light	15 of 772 in the list	53 of 15552 in the genome	2.89e-05	Hvulgare_GLEAN_10022255,Hvulgare_GLEAN_10031052,Hvulgare_GLEAN_10030321,Hvulgare_GLEAN_10001696,Hvulgare_GLEAN_10043878,Hvulgare_GLEAN_10011466,Hvulgare_GLEAN_10046752,Hvulgare_GLEAN_10004705,Hvulgare_GLEAN_10022485,Hvulgare_GLEAN_10017371,Hvulgare_GLEAN_10022640,Hvulgare_GLEAN_10017922,Hvulgare_GLEAN_10059657,Hvulgare_GLEAN_10037892,Hvulgare_GLEAN_10003449
GO:0009658	P	chloroplast organization	29 of 772 in the list	183 of 15552 in the genome	3.1e-05	Hvulgare_GLEAN_10023262,Hvulgare_GLEAN_10050808,Hvulgare_GLEAN_10026371,Hvulgare_GLEAN_10017922,Hvulgare_GLEAN_10050926,Hvulgare_GLEAN_10036649,Hvulgare_GLEAN_10022485,Hvulgare_GLEAN_10003550,Hvulgare_GLEAN_10048611,Hvulgare_GLEAN_10001696,Hvulgare_GLEAN_10042334,Hvulgare_GLEAN_10015176,Hvulgare_GLEAN_10026319,Hvulgare_GLEAN_10022255,Hvulgare_GLEAN_10051441,Hvulgare_GLEAN_10019433,Hvulgare_GLEAN_…
GO:0008610	P	lipid biosynthetic process	75 of 772 in the list	783 of 15552 in the genome	3.2e-05	Hvulgare_GLEAN_10030321,Hvulgare_GLEAN_10048611,Hvulgare_GLEAN_10049300,Hvulgare_GLEAN_10021151,Hvulgare_GLEAN_10011646,Hvulgare_GLEAN_10004991,Hvulgare_GLEAN_10005483,Hvulgare_GLEAN_10023620,Hvulgare_GLEAN_10008767,Hvulgare_GLEAN_10042900,Hvulgare_GLEAN_10019819,Hvulgare_GLEAN_10007764,Hvulgare_GLEAN_10009978,Hvulgare_GLEAN_10015587,Hvulgare_GLEAN_10019011,Hvulgare_GLEAN_10021933,Hvulgare_GLEAN_…
GO:0016051	P	carbohydrate biosynthetic process	54 of 772 in the list	491 of 15552 in the genome	3.69e-05	Hvulgare_GLEAN_10002341,Hvulgare_GLEAN_10012733,Hvulgare_GLEAN_10051403,Hvulgare_GLEAN_10024120,Hvulgare_GLEAN_10010627,Hvulgare_GLEAN_10016614,Hvulgare_GLEAN_10004705,Hvulgare_GLEAN_10046263,Hvulgare_GLEAN_10023129,Hvulgare_GLEAN_10044605,Hvulgare_GLEAN_10031184,Hvulgare_GLEAN_10002833,Hvulgare_GLEAN_10019433,Hvulgare_GLEAN_10015176,Hvulgare_GLEAN_10022255,Hvulgare_GLEAN_10043876,Hvulgare_GLEAN_…
GO:0009311	P	oligosaccharide metabolic process	27 of 772 in the list	165 of 15552 in the genome	4.7e-05	Hvulgare_GLEAN_10016614,Hvulgare_GLEAN_10042287,Hvulgare_GLEAN_10046263,Hvulgare_GLEAN_10022640,Hvulgare_GLEAN_10037035,Hvulgare_GLEAN_10037497,Hvulgare_GLEAN_10021933,Hvulgare_GLEAN_10059728,Hvulgare_GLEAN_10019011,Hvulgare_GLEAN_10002341,Hvulgare_GLEAN_10012733,Hvulgare_GLEAN_10003804,Hvulgare_GLEAN_10009978,Hvulgare_GLEAN_10051403,Hvulgare_GLEAN_10036882,Hvulgare_GLEAN_10003127,Hvulgare_GLEAN_…
GO:0009607	P	response to biotic stimulus	46 of 772 in the list	395 of 15552 in the genome	7.29e-05	Hvulgare_GLEAN_10031250,Hvulgare_GLEAN_10000882,Hvulgare_GLEAN_10012002,Hvulgare_GLEAN_10011228,Hvulgare_GLEAN_10051403,Hvulgare_GLEAN_10016614,Hvulgare_GLEAN_10004705,Hvulgare_GLEAN_10011578,Hvulgare_GLEAN_10046344,Hvulgare_GLEAN_10038815,Hvulgare_GLEAN_10002833,Hvulgare_GLEAN_10041531,Hvulgare_GLEAN_10022255,Hvulgare_GLEAN_10000837,Hvulgare_GLEAN_10042969,Hvulgare_GLEAN_10006283,Hvulgare_GLEAN_…
GO:0044255	P	cellular lipid metabolic process	85 of 772 in the list	953 of 15552 in the genome	9.25e-05	Hvulgare_GLEAN_10013279,Hvulgare_GLEAN_10043562,Hvulgare_GLEAN_10009267,Hvulgare_GLEAN_10048442,Hvulgare_GLEAN_10032721,Hvulgare_GLEAN_10003550,Hvulgare_GLEAN_10058419,Hvulgare_GLEAN_10002833,Hvulgare_GLEAN_10035998,Hvulgare_GLEAN_10032469,Hvulgare_GLEAN_10040541,Hvulgare_GLEAN_10043876,Hvulgare_GLEAN_10038732,Hvulgare_GLEAN_10013255,Hvulgare_GLEAN_10020517,Hvulgare_GLEAN_10032054,Hvulgare_GLEAN_…
GO:0044283	P	small molecule biosynthetic process	80 of 772 in the list	878 of 15552 in the genome	9.4e-05	Hvulgare_GLEAN_10013806,Hvulgare_GLEAN_10011466,Hvulgare_GLEAN_10020476,Hvulgare_GLEAN_10043562,Hvulgare_GLEAN_10009267,Hvulgare_GLEAN_10058963,Hvulgare_GLEAN_10048442,Hvulgare_GLEAN_10017279,Hvulgare_GLEAN_10002833,Hvulgare_GLEAN_10043876,Hvulgare_GLEAN_10023538,Hvulgare_GLEAN_10058419,Hvulgare_GLEAN_10013255,Hvulgare_GLEAN_10017770,Hvulgare_GLEAN_10038732,Hvulgare_GLEAN_10046263,Hvulgare_GLEAN_…
GO:0022613	P	ribonucleoprotein complex biogenesis	40 of 772 in the list	325 of 15552 in the genome	0.00012	Hvulgare_GLEAN_10059728,Hvulgare_GLEAN_10037497,Hvulgare_GLEAN_10042900,Hvulgare_GLEAN_10003113,Hvulgare_GLEAN_10043676,Hvulgare_GLEAN_10017799,Hvulgare_GLEAN_10036265,Hvulgare_GLEAN_10016096,Hvulgare_GLEAN_10017371,Hvulgare_GLEAN_10028593,Hvulgare_GLEAN_10022640,Hvulgare_GLEAN_10028705,Hvulgare_GLEAN_10003449,Hvulgare_GLEAN_10037892,Hvulgare_GLEAN_10026319,Hvulgare_GLEAN_10007040,Hvulgare_GLEAN_…
GO:0009637	P	response to blue light	17 of 772 in the list	75 of 15552 in the genome	0.00012	Hvulgare_GLEAN_10004705,Hvulgare_GLEAN_10017371,Hvulgare_GLEAN_10022640,Hvulgare_GLEAN_10059657,Hvulgare_GLEAN_10037892,Hvulgare_GLEAN_10003449,Hvulgare_GLEAN_10031052,Hvulgare_GLEAN_10038441,Hvulgare_GLEAN_10011466,Hvulgare_GLEAN_10046752,Hvulgare_GLEAN_10022485,Hvulgare_GLEAN_10017922,Hvulgare_GLEAN_10022255,Hvulgare_GLEAN_10030321,Hvulgare_GLEAN_10001696,Hvulgare_GLEAN_10043878,Hvulgare_GLEAN_…
GO:0009072	P	aromatic amino acid family metabolic process	25 of 772 in the list	152 of 15552 in the genome	0.00013	Hvulgare_GLEAN_10013255,Hvulgare_GLEAN_10005523,Hvulgare_GLEAN_10047571,Hvulgare_GLEAN_10007147,Hvulgare_GLEAN_10004705,Hvulgare_GLEAN_10026962,Hvulgare_GLEAN_10003449,Hvulgare_GLEAN_10024730,Hvulgare_GLEAN_10016070,Hvulgare_GLEAN_10034401,Hvulgare_GLEAN_10050171,Hvulgare_GLEAN_10009978,Hvulgare_GLEAN_10006138,Hvulgare_GLEAN_10017279,Hvulgare_GLEAN_10023262,Hvulgare_GLEAN_10048442,Hvulgare_GLEAN_…
GO:0044802	P	single-organism membrane organization	35 of 772 in the list	265 of 15552 in the genome	0.00013	Hvulgare_GLEAN_10049300,Hvulgare_GLEAN_10021151,Hvulgare_GLEAN_10048611,Hvulgare_GLEAN_10001696,Hvulgare_GLEAN_10042334,Hvulgare_GLEAN_10022700,Hvulgare_GLEAN_10036649,Hvulgare_GLEAN_10023262,Hvulgare_GLEAN_10017922,Hvulgare_GLEAN_10040575,Hvulgare_GLEAN_10022759,Hvulgare_GLEAN_10009978,Hvulgare_GLEAN_10028593,Hvulgare_GLEAN_10017371,Hvulgare_GLEAN_10016096,Hvulgare_GLEAN_10052835,Hvulgare_GLEAN_…
GO:0006536	P	glutamate metabolic process	9 of 772 in the list	20 of 15552 in the genome	0.0002	Hvulgare_GLEAN_10003788,Hvulgare_GLEAN_10035800,Hvulgare_GLEAN_10009603,Hvulgare_GLEAN_10032121,Hvulgare_GLEAN_10023380,Hvulgare_GLEAN_10001286,Hvulgare_GLEAN_10046752,Hvulgare_GLEAN_10024539,Hvulgare_GLEAN_10058963
GO:0044264	P	cellular polysaccharide metabolic process	45 of 772 in the list	398 of 15552 in the genome	0.00024	Hvulgare_GLEAN_10003735,Hvulgare_GLEAN_10024120,Hvulgare_GLEAN_10051403,Hvulgare_GLEAN_10012733,Hvulgare_GLEAN_10002341,Hvulgare_GLEAN_10001217,Hvulgare_GLEAN_10004705,Hvulgare_GLEAN_10010627,Hvulgare_GLEAN_10016614,Hvulgare_GLEAN_10037035,Hvulgare_GLEAN_10048899,Hvulgare_GLEAN_10046263,Hvulgare_GLEAN_10049511,Hvulgare_GLEAN_10015176,Hvulgare_GLEAN_10043876,Hvulgare_GLEAN_10022255,Hvulgare_GLEAN_…
GO:0016054	P	organic acid catabolic process	31 of 772 in the list	226 of 15552 in the genome	0.0003	Hvulgare_GLEAN_10002518,Hvulgare_GLEAN_10006116,Hvulgare_GLEAN_10042334,Hvulgare_GLEAN_10058809,Hvulgare_GLEAN_10002833,Hvulgare_GLEAN_10032121,Hvulgare_GLEAN_10036407,Hvulgare_GLEAN_10025825,Hvulgare_GLEAN_10018813,Hvulgare_GLEAN_10017279,Hvulgare_GLEAN_10054698,Hvulgare_GLEAN_10012002,Hvulgare_GLEAN_10037071,Hvulgare_GLEAN_10011393,Hvulgare_GLEAN_10050171,Hvulgare_GLEAN_10025508,Hvulgare_GLEAN_…
GO:0046395	P	carboxylic acid catabolic process	31 of 772 in the list	226 of 15552 in the genome	0.0003	Hvulgare_GLEAN_10050171,Hvulgare_GLEAN_10011393,Hvulgare_GLEAN_10037071,Hvulgare_GLEAN_10054698,Hvulgare_GLEAN_10012002,Hvulgare_GLEAN_10003788,Hvulgare_GLEAN_10035800,Hvulgare_GLEAN_10013246,Hvulgare_GLEAN_10025508,Hvulgare_GLEAN_10048420,Hvulgare_GLEAN_10024730,Hvulgare_GLEAN_10046344,Hvulgare_GLEAN_10026962,Hvulgare_GLEAN_10003449,Hvulgare_GLEAN_10047571,Hvulgare_GLEAN_10007147,Hvulgare_GLEAN_…
GO:0019748	P	secondary metabolic process	37 of 772 in the list	299 of 15552 in the genome	0.00031	Hvulgare_GLEAN_10034020,Hvulgare_GLEAN_10023620,Hvulgare_GLEAN_10016694,Hvulgare_GLEAN_10036407,Hvulgare_GLEAN_10013204,Hvulgare_GLEAN_10009947,Hvulgare_GLEAN_10005290,Hvulgare_GLEAN_10030321,Hvulgare_GLEAN_10042334,Hvulgare_GLEAN_10000403,Hvulgare_GLEAN_10005523,Hvulgare_GLEAN_10047571,Hvulgare_GLEAN_10026962,Hvulgare_GLEAN_10003449,Hvulgare_GLEAN_10004860,Hvulgare_GLEAN_10013893,Hvulgare_GLEAN_…
GO:0035304	P	regulation of protein dephosphorylation	16 of 772 in the list	75 of 15552 in the genome	0.00072	Hvulgare_GLEAN_10023262,Hvulgare_GLEAN_10050926,Hvulgare_GLEAN_10036649,Hvulgare_GLEAN_10003550,Hvulgare_GLEAN_10001696,Hvulgare_GLEAN_10043996,Hvulgare_GLEAN_10022734,Hvulgare_GLEAN_10011275,Hvulgare_GLEAN_10022255,Hvulgare_GLEAN_10003449,Hvulgare_GLEAN_10028705,Hvulgare_GLEAN_10036265,Hvulgare_GLEAN_10017371,Hvulgare_GLEAN_10005523,Hvulgare_GLEAN_10042900,Hvulgare_GLEAN_10051403
GO:0009902	P	chloroplast relocation	18 of 772 in the list	94 of 15552 in the genome	0.0008	Hvulgare_GLEAN_10050926,Hvulgare_GLEAN_10036649,Hvulgare_GLEAN_10023262,Hvulgare_GLEAN_10017922,Hvulgare_GLEAN_10019433,Hvulgare_GLEAN_10015176,Hvulgare_GLEAN_10022255,Hvulgare_GLEAN_10051441,Hvulgare_GLEAN_10048611,Hvulgare_GLEAN_10001696,Hvulgare_GLEAN_10003550,Hvulgare_GLEAN_10013255,Hvulgare_GLEAN_10017371,Hvulgare_GLEAN_10016096,Hvulgare_GLEAN_10052835,Hvulgare_GLEAN_10003449,Hvulgare_GLEAN_…
GO:0051644	P	plastid localization	18 of 772 in the list	94 of 15552 in the genome	0.0008	Hvulgare_GLEAN_10052835,Hvulgare_GLEAN_10003449,Hvulgare_GLEAN_10016096,Hvulgare_GLEAN_10013255,Hvulgare_GLEAN_10017371,Hvulgare_GLEAN_10009978,Hvulgare_GLEAN_10031052,Hvulgare_GLEAN_10023262,Hvulgare_GLEAN_10017922,Hvulgare_GLEAN_10036649,Hvulgare_GLEAN_10050926,Hvulgare_GLEAN_10001696,Hvulgare_GLEAN_10048611,Hvulgare_GLEAN_10003550,Hvulgare_GLEAN_10022255,Hvulgare_GLEAN_10015176,Hvulgare_GLEAN_…
GO:0051667	P	establishment of plastid localization	18 of 772 in the list	94 of 15552 in the genome	0.0008	Hvulgare_GLEAN_10001696,Hvulgare_GLEAN_10048611,Hvulgare_GLEAN_10003550,Hvulgare_GLEAN_10051441,Hvulgare_GLEAN_10022255,Hvulgare_GLEAN_10015176,Hvulgare_GLEAN_10019433,Hvulgare_GLEAN_10017922,Hvulgare_GLEAN_10023262,Hvulgare_GLEAN_10050926,Hvulgare_GLEAN_10036649,Hvulgare_GLEAN_10009978,Hvulgare_GLEAN_10031052,Hvulgare_GLEAN_10003449,Hvulgare_GLEAN_10052835,Hvulgare_GLEAN_10016096,Hvulgare_GLEAN_…
GO:0044262	P	cellular carbohydrate metabolic process	54 of 772 in the list	542 of 15552 in the genome	0.00091	Hvulgare_GLEAN_10026044,Hvulgare_GLEAN_10042287,Hvulgare_GLEAN_10022640,Hvulgare_GLEAN_10007686,Hvulgare_GLEAN_10043457,Hvulgare_GLEAN_10019011,Hvulgare_GLEAN_10021933,Hvulgare_GLEAN_10059728,Hvulgare_GLEAN_10037497,Hvulgare_GLEAN_10009978,Hvulgare_GLEAN_10003804,Hvulgare_GLEAN_10036167,Hvulgare_GLEAN_10037668,Hvulgare_GLEAN_10017922,Hvulgare_GLEAN_10032510,Hvulgare_GLEAN_10033989,Hvulgare_GLEAN_…
GO:0051656	P	establishment of organelle localization	18 of 772 in the list	95 of 15552 in the genome	0.00094	Hvulgare_GLEAN_10016096,Hvulgare_GLEAN_10017371,Hvulgare_GLEAN_10013255,Hvulgare_GLEAN_10003449,Hvulgare_GLEAN_10052835,Hvulgare_GLEAN_10031052,Hvulgare_GLEAN_10009978,Hvulgare_GLEAN_10050926,Hvulgare_GLEAN_10036649,Hvulgare_GLEAN_10017922,Hvulgare_GLEAN_10023262,Hvulgare_GLEAN_10051441,Hvulgare_GLEAN_10015176,Hvulgare_GLEAN_10022255,Hvulgare_GLEAN_10019433,Hvulgare_GLEAN_10048611,Hvulgare_GLEAN_…
GO:0005976	P	polysaccharide metabolic process	51 of 772 in the list	501 of 15552 in the genome	0.00098	Hvulgare_GLEAN_10007896,Hvulgare_GLEAN_10036882,Hvulgare_GLEAN_10055905,Hvulgare_GLEAN_10003127,Hvulgare_GLEAN_10058963,Hvulgare_GLEAN_10017123,Hvulgare_GLEAN_10057592,Hvulgare_GLEAN_10044605,Hvulgare_GLEAN_10019433,Hvulgare_GLEAN_10015176,Hvulgare_GLEAN_10022255,Hvulgare_GLEAN_10043876,Hvulgare_GLEAN_10049511,Hvulgare_GLEAN_10023729,Hvulgare_GLEAN_10023538,Hvulgare_GLEAN_10034609,Hvulgare_GLEAN_…
GO:0034660	P	ncRNA metabolic process	49 of 772 in the list	474 of 15552 in the genome	0.00103	Hvulgare_GLEAN_10037572,Hvulgare_GLEAN_10036649,Hvulgare_GLEAN_10023262,Hvulgare_GLEAN_10017922,Hvulgare_GLEAN_10007040,Hvulgare_GLEAN_10026319,Hvulgare_GLEAN_10011646,Hvulgare_GLEAN_10030321,Hvulgare_GLEAN_10048611,Hvulgare_GLEAN_10001696,Hvulgare_GLEAN_10028593,Hvulgare_GLEAN_10017371,Hvulgare_GLEAN_10016096,Hvulgare_GLEAN_10036265,Hvulgare_GLEAN_10017799,Hvulgare_GLEAN_10052835,Hvulgare_GLEAN_…
GO:0061024	P	membrane organization	35 of 772 in the list	289 of 15552 in the genome	0.00111	Hvulgare_GLEAN_10050926,Hvulgare_GLEAN_10013279,Hvulgare_GLEAN_10019433,Hvulgare_GLEAN_10002833,Hvulgare_GLEAN_10051441,Hvulgare_GLEAN_10022255,Hvulgare_GLEAN_10015176,Hvulgare_GLEAN_10023538,Hvulgare_GLEAN_10020480,Hvulgare_GLEAN_10003550,Hvulgare_GLEAN_10013255,Hvulgare_GLEAN_10004705,Hvulgare_GLEAN_10014537,Hvulgare_GLEAN_10016070,Hvulgare_GLEAN_10030460,Hvulgare_GLEAN_10031250,Hvulgare_GLEAN_…
GO:0035303	P	regulation of dephosphorylation	16 of 772 in the list	78 of 15552 in the genome	0.00126	Hvulgare_GLEAN_10051403,Hvulgare_GLEAN_10042900,Hvulgare_GLEAN_10003449,Hvulgare_GLEAN_10028705,Hvulgare_GLEAN_10005523,Hvulgare_GLEAN_10017371,Hvulgare_GLEAN_10036265,Hvulgare_GLEAN_10022734,Hvulgare_GLEAN_10003550,Hvulgare_GLEAN_10001696,Hvulgare_GLEAN_10043996,Hvulgare_GLEAN_10022255,Hvulgare_GLEAN_10011275,Hvulgare_GLEAN_10023262,Hvulgare_GLEAN_10050926,Hvulgare_GLEAN_10036649
GO:0009773	P	photosynthetic electron transport in photosystem I	10 of 772 in the list	31 of 15552 in the genome	0.00166	Hvulgare_GLEAN_10032721,Hvulgare_GLEAN_10016096,Hvulgare_GLEAN_10050926,Hvulgare_GLEAN_10003449,Hvulgare_GLEAN_10022640,Hvulgare_GLEAN_10022255,Hvulgare_GLEAN_10022734,Hvulgare_GLEAN_10051403,Hvulgare_GLEAN_10042900,Hvulgare_GLEAN_10012733
GO:0006544	P	glycine metabolic process	11 of 772 in the list	39 of 15552 in the genome	0.00222	Hvulgare_GLEAN_10013255,Hvulgare_GLEAN_10005523,Hvulgare_GLEAN_10004705,Hvulgare_GLEAN_10046344,Hvulgare_GLEAN_10026962,Hvulgare_GLEAN_10023132,Hvulgare_GLEAN_10003449,Hvulgare_GLEAN_10025825,Hvulgare_GLEAN_10002833,Hvulgare_GLEAN_10011393,Hvulgare_GLEAN_10042334
GO:0043623	P	cellular protein complex assembly	36 of 772 in the list	313 of 15552 in the genome	0.00265	Hvulgare_GLEAN_10016614,Hvulgare_GLEAN_10059657,Hvulgare_GLEAN_10023129,Hvulgare_GLEAN_10028240,Hvulgare_GLEAN_10051403,Hvulgare_GLEAN_10022416,Hvulgare_GLEAN_10050926,Hvulgare_GLEAN_10010001,Hvulgare_GLEAN_10006138,Hvulgare_GLEAN_10036882,Hvulgare_GLEAN_10022485,Hvulgare_GLEAN_10044217,Hvulgare_GLEAN_10013058,Hvulgare_GLEAN_10022255,Hvulgare_GLEAN_10049511,Hvulgare_GLEAN_10035813,Hvulgare_GLEAN_…
GO:0006461	P	protein complex assembly	47 of 772 in the list	463 of 15552 in the genome	0.00288	Hvulgare_GLEAN_10013058,Hvulgare_GLEAN_10013467,Hvulgare_GLEAN_10044217,Hvulgare_GLEAN_10022485,Hvulgare_GLEAN_10036882,Hvulgare_GLEAN_10050926,Hvulgare_GLEAN_10010001,Hvulgare_GLEAN_10006138,Hvulgare_GLEAN_10023538,Hvulgare_GLEAN_10022734,Hvulgare_GLEAN_10028789,Hvulgare_GLEAN_10046451,Hvulgare_GLEAN_10018896,Hvulgare_GLEAN_10009611,Hvulgare_GLEAN_10022255,Hvulgare_GLEAN_10049511,Hvulgare_GLEAN_…
GO:0009064	P	glutamine family amino acid metabolic process	14 of 772 in the list	65 of 15552 in the genome	0.00319	Hvulgare_GLEAN_10058963,Hvulgare_GLEAN_10057697,Hvulgare_GLEAN_10018813,Hvulgare_GLEAN_10015112,Hvulgare_GLEAN_10024539,Hvulgare_GLEAN_10046752,Hvulgare_GLEAN_10001286,Hvulgare_GLEAN_10023380,Hvulgare_GLEAN_10032121,Hvulgare_GLEAN_10013246,Hvulgare_GLEAN_10009603,Hvulgare_GLEAN_10024185,Hvulgare_GLEAN_10035800,Hvulgare_GLEAN_10003788
GO:0006952	P	defense response	49 of 772 in the list	493 of 15552 in the genome	0.0032	Hvulgare_GLEAN_10048562,Hvulgare_GLEAN_10025195,Hvulgare_GLEAN_10037497,Hvulgare_GLEAN_10040652,Hvulgare_GLEAN_10003449,Hvulgare_GLEAN_10032383,Hvulgare_GLEAN_10041394,Hvulgare_GLEAN_10026962,Hvulgare_GLEAN_10016096,Hvulgare_GLEAN_10017371,Hvulgare_GLEAN_10041533,Hvulgare_GLEAN_10031539,Hvulgare_GLEAN_10000403,Hvulgare_GLEAN_10022749,Hvulgare_GLEAN_10011646,Hvulgare_GLEAN_10011408,Hvulgare_GLEAN_…
GO:0070271	P	protein complex biogenesis	47 of 772 in the list	465 of 15552 in the genome	0.00324	Hvulgare_GLEAN_10020192,Hvulgare_GLEAN_10023262,Hvulgare_GLEAN_10003523,Hvulgare_GLEAN_10039414,Hvulgare_GLEAN_10036649,Hvulgare_GLEAN_10021151,Hvulgare_GLEAN_10008887,Hvulgare_GLEAN_10001696,Hvulgare_GLEAN_10004640,Hvulgare_GLEAN_10037892,Hvulgare_GLEAN_10028705,Hvulgare_GLEAN_10003449,Hvulgare_GLEAN_10048420,Hvulgare_GLEAN_10022640,Hvulgare_GLEAN_10028593,Hvulgare_GLEAN_10017371,Hvulgare_GLEAN_…
GO:0050832	P	defense response to fungus	16 of 772 in the list	84 of 15552 in the genome	0.00354	Hvulgare_GLEAN_10006284,Hvulgare_GLEAN_10034609,Hvulgare_GLEAN_10006283,Hvulgare_GLEAN_10018784,Hvulgare_GLEAN_10026319,Hvulgare_GLEAN_10002833,Hvulgare_GLEAN_10055905,Hvulgare_GLEAN_10050926,Hvulgare_GLEAN_10051403,Hvulgare_GLEAN_10025195,Hvulgare_GLEAN_10031250,Hvulgare_GLEAN_10038815,Hvulgare_GLEAN_10003449,Hvulgare_GLEAN_10004705,Hvulgare_GLEAN_10016614,Hvulgare_GLEAN_10017371
GO:0034622	P	cellular macromolecular complex assembly	46 of 772 in the list	454 of 15552 in the genome	0.00387	Hvulgare_GLEAN_10009611,Hvulgare_GLEAN_10035813,Hvulgare_GLEAN_10049511,Hvulgare_GLEAN_10034998,Hvulgare_GLEAN_10022255,Hvulgare_GLEAN_10023538,Hvulgare_GLEAN_10022734,Hvulgare_GLEAN_10046451,Hvulgare_GLEAN_10028789,Hvulgare_GLEAN_10018896,Hvulgare_GLEAN_10022485,Hvulgare_GLEAN_10036882,Hvulgare_GLEAN_10006138,Hvulgare_GLEAN_10010001,Hvulgare_GLEAN_10050926,Hvulgare_GLEAN_10013058,Hvulgare_GLEAN_…
GO:0043648	P	dicarboxylic acid metabolic process	14 of 772 in the list	66 of 15552 in the genome	0.00387	Hvulgare_GLEAN_10058963,Hvulgare_GLEAN_10020476,Hvulgare_GLEAN_10017044,Hvulgare_GLEAN_10024539,Hvulgare_GLEAN_10046752,Hvulgare_GLEAN_10001286,Hvulgare_GLEAN_10013976,Hvulgare_GLEAN_10023380,Hvulgare_GLEAN_10033989,Hvulgare_GLEAN_10032121,Hvulgare_GLEAN_10009603,Hvulgare_GLEAN_10059728,Hvulgare_GLEAN_10035800,Hvulgare_GLEAN_10003788
GO:0033692	P	cellular polysaccharide biosynthetic process	35 of 772 in the list	306 of 15552 in the genome	0.00415	Hvulgare_GLEAN_10023538,Hvulgare_GLEAN_10044605,Hvulgare_GLEAN_10019433,Hvulgare_GLEAN_10043876,Hvulgare_GLEAN_10015176,Hvulgare_GLEAN_10022255,Hvulgare_GLEAN_10049511,Hvulgare_GLEAN_10036882,Hvulgare_GLEAN_10007896,Hvulgare_GLEAN_10003127,Hvulgare_GLEAN_10002341,Hvulgare_GLEAN_10051403,Hvulgare_GLEAN_10012733,Hvulgare_GLEAN_10024120,Hvulgare_GLEAN_10046263,Hvulgare_GLEAN_10010627,Hvulgare_GLEAN_…
GO:0006629	P	lipid metabolic process	101 of 772 in the list	1303 of 15552 in the genome	0.00425	Hvulgare_GLEAN_10020517,Hvulgare_GLEAN_10038732,Hvulgare_GLEAN_10013255,Hvulgare_GLEAN_10018951,Hvulgare_GLEAN_10049084,Hvulgare_GLEAN_10013903,Hvulgare_GLEAN_10011393,Hvulgare_GLEAN_10031531,Hvulgare_GLEAN_10032054,Hvulgare_GLEAN_10032721,Hvulgare_GLEAN_10052896,Hvulgare_GLEAN_10048442,Hvulgare_GLEAN_10058963,Hvulgare_GLEAN_10013279,Hvulgare_GLEAN_10043562,Hvulgare_GLEAN_10009267,Hvulgare_GLEAN_…
GO:0006636	P	unsaturated fatty acid biosynthetic process	13 of 772 in the list	58 of 15552 in the genome	0.00451	Hvulgare_GLEAN_10004705,Hvulgare_GLEAN_10050926,Hvulgare_GLEAN_10005523,Hvulgare_GLEAN_10017371,Hvulgare_GLEAN_10013255,Hvulgare_GLEAN_10022640,Hvulgare_GLEAN_10037112,Hvulgare_GLEAN_10003449,Hvulgare_GLEAN_10026962,Hvulgare_GLEAN_10002833,Hvulgare_GLEAN_10004991,Hvulgare_GLEAN_10037507,Hvulgare_GLEAN_10042334
GO:0033559	P	unsaturated fatty acid metabolic process	13 of 772 in the list	58 of 15552 in the genome	0.00451	Hvulgare_GLEAN_10002833,Hvulgare_GLEAN_10004991,Hvulgare_GLEAN_10037507,Hvulgare_GLEAN_10042334,Hvulgare_GLEAN_10004705,Hvulgare_GLEAN_10050926,Hvulgare_GLEAN_10017371,Hvulgare_GLEAN_10005523,Hvulgare_GLEAN_10013255,Hvulgare_GLEAN_10022640,Hvulgare_GLEAN_10037112,Hvulgare_GLEAN_10003449,Hvulgare_GLEAN_10026962
GO:0034470	P	ncRNA processing	38 of 772 in the list	348 of 15552 in the genome	0.0049	Hvulgare_GLEAN_10016096,Hvulgare_GLEAN_10036265,Hvulgare_GLEAN_10017799,Hvulgare_GLEAN_10028593,Hvulgare_GLEAN_10017371,Hvulgare_GLEAN_10022640,Hvulgare_GLEAN_10037892,Hvulgare_GLEAN_10028705,Hvulgare_GLEAN_10003449,Hvulgare_GLEAN_10037497,Hvulgare_GLEAN_10059728,Hvulgare_GLEAN_10043676,Hvulgare_GLEAN_10003113,Hvulgare_GLEAN_10036649,Hvulgare_GLEAN_10023262,Hvulgare_GLEAN_10017922,Hvulgare_GLEAN_…
GO:0006546	P	glycine catabolic process	10 of 772 in the list	35 of 15552 in the genome	0.00575	Hvulgare_GLEAN_10042334,Hvulgare_GLEAN_10011393,Hvulgare_GLEAN_10002833,Hvulgare_GLEAN_10003449,Hvulgare_GLEAN_10046344,Hvulgare_GLEAN_10026962,Hvulgare_GLEAN_10025825,Hvulgare_GLEAN_10005523,Hvulgare_GLEAN_10013255,Hvulgare_GLEAN_10004705
GO:0044282	P	small molecule catabolic process	34 of 772 in the list	299 of 15552 in the genome	0.00649	Hvulgare_GLEAN_10025825,Hvulgare_GLEAN_10018813,Hvulgare_GLEAN_10033470,Hvulgare_GLEAN_10042334,Hvulgare_GLEAN_10058809,Hvulgare_GLEAN_10036407,Hvulgare_GLEAN_10032121,Hvulgare_GLEAN_10048420,Hvulgare_GLEAN_10026962,Hvulgare_GLEAN_10003449,Hvulgare_GLEAN_10047571,Hvulgare_GLEAN_10007147,Hvulgare_GLEAN_10010694,Hvulgare_GLEAN_10005523,Hvulgare_GLEAN_10050171,Hvulgare_GLEAN_10054698,Hvulgare_GLEAN_…
GO:0042537	P	benzene-containing compound metabolic process	15 of 772 in the list	79 of 15552 in the genome	0.00748	Hvulgare_GLEAN_10004705,Hvulgare_GLEAN_10050926,Hvulgare_GLEAN_10047571,Hvulgare_GLEAN_10017371,Hvulgare_GLEAN_10048442,Hvulgare_GLEAN_10017279,Hvulgare_GLEAN_10003449,Hvulgare_GLEAN_10046344,Hvulgare_GLEAN_10036407,Hvulgare_GLEAN_10002833,Hvulgare_GLEAN_10031250,Hvulgare_GLEAN_10051403,Hvulgare_GLEAN_10050171,Hvulgare_GLEAN_10011646,Hvulgare_GLEAN_10019792
GO:0009071	P	serine family amino acid catabolic process	10 of 772 in the list	36 of 15552 in the genome	0.00761	Hvulgare_GLEAN_10046344,Hvulgare_GLEAN_10026962,Hvulgare_GLEAN_10003449,Hvulgare_GLEAN_10025825,Hvulgare_GLEAN_10013255,Hvulgare_GLEAN_10005523,Hvulgare_GLEAN_10004705,Hvulgare_GLEAN_10011393,Hvulgare_GLEAN_10042334,Hvulgare_GLEAN_10002833
GO:0051640	P	organelle localization	18 of 772 in the list	110 of 15552 in the genome	0.0084	Hvulgare_GLEAN_10017922,Hvulgare_GLEAN_10023262,Hvulgare_GLEAN_10036649,Hvulgare_GLEAN_10050926,Hvulgare_GLEAN_10001696,Hvulgare_GLEAN_10048611,Hvulgare_GLEAN_10003550,Hvulgare_GLEAN_10019433,Hvulgare_GLEAN_10051441,Hvulgare_GLEAN_10015176,Hvulgare_GLEAN_10022255,Hvulgare_GLEAN_10003449,Hvulgare_GLEAN_10052835,Hvulgare_GLEAN_10017371,Hvulgare_GLEAN_10013255,Hvulgare_GLEAN_10016096,Hvulgare_GLEAN_…
GO:0009620	P	response to fungus	20 of 772 in the list	133 of 15552 in the genome	0.00997	Hvulgare_GLEAN_10038815,Hvulgare_GLEAN_10003449,Hvulgare_GLEAN_10004705,Hvulgare_GLEAN_10016614,Hvulgare_GLEAN_10017371,Hvulgare_GLEAN_10051403,Hvulgare_GLEAN_10002735,Hvulgare_GLEAN_10031250,Hvulgare_GLEAN_10025195,Hvulgare_GLEAN_10007287,Hvulgare_GLEAN_10055905,Hvulgare_GLEAN_10050926,Hvulgare_GLEAN_10048105,Hvulgare_GLEAN_10034609,Hvulgare_GLEAN_10006284,Hvulgare_GLEAN_10006283,Hvulgare_GLEAN_…
GO:0000271	P	polysaccharide biosynthetic process	36 of 772 in the list	332 of 15552 in the genome	0.01022	Hvulgare_GLEAN_10049300,Hvulgare_GLEAN_10021151,Hvulgare_GLEAN_10011408,Hvulgare_GLEAN_10039025,Hvulgare_GLEAN_10030321,Hvulgare_GLEAN_10048611,Hvulgare_GLEAN_10032510,Hvulgare_GLEAN_10017922,Hvulgare_GLEAN_10036167,Hvulgare_GLEAN_10009978,Hvulgare_GLEAN_10003804,Hvulgare_GLEAN_10037497,Hvulgare_GLEAN_10059728,Hvulgare_GLEAN_10019011,Hvulgare_GLEAN_10009702,Hvulgare_GLEAN_10007686,Hvulgare_GLEAN_…
GO:0022607	P	cellular component assembly	57 of 772 in the list	633 of 15552 in the genome	0.01069	Hvulgare_GLEAN_10059728,Hvulgare_GLEAN_10007049,Hvulgare_GLEAN_10003113,Hvulgare_GLEAN_10035928,Hvulgare_GLEAN_10009978,Hvulgare_GLEAN_10028593,Hvulgare_GLEAN_10017371,Hvulgare_GLEAN_10036265,Hvulgare_GLEAN_10037892,Hvulgare_GLEAN_10003449,Hvulgare_GLEAN_10028705,Hvulgare_GLEAN_10048420,Hvulgare_GLEAN_10022640,Hvulgare_GLEAN_10026319,Hvulgare_GLEAN_10004640,Hvulgare_GLEAN_10021151,Hvulgare_GLEAN_…
GO:0009056	P	catabolic process	132 of 772 in the list	1857 of 15552 in the genome	0.01118	Hvulgare_GLEAN_10022640,Hvulgare_GLEAN_10002599,Hvulgare_GLEAN_10047571,Hvulgare_GLEAN_10024357,Hvulgare_GLEAN_10028172,Hvulgare_GLEAN_10007764,Hvulgare_GLEAN_10000301,Hvulgare_GLEAN_10003788,Hvulgare_GLEAN_10035800,Hvulgare_GLEAN_10017922,Hvulgare_GLEAN_10025825,Hvulgare_GLEAN_10020192,Hvulgare_GLEAN_10046752,Hvulgare_GLEAN_10037668,Hvulgare_GLEAN_10023631,Hvulgare_GLEAN_10048611,Hvulgare_GLEAN_…
GO:0009893	P	positive regulation of metabolic process	40 of 772 in the list	393 of 15552 in the genome	0.01511	Hvulgare_GLEAN_10036882,Hvulgare_GLEAN_10022485,Hvulgare_GLEAN_10050926,Hvulgare_GLEAN_10003127,Hvulgare_GLEAN_10048442,Hvulgare_GLEAN_10037507,Hvulgare_GLEAN_10022255,Hvulgare_GLEAN_10043876,Hvulgare_GLEAN_10049511,Hvulgare_GLEAN_10051441,Hvulgare_GLEAN_10023538,Hvulgare_GLEAN_10006740,Hvulgare_GLEAN_10024824,Hvulgare_GLEAN_10020480,Hvulgare_GLEAN_10016614,Hvulgare_GLEAN_10004705,Hvulgare_GLEAN_…
GO:0009767	P	photosynthetic electron transport chain	11 of 772 in the list	47 of 15552 in the genome	0.01606	Hvulgare_GLEAN_10003449,Hvulgare_GLEAN_10032761,Hvulgare_GLEAN_10022640,Hvulgare_GLEAN_10032721,Hvulgare_GLEAN_10050926,Hvulgare_GLEAN_10016096,Hvulgare_GLEAN_10022734,Hvulgare_GLEAN_10042900,Hvulgare_GLEAN_10012733,Hvulgare_GLEAN_10051403,Hvulgare_GLEAN_10022255
GO:1901575	P	organic substance catabolic process	122 of 772 in the list	1707 of 15552 in the genome	0.02018	Hvulgare_GLEAN_10054698,Hvulgare_GLEAN_10026571,Hvulgare_GLEAN_10050171,Hvulgare_GLEAN_10007764,Hvulgare_GLEAN_10003804,Hvulgare_GLEAN_10003788,Hvulgare_GLEAN_10035800,Hvulgare_GLEAN_10002599,Hvulgare_GLEAN_10042005,Hvulgare_GLEAN_10048420,Hvulgare_GLEAN_10022640,Hvulgare_GLEAN_10028172,Hvulgare_GLEAN_10024357,Hvulgare_GLEAN_10017371,Hvulgare_GLEAN_10016096,Hvulgare_GLEAN_10047571,Hvulgare_GLEAN_…
GO:0098542	P	defense response to other organism	31 of 772 in the list	276 of 15552 in the genome	0.02127	Hvulgare_GLEAN_10007653,Hvulgare_GLEAN_10048442,Hvulgare_GLEAN_10055905,Hvulgare_GLEAN_10050926,Hvulgare_GLEAN_10036018,Hvulgare_GLEAN_10006283,Hvulgare_GLEAN_10000837,Hvulgare_GLEAN_10011408,Hvulgare_GLEAN_10011646,Hvulgare_GLEAN_10034609,Hvulgare_GLEAN_10006284,Hvulgare_GLEAN_10002833,Hvulgare_GLEAN_10026319,Hvulgare_GLEAN_10018784,Hvulgare_GLEAN_10022255,Hvulgare_GLEAN_10016694,Hvulgare_GLEAN_…
GO:0044085	P	cellular component biogenesis	75 of 772 in the list	929 of 15552 in the genome	0.02169	Hvulgare_GLEAN_10011646,Hvulgare_GLEAN_10021151,Hvulgare_GLEAN_10048611,Hvulgare_GLEAN_10030321,Hvulgare_GLEAN_10008887,Hvulgare_GLEAN_10036649,Hvulgare_GLEAN_10017922,Hvulgare_GLEAN_10003523,Hvulgare_GLEAN_10020192,Hvulgare_GLEAN_10003113,Hvulgare_GLEAN_10007049,Hvulgare_GLEAN_10043676,Hvulgare_GLEAN_10042900,Hvulgare_GLEAN_10009978,Hvulgare_GLEAN_10017371,Hvulgare_GLEAN_10028593,Hvulgare_GLEAN_…
GO:0071822	P	protein complex subunit organization	50 of 772 in the list	544 of 15552 in the genome	0.02213	Hvulgare_GLEAN_10022255,Hvulgare_GLEAN_10035813,Hvulgare_GLEAN_10051441,Hvulgare_GLEAN_10034998,Hvulgare_GLEAN_10049511,Hvulgare_GLEAN_10009611,Hvulgare_GLEAN_10018896,Hvulgare_GLEAN_10046451,Hvulgare_GLEAN_10028789,Hvulgare_GLEAN_10023538,Hvulgare_GLEAN_10022734,Hvulgare_GLEAN_10010001,Hvulgare_GLEAN_10050926,Hvulgare_GLEAN_10006138,Hvulgare_GLEAN_10036882,Hvulgare_GLEAN_10022485,Hvulgare_GLEAN_…
GO:0034637	P	cellular carbohydrate biosynthetic process	36 of 772 in the list	344 of 15552 in the genome	0.02232	Hvulgare_GLEAN_10017922,Hvulgare_GLEAN_10048611,Hvulgare_GLEAN_10030321,Hvulgare_GLEAN_10011408,Hvulgare_GLEAN_10021151,Hvulgare_GLEAN_10039025,Hvulgare_GLEAN_10049300,Hvulgare_GLEAN_10032510,Hvulgare_GLEAN_10022640,Hvulgare_GLEAN_10007686,Hvulgare_GLEAN_10042287,Hvulgare_GLEAN_10003804,Hvulgare_GLEAN_10009978,Hvulgare_GLEAN_10036167,Hvulgare_GLEAN_10019011,Hvulgare_GLEAN_10059728,Hvulgare_GLEAN_…
GO:0043207	P	response to external biotic stimulus	37 of 772 in the list	359 of 15552 in the genome	0.02408	Hvulgare_GLEAN_10011408,Hvulgare_GLEAN_10011646,Hvulgare_GLEAN_10036018,Hvulgare_GLEAN_10018784,Hvulgare_GLEAN_10016694,Hvulgare_GLEAN_10026319,Hvulgare_GLEAN_10007287,Hvulgare_GLEAN_10025195,Hvulgare_GLEAN_10037497,Hvulgare_GLEAN_10002735,Hvulgare_GLEAN_10003449,Hvulgare_GLEAN_10026962,Hvulgare_GLEAN_10017371,Hvulgare_GLEAN_10031539,Hvulgare_GLEAN_10000403,Hvulgare_GLEAN_10016096,Hvulgare_GLEAN_…
GO:0051707	P	response to other organism	37 of 772 in the list	359 of 15552 in the genome	0.02408	Hvulgare_GLEAN_10007653,Hvulgare_GLEAN_10002850,Hvulgare_GLEAN_10017123,Hvulgare_GLEAN_10048442,Hvulgare_GLEAN_10055905,Hvulgare_GLEAN_10050926,Hvulgare_GLEAN_10048105,Hvulgare_GLEAN_10006283,Hvulgare_GLEAN_10000837,Hvulgare_GLEAN_10042969,Hvulgare_GLEAN_10034609,Hvulgare_GLEAN_10006284,Hvulgare_GLEAN_10002833,Hvulgare_GLEAN_10022255,Hvulgare_GLEAN_10046344,Hvulgare_GLEAN_10038815,Hvulgare_GLEAN_…
GO:0043085	P	positive regulation of catalytic activity	22 of 772 in the list	167 of 15552 in the genome	0.03103	Hvulgare_GLEAN_10059728,Hvulgare_GLEAN_10037497,Hvulgare_GLEAN_10019011,Hvulgare_GLEAN_10008317,Hvulgare_GLEAN_10051403,Hvulgare_GLEAN_10017371,Hvulgare_GLEAN_10016614,Hvulgare_GLEAN_10036265,Hvulgare_GLEAN_10002599,Hvulgare_GLEAN_10046263,Hvulgare_GLEAN_10022640,Hvulgare_GLEAN_10049511,Hvulgare_GLEAN_10032510,Hvulgare_GLEAN_10022255,Hvulgare_GLEAN_10043876,Hvulgare_GLEAN_10011408,Hvulgare_GLEAN_…
GO:0044093	P	positive regulation of molecular function	22 of 772 in the list	167 of 15552 in the genome	0.03103	Hvulgare_GLEAN_10021151,Hvulgare_GLEAN_10011408,Hvulgare_GLEAN_10023538,Hvulgare_GLEAN_10048611,Hvulgare_GLEAN_10022255,Hvulgare_GLEAN_10043876,Hvulgare_GLEAN_10049511,Hvulgare_GLEAN_10032510,Hvulgare_GLEAN_10026371,Hvulgare_GLEAN_10036882,Hvulgare_GLEAN_10003127,Hvulgare_GLEAN_10008317,Hvulgare_GLEAN_10051403,Hvulgare_GLEAN_10037497,Hvulgare_GLEAN_10059728,Hvulgare_GLEAN_10019011,Hvulgare_GLEAN_…
GO:0001906	P	cell killing	6 of 772 in the list	14 of 15552 in the genome	0.03545	Hvulgare_GLEAN_10055905,Hvulgare_GLEAN_10018784,Hvulgare_GLEAN_10006283,Hvulgare_GLEAN_10006284,Hvulgare_GLEAN_10038815,Hvulgare_GLEAN_10034609
GO:0031640	P	killing of cells of other organism	6 of 772 in the list	14 of 15552 in the genome	0.03545	Hvulgare_GLEAN_10055905,Hvulgare_GLEAN_10018784,Hvulgare_GLEAN_10006283,Hvulgare_GLEAN_10034609,Hvulgare_GLEAN_10038815,Hvulgare_GLEAN_10006284
GO:0044364	P	disruption of cells of other organism	6 of 772 in the list	14 of 15552 in the genome	0.03545	Hvulgare_GLEAN_10055905,Hvulgare_GLEAN_10018784,Hvulgare_GLEAN_10006283,Hvulgare_GLEAN_10006284,Hvulgare_GLEAN_10038815,Hvulgare_GLEAN_10034609
GO:0009083	P	branched-chain amino acid catabolic process	5 of 772 in the list	9 of 15552 in the genome	0.03597	Hvulgare_GLEAN_10012053,Hvulgare_GLEAN_10012002,Hvulgare_GLEAN_10006116,Hvulgare_GLEAN_10002518,Hvulgare_GLEAN_10037071
GO:0006730	P	one-carbon metabolic process	7 of 772 in the list	20 of 15552 in the genome	0.03598	Hvulgare_GLEAN_10025508,Hvulgare_GLEAN_10035813,Hvulgare_GLEAN_10041550,Hvulgare_GLEAN_10032468,Hvulgare_GLEAN_10023132,Hvulgare_GLEAN_10046344,Hvulgare_GLEAN_10023129
GO:0065003	P	macromolecular complex assembly	47 of 772 in the list	511 of 15552 in the genome	0.03856	Hvulgare_GLEAN_10022485,Hvulgare_GLEAN_10036882,Hvulgare_GLEAN_10006138,Hvulgare_GLEAN_10050926,Hvulgare_GLEAN_10010001,Hvulgare_GLEAN_10013058,Hvulgare_GLEAN_10044217,Hvulgare_GLEAN_10013467,Hvulgare_GLEAN_10009611,Hvulgare_GLEAN_10049511,Hvulgare_GLEAN_10034998,Hvulgare_GLEAN_10035813,Hvulgare_GLEAN_10022255,Hvulgare_GLEAN_10022734,Hvulgare_GLEAN_10023538,Hvulgare_GLEAN_10046451,Hvulgare_GLEAN_…
GO annotation of differential expression genes in response to high-ntrogen stress
GO_acc	term_type	Term	query	background	corrected p-value	entries
GO:0009507	C	chloroplast	271 of 1014 in the list	1555 of 14866 in the genome	2.8e-50	Hvulgare_GLEAN_10021838,Hvulgare_GLEAN_10053168,Hvulgare_GLEAN_10036592,Hvulgare_GLEAN_10006740,Hvulgare_GLEAN_10041395,Hvulgare_GLEAN_10051441,Hvulgare_GLEAN_10037507,Hvulgare_GLEAN_10023448,Hvulgare_GLEAN_10027755,Hvulgare_GLEAN_10031560,Hvulgare_GLEAN_10004426,Hvulgare_GLEAN_10022076,Hvulgare_GLEAN_10006600,Hvulgare_GLEAN_10004705,Hvulgare_GLEAN_10010062,Hvulgare_GLEAN_10020080,Hvulgare_GLEAN_…
GO:0044435	C	plastid part	188 of 1014 in the list	876 of 14866 in the genome	1.6e-46	Hvulgare_GLEAN_10004705,Hvulgare_GLEAN_10010062,Hvulgare_GLEAN_10031560,Hvulgare_GLEAN_10004426,Hvulgare_GLEAN_10006600,Hvulgare_GLEAN_10014537,Hvulgare_GLEAN_10031756,Hvulgare_GLEAN_10009941,Hvulgare_GLEAN_10017462,Hvulgare_GLEAN_10010535,Hvulgare_GLEAN_10021838,Hvulgare_GLEAN_10002106,Hvulgare_GLEAN_10036592,Hvulgare_GLEAN_10013058,Hvulgare_GLEAN_10059216,Hvulgare_GLEAN_10023448,Hvulgare_GLEAN_…
GO:0044434	C	chloroplast part	184 of 1014 in the list	862 of 14866 in the genome	4.59e-45	Hvulgare_GLEAN_10007653,Hvulgare_GLEAN_10043562,Hvulgare_GLEAN_10013279,Hvulgare_GLEAN_10020148,Hvulgare_GLEAN_10011466,Hvulgare_GLEAN_10032721,Hvulgare_GLEAN_10058419,Hvulgare_GLEAN_10023538,Hvulgare_GLEAN_10006968,Hvulgare_GLEAN_10022389,Hvulgare_GLEAN_10017764,Hvulgare_GLEAN_10002833,Hvulgare_GLEAN_10014562,Hvulgare_GLEAN_10009611,Hvulgare_GLEAN_10027685,Hvulgare_GLEAN_10033190,Hvulgare_GLEAN_…
GO:0009579	C	thylakoid	115 of 1014 in the list	372 of 14866 in the genome	9.03e-44	Hvulgare_GLEAN_10032721,Hvulgare_GLEAN_10011466,Hvulgare_GLEAN_10007653,Hvulgare_GLEAN_10058963,Hvulgare_GLEAN_10043879,Hvulgare_GLEAN_10013279,Hvulgare_GLEAN_10043562,Hvulgare_GLEAN_10002833,Hvulgare_GLEAN_10017764,Hvulgare_GLEAN_10014562,Hvulgare_GLEAN_10009611,Hvulgare_GLEAN_10014848,Hvulgare_GLEAN_10023538,Hvulgare_GLEAN_10005301,Hvulgare_GLEAN_10058419,Hvulgare_GLEAN_10036595,Hvulgare_GLEAN_…
GO:0009534	C	chloroplast thylakoid	91 of 1014 in the list	293 of 14866 in the genome	2.22e-34	Hvulgare_GLEAN_10022485,Hvulgare_GLEAN_10006138,Hvulgare_GLEAN_10002106,Hvulgare_GLEAN_10037507,Hvulgare_GLEAN_10041144,Hvulgare_GLEAN_10006740,Hvulgare_GLEAN_10014789,Hvulgare_GLEAN_10006600,Hvulgare_GLEAN_10009941,Hvulgare_GLEAN_10017462,Hvulgare_GLEAN_10007780,Hvulgare_GLEAN_10016836,Hvulgare_GLEAN_10046752,Hvulgare_GLEAN_10036649,Hvulgare_GLEAN_10015824,Hvulgare_GLEAN_10005463,Hvulgare_GLEAN_…
GO:0031976	C	plastid thylakoid	91 of 1014 in the list	293 of 14866 in the genome	2.22e-34	Hvulgare_GLEAN_10007780,Hvulgare_GLEAN_10036649,Hvulgare_GLEAN_10016836,Hvulgare_GLEAN_10046752,Hvulgare_GLEAN_10015824,Hvulgare_GLEAN_10005463,Hvulgare_GLEAN_10019336,Hvulgare_GLEAN_10007543,Hvulgare_GLEAN_10007498,Hvulgare_GLEAN_10032510,Hvulgare_GLEAN_10021151,Hvulgare_GLEAN_10030321,Hvulgare_GLEAN_10023458,Hvulgare_GLEAN_10028593,Hvulgare_GLEAN_10028172,Hvulgare_GLEAN_10036265,Hvulgare_GLEAN_…
GO:0031984	C	organelle subcompartment	93 of 1014 in the list	312 of 14866 in the genome	1.49e-33	Hvulgare_GLEAN_10007780,Hvulgare_GLEAN_10046752,Hvulgare_GLEAN_10016836,Hvulgare_GLEAN_10002861,Hvulgare_GLEAN_10036649,Hvulgare_GLEAN_10015824,Hvulgare_GLEAN_10005463,Hvulgare_GLEAN_10007543,Hvulgare_GLEAN_10019336,Hvulgare_GLEAN_10032510,Hvulgare_GLEAN_10007498,Hvulgare_GLEAN_10021151,Hvulgare_GLEAN_10023458,Hvulgare_GLEAN_10030321,Hvulgare_GLEAN_10028172,Hvulgare_GLEAN_10028593,Hvulgare_GLEAN_…
GO:0009532	C	plastid stroma	115 of 1014 in the list	466 of 14866 in the genome	3.3e-33	Hvulgare_GLEAN_10030136,Hvulgare_GLEAN_10007040,Hvulgare_GLEAN_10022627,Hvulgare_GLEAN_10042334,Hvulgare_GLEAN_10001696,Hvulgare_GLEAN_10014724,Hvulgare_GLEAN_10050911,Hvulgare_GLEAN_10048410,Hvulgare_GLEAN_10003360,Hvulgare_GLEAN_10050808,Hvulgare_GLEAN_10026371,Hvulgare_GLEAN_10009792,Hvulgare_GLEAN_10007928,Hvulgare_GLEAN_10018553,Hvulgare_GLEAN_10019593,Hvulgare_GLEAN_10059728,Hvulgare_GLEAN_…
GO:0009570	C	chloroplast stroma	111 of 1014 in the list	458 of 14866 in the genome	3.32e-31	Hvulgare_GLEAN_10026962,Hvulgare_GLEAN_10052835,Hvulgare_GLEAN_10007686,Hvulgare_GLEAN_10025824,Hvulgare_GLEAN_10032923,Hvulgare_GLEAN_10059217,Hvulgare_GLEAN_10035147,Hvulgare_GLEAN_10059728,Hvulgare_GLEAN_10018553,Hvulgare_GLEAN_10007928,Hvulgare_GLEAN_10026371,Hvulgare_GLEAN_10050808,Hvulgare_GLEAN_10009792,Hvulgare_GLEAN_10048410,Hvulgare_GLEAN_10003360,Hvulgare_GLEAN_10042334,Hvulgare_GLEAN_…
GO:0034357	C	photosynthetic membrane	82 of 1014 in the list	268 of 14866 in the genome	2.71e-30	Hvulgare_GLEAN_10026909,Hvulgare_GLEAN_10025248,Hvulgare_GLEAN_10022759,Hvulgare_GLEAN_10041944,Hvulgare_GLEAN_10031319,Hvulgare_GLEAN_10007049,Hvulgare_GLEAN_10003976,Hvulgare_GLEAN_10027356,Hvulgare_GLEAN_10036265,Hvulgare_GLEAN_10028593,Hvulgare_GLEAN_10028172,Hvulgare_GLEAN_10022640,Hvulgare_GLEAN_10009678,Hvulgare_GLEAN_10026260,Hvulgare_GLEAN_10002599,Hvulgare_GLEAN_10007498,Hvulgare_GLEAN_…
GO:0009536	C	plastid	384 of 1014 in the list	3296 of 14866 in the genome	8.99e-30	Hvulgare_GLEAN_10018981,Hvulgare_GLEAN_10059306,Hvulgare_GLEAN_10011408,Hvulgare_GLEAN_10021148,Hvulgare_GLEAN_10036649,Hvulgare_GLEAN_10053335,Hvulgare_GLEAN_10046752,Hvulgare_GLEAN_10016836,Hvulgare_GLEAN_10037921,Hvulgare_GLEAN_10048253,Hvulgare_GLEAN_10008733,Hvulgare_GLEAN_10009451,Hvulgare_GLEAN_10017922,Hvulgare_GLEAN_10055716,Hvulgare_GLEAN_10003788,Hvulgare_GLEAN_10019819,Hvulgare_GLEAN_…
GO:0044436	C	thylakoid part	84 of 1014 in the list	293 of 14866 in the genome	8.83e-29	Hvulgare_GLEAN_10017462,Hvulgare_GLEAN_10009941,Hvulgare_GLEAN_10006600,Hvulgare_GLEAN_10014789,Hvulgare_GLEAN_10031562,Hvulgare_GLEAN_10041144,Hvulgare_GLEAN_10006740,Hvulgare_GLEAN_10018896,Hvulgare_GLEAN_10002106,Hvulgare_GLEAN_10006138,Hvulgare_GLEAN_10003976,Hvulgare_GLEAN_10007049,Hvulgare_GLEAN_10041944,Hvulgare_GLEAN_10031319,Hvulgare_GLEAN_10022759,Hvulgare_GLEAN_10026909,Hvulgare_GLEAN_…
GO:0042651	C	thylakoid membrane	75 of 1014 in the list	240 of 14866 in the genome	2.94e-28	Hvulgare_GLEAN_10014789,Hvulgare_GLEAN_10006600,Hvulgare_GLEAN_10009941,Hvulgare_GLEAN_10017462,Hvulgare_GLEAN_10006138,Hvulgare_GLEAN_10002106,Hvulgare_GLEAN_10006740,Hvulgare_GLEAN_10041144,Hvulgare_GLEAN_10036265,Hvulgare_GLEAN_10027356,Hvulgare_GLEAN_10028593,Hvulgare_GLEAN_10028172,Hvulgare_GLEAN_10022640,Hvulgare_GLEAN_10009678,Hvulgare_GLEAN_10026260,Hvulgare_GLEAN_10002599,Hvulgare_GLEAN_…
GO:0009535	C	chloroplast thylakoid membrane	72 of 1014 in the list	223 of 14866 in the genome	4.36e-28	Hvulgare_GLEAN_10032761,Hvulgare_GLEAN_10003449,Hvulgare_GLEAN_10019411,Hvulgare_GLEAN_10032923,Hvulgare_GLEAN_10035147,Hvulgare_GLEAN_10007928,Hvulgare_GLEAN_10050808,Hvulgare_GLEAN_10026371,Hvulgare_GLEAN_10048410,Hvulgare_GLEAN_10003360,Hvulgare_GLEAN_10022700,Hvulgare_GLEAN_10001696,Hvulgare_GLEAN_10021584,Hvulgare_GLEAN_10043878,Hvulgare_GLEAN_10013491,Hvulgare_GLEAN_10007040,Hvulgare_GLEAN_…
GO:0055035	C	plastid thylakoid membrane	72 of 1014 in the list	223 of 14866 in the genome	4.36e-28	Hvulgare_GLEAN_10022416,Hvulgare_GLEAN_10012733,Hvulgare_GLEAN_10049084,Hvulgare_GLEAN_10030460,Hvulgare_GLEAN_10052810,Hvulgare_GLEAN_10028240,Hvulgare_GLEAN_10033190,Hvulgare_GLEAN_10000875,Hvulgare_GLEAN_10059657,Hvulgare_GLEAN_10030670,Hvulgare_GLEAN_10053662,Hvulgare_GLEAN_10042433,Hvulgare_GLEAN_10032922,Hvulgare_GLEAN_10005301,Hvulgare_GLEAN_10023538,Hvulgare_GLEAN_10058419,Hvulgare_GLEAN_…
GO:0009526	C	plastid envelope	84 of 1014 in the list	402 of 14866 in the genome	1.21e-18	Hvulgare_GLEAN_10058963,Hvulgare_GLEAN_10054171,Hvulgare_GLEAN_10048442,Hvulgare_GLEAN_10032721,Hvulgare_GLEAN_10020148,Hvulgare_GLEAN_10022734,Hvulgare_GLEAN_10006968,Hvulgare_GLEAN_10058419,Hvulgare_GLEAN_10002833,Hvulgare_GLEAN_10032469,Hvulgare_GLEAN_10040541,Hvulgare_GLEAN_10046344,Hvulgare_GLEAN_10023218,Hvulgare_GLEAN_10033190,Hvulgare_GLEAN_10052810,Hvulgare_GLEAN_10059657,Hvulgare_GLEAN_…
GO:0009941	C	chloroplast envelope	81 of 1014 in the list	385 of 14866 in the genome	4.01e-18	Hvulgare_GLEAN_10040541,Hvulgare_GLEAN_10032469,Hvulgare_GLEAN_10002833,Hvulgare_GLEAN_10058419,Hvulgare_GLEAN_10006968,Hvulgare_GLEAN_10022734,Hvulgare_GLEAN_10020148,Hvulgare_GLEAN_10032721,Hvulgare_GLEAN_10048442,Hvulgare_GLEAN_10058963,Hvulgare_GLEAN_10054171,Hvulgare_GLEAN_10014370,Hvulgare_GLEAN_10037032,Hvulgare_GLEAN_10031250,Hvulgare_GLEAN_10049084,Hvulgare_GLEAN_10030460,Hvulgare_GLEAN_…
GO:0044446	C	intracellular organelle part	275 of 1014 in the list	2668 of 14866 in the genome	7.59e-12	Hvulgare_GLEAN_10037892,Hvulgare_GLEAN_10043676,Hvulgare_GLEAN_10007049,Hvulgare_GLEAN_10054871,Hvulgare_GLEAN_10022759,Hvulgare_GLEAN_10004731,Hvulgare_GLEAN_10007675,Hvulgare_GLEAN_10025248,Hvulgare_GLEAN_10026909,Hvulgare_GLEAN_10046477,Hvulgare_GLEAN_10046304,Hvulgare_GLEAN_10051672,Hvulgare_GLEAN_10011646,Hvulgare_GLEAN_10021151,Hvulgare_GLEAN_10037581,Hvulgare_GLEAN_10047224,Hvulgare_GLEAN_…
GO:0044422	C	organelle part	276 of 1014 in the list	2682 of 14866 in the genome	8.14e-12	Hvulgare_GLEAN_10014150,Hvulgare_GLEAN_10014897,Hvulgare_GLEAN_10000837,Hvulgare_GLEAN_10023075,Hvulgare_GLEAN_10031507,Hvulgare_GLEAN_10035638,Hvulgare_GLEAN_10016393,Hvulgare_GLEAN_10026269,Hvulgare_GLEAN_10023129,Hvulgare_GLEAN_10021084,Hvulgare_GLEAN_10014789,Hvulgare_GLEAN_10037071,Hvulgare_GLEAN_10051403,Hvulgare_GLEAN_10016070,Hvulgare_GLEAN_10046477,Hvulgare_GLEAN_10046304,Hvulgare_GLEAN_…
GO:0048046	C	apoplast	48 of 1014 in the list	212 of 14866 in the genome	1.45e-11	Hvulgare_GLEAN_10007288,Hvulgare_GLEAN_10009791,Hvulgare_GLEAN_10011665,Hvulgare_GLEAN_10059728,Hvulgare_GLEAN_10043457,Hvulgare_GLEAN_10002599,Hvulgare_GLEAN_10027234,Hvulgare_GLEAN_10026962,Hvulgare_GLEAN_10017371,Hvulgare_GLEAN_10011646,Hvulgare_GLEAN_10024753,Hvulgare_GLEAN_10048905,Hvulgare_GLEAN_10003756,Hvulgare_GLEAN_10037702,Hvulgare_GLEAN_10052068,Hvulgare_GLEAN_10009596,Hvulgare_GLEAN_…
GO:0031967	C	organelle envelope	90 of 1014 in the list	637 of 14866 in the genome	3.66e-09	Hvulgare_GLEAN_10024446,Hvulgare_GLEAN_10017922,Hvulgare_GLEAN_10005463,Hvulgare_GLEAN_10046477,Hvulgare_GLEAN_10036649,Hvulgare_GLEAN_10048386,Hvulgare_GLEAN_10046752,Hvulgare_GLEAN_10046304,Hvulgare_GLEAN_10007780,Hvulgare_GLEAN_10021148,Hvulgare_GLEAN_10038937,Hvulgare_GLEAN_10049300,Hvulgare_GLEAN_10011408,Hvulgare_GLEAN_10059401,Hvulgare_GLEAN_10019336,Hvulgare_GLEAN_10007543,Hvulgare_GLEAN_…
GO:0031975	C	envelope	90 of 1014 in the list	639 of 14866 in the genome	4.35e-09	Hvulgare_GLEAN_10007040,Hvulgare_GLEAN_10001696,Hvulgare_GLEAN_10003360,Hvulgare_GLEAN_10048410,Hvulgare_GLEAN_10007928,Hvulgare_GLEAN_10026371,Hvulgare_GLEAN_10006197,Hvulgare_GLEAN_10050808,Hvulgare_GLEAN_10059728,Hvulgare_GLEAN_10035147,Hvulgare_GLEAN_10005523,Hvulgare_GLEAN_10034874,Hvulgare_GLEAN_10003449,Hvulgare_GLEAN_10026962,Hvulgare_GLEAN_10052835,Hvulgare_GLEAN_10002833,Hvulgare_GLEAN_…
GO:0005737	C	cytoplasm	822 of 1014 in the list	10804 of 14866 in the genome	1.48e-08	Hvulgare_GLEAN_10047520,Hvulgare_GLEAN_10012690,Hvulgare_GLEAN_10035249,Hvulgare_GLEAN_10024547,Hvulgare_GLEAN_10055716,Hvulgare_GLEAN_10048719,Hvulgare_GLEAN_10041944,Hvulgare_GLEAN_10000199,Hvulgare_GLEAN_10015030,Hvulgare_GLEAN_10019819,Hvulgare_GLEAN_10013327,Hvulgare_GLEAN_10042900,Hvulgare_GLEAN_10043066,Hvulgare_GLEAN_10053335,Hvulgare_GLEAN_10046752,Hvulgare_GLEAN_10030525,Hvulgare_GLEAN_…
GO:0005576	C	extracellular region	89 of 1014 in the list	660 of 14866 in the genome	5.71e-08	Hvulgare_GLEAN_10011225,Hvulgare_GLEAN_10009791,Hvulgare_GLEAN_10048719,Hvulgare_GLEAN_10009865,Hvulgare_GLEAN_10043457,Hvulgare_GLEAN_10002599,Hvulgare_GLEAN_10037868,Hvulgare_GLEAN_10022660,Hvulgare_GLEAN_10017371,Hvulgare_GLEAN_10011646,Hvulgare_GLEAN_10024753,Hvulgare_GLEAN_10025258,Hvulgare_GLEAN_10022771,Hvulgare_GLEAN_10009596,Hvulgare_GLEAN_10000500,Hvulgare_GLEAN_10006987,Hvulgare_GLEAN_…
GO:0044444	C	cytoplasmic part	783 of 1014 in the list	10248 of 14866 in the genome	1.5e-07	Hvulgare_GLEAN_10006197,Hvulgare_GLEAN_10046108,Hvulgare_GLEAN_10037572,Hvulgare_GLEAN_10039025,Hvulgare_GLEAN_10009347,Hvulgare_GLEAN_10056126,Hvulgare_GLEAN_10038167,Hvulgare_GLEAN_10032291,Hvulgare_GLEAN_10032434,Hvulgare_GLEAN_10025094,Hvulgare_GLEAN_10040184,Hvulgare_GLEAN_10057920,Hvulgare_GLEAN_10021255,Hvulgare_GLEAN_10042504,Hvulgare_GLEAN_10004090,Hvulgare_GLEAN_10003449,Hvulgare_GLEAN_…
GO:0009523	C	photosystem II	21 of 1014 in the list	66 of 14866 in the genome	2.16e-07	Hvulgare_GLEAN_10032922,Hvulgare_GLEAN_10042433,Hvulgare_GLEAN_10028593,Hvulgare_GLEAN_10032923,Hvulgare_GLEAN_10032761,Hvulgare_GLEAN_10008730,Hvulgare_GLEAN_10009678,Hvulgare_GLEAN_10040184,Hvulgare_GLEAN_10028240,Hvulgare_GLEAN_10026260,Hvulgare_GLEAN_10003976,Hvulgare_GLEAN_10011466,Hvulgare_GLEAN_10043879,Hvulgare_GLEAN_10008733,Hvulgare_GLEAN_10007040,Hvulgare_GLEAN_10009611,Hvulgare_GLEAN_…
GO:0009521	C	photosystem	23 of 1014 in the list	81 of 14866 in the genome	4.35e-07	Hvulgare_GLEAN_10011466,Hvulgare_GLEAN_10008733,Hvulgare_GLEAN_10043879,Hvulgare_GLEAN_10007040,Hvulgare_GLEAN_10009611,Hvulgare_GLEAN_10041144,Hvulgare_GLEAN_10023538,Hvulgare_GLEAN_10043878,Hvulgare_GLEAN_10001696,Hvulgare_GLEAN_10006740,Hvulgare_GLEAN_10036595,Hvulgare_GLEAN_10032923,Hvulgare_GLEAN_10028593,Hvulgare_GLEAN_10032922,Hvulgare_GLEAN_10042433,Hvulgare_GLEAN_10028705,Hvulgare_GLEAN_…
GO:0031977	C	thylakoid lumen	18 of 1014 in the list	65 of 14866 in the genome	3.58e-05	Hvulgare_GLEAN_10005301,Hvulgare_GLEAN_10001696,Hvulgare_GLEAN_10021584,Hvulgare_GLEAN_10006740,Hvulgare_GLEAN_10030321,Hvulgare_GLEAN_10009941,Hvulgare_GLEAN_10055656,Hvulgare_GLEAN_10017462,Hvulgare_GLEAN_10007049,Hvulgare_GLEAN_10013903,Hvulgare_GLEAN_10042433,Hvulgare_GLEAN_10027356,Hvulgare_GLEAN_10033190,Hvulgare_GLEAN_10052810,Hvulgare_GLEAN_10028240,Hvulgare_GLEAN_10026260,Hvulgare_GLEAN_…
GO:0043231	C	intracellular membrane-bounded organelle	822 of 1014 in the list	11104 of 14866 in the genome	7.15e-05	Hvulgare_GLEAN_10010694,Hvulgare_GLEAN_10038787,Hvulgare_GLEAN_10014953,Hvulgare_GLEAN_10033048,Hvulgare_GLEAN_10026962,Hvulgare_GLEAN_10007686,Hvulgare_GLEAN_10059728,Hvulgare_GLEAN_10016622,Hvulgare_GLEAN_10050798,Hvulgare_GLEAN_10025118,Hvulgare_GLEAN_10048846,Hvulgare_GLEAN_10039414,Hvulgare_GLEAN_10009792,Hvulgare_GLEAN_10026371,Hvulgare_GLEAN_10007928,Hvulgare_GLEAN_10009754,Hvulgare_GLEAN_…
GO:0043227	C	membrane-bounded organelle	822 of 1014 in the list	11108 of 14866 in the genome	7.9e-05	Hvulgare_GLEAN_10042443,Hvulgare_GLEAN_10052896,Hvulgare_GLEAN_10022602,Hvulgare_GLEAN_10014632,Hvulgare_GLEAN_10041312,Hvulgare_GLEAN_10000569,Hvulgare_GLEAN_10006647,Hvulgare_GLEAN_10025574,Hvulgare_GLEAN_10011487,Hvulgare_GLEAN_10022930,Hvulgare_GLEAN_10040541,Hvulgare_GLEAN_10032133,Hvulgare_GLEAN_10015793,Hvulgare_GLEAN_10038879,Hvulgare_GLEAN_10044605,Hvulgare_GLEAN_10012720,Hvulgare_GLEAN_…
GO:0009654	C	photosystem II oxygen evolving complex	9 of 1014 in the list	19 of 14866 in the genome	0.00026	Hvulgare_GLEAN_10042433,Hvulgare_GLEAN_10011466,Hvulgare_GLEAN_10026260,Hvulgare_GLEAN_10043879,Hvulgare_GLEAN_10028240,Hvulgare_GLEAN_10009678,Hvulgare_GLEAN_10032761,Hvulgare_GLEAN_10043878,Hvulgare_GLEAN_10006740
GO:0009543	C	chloroplast thylakoid lumen	12 of 1014 in the list	39 of 14866 in the genome	0.00116	Hvulgare_GLEAN_10021584,Hvulgare_GLEAN_10006740,Hvulgare_GLEAN_10030321,Hvulgare_GLEAN_10013903,Hvulgare_GLEAN_10017462,Hvulgare_GLEAN_10007049,Hvulgare_GLEAN_10009941,Hvulgare_GLEAN_10032761,Hvulgare_GLEAN_10028240,Hvulgare_GLEAN_10026260,Hvulgare_GLEAN_10027356,Hvulgare_GLEAN_10042433
GO:0031978	C	plastid thylakoid lumen	12 of 1014 in the list	39 of 14866 in the genome	0.00116	Hvulgare_GLEAN_10032761,Hvulgare_GLEAN_10028240,Hvulgare_GLEAN_10026260,Hvulgare_GLEAN_10027356,Hvulgare_GLEAN_10042433,Hvulgare_GLEAN_10006740,Hvulgare_GLEAN_10030321,Hvulgare_GLEAN_10021584,Hvulgare_GLEAN_10013903,Hvulgare_GLEAN_10017462,Hvulgare_GLEAN_10007049,Hvulgare_GLEAN_10009941
GO:0009547	C	plastid ribosome	5 of 1014 in the list	6 of 14866 in the genome	0.00145	Hvulgare_GLEAN_10040541,Hvulgare_GLEAN_10021148,Hvulgare_GLEAN_10027755,Hvulgare_GLEAN_10006486,Hvulgare_GLEAN_10043562
GO:0043229	C	intracellular organelle	834 of 1014 in the list	11537 of 14866 in the genome	0.01759	Hvulgare_GLEAN_10010980,Hvulgare_GLEAN_10013279,Hvulgare_GLEAN_10032721,Hvulgare_GLEAN_10002333,Hvulgare_GLEAN_10000183,Hvulgare_GLEAN_10020148,Hvulgare_GLEAN_10022389,Hvulgare_GLEAN_10058100,Hvulgare_GLEAN_10017764,Hvulgare_GLEAN_10021929,Hvulgare_GLEAN_10017008,Hvulgare_GLEAN_10008730,Hvulgare_GLEAN_10015480,Hvulgare_GLEAN_10017770,Hvulgare_GLEAN_10014088,Hvulgare_GLEAN_10050400,Hvulgare_GLEAN_…
GO:0043226	C	organelle	834 of 1014 in the list	11541 of 14866 in the genome	0.01909	Hvulgare_GLEAN_10009611,Hvulgare_GLEAN_10002833,Hvulgare_GLEAN_10014562,Hvulgare_GLEAN_10002788,Hvulgare_GLEAN_10017497,Hvulgare_GLEAN_10041502,Hvulgare_GLEAN_10005810,Hvulgare_GLEAN_10033692,Hvulgare_GLEAN_10011256,Hvulgare_GLEAN_10041087,Hvulgare_GLEAN_10007653,Hvulgare_GLEAN_10035598,Hvulgare_GLEAN_10021562,Hvulgare_GLEAN_10025965,Hvulgare_GLEAN_10013903,Hvulgare_GLEAN_10040271,Hvulgare_GLEAN_…
GO:0010287	C	plastoglobule	11 of 1014 in the list	44 of 14866 in the genome	0.02352	Hvulgare_GLEAN_10011637,Hvulgare_GLEAN_10022627,Hvulgare_GLEAN_10035147,Hvulgare_GLEAN_10007040,Hvulgare_GLEAN_10033190,Hvulgare_GLEAN_10022485,Hvulgare_GLEAN_10032923,Hvulgare_GLEAN_10017371,Hvulgare_GLEAN_10051672,Hvulgare_GLEAN_10036649,Hvulgare_GLEAN_10032922
GO:0009295	C	nucleoid	9 of 1014 in the list	31 of 14866 in the genome	0.02781	Hvulgare_GLEAN_10038937,Hvulgare_GLEAN_10048410,Hvulgare_GLEAN_10001186,Hvulgare_GLEAN_10019593,Hvulgare_GLEAN_10007566,Hvulgare_GLEAN_10020980,Hvulgare_GLEAN_10044015,Hvulgare_GLEAN_10030136,Hvulgare_GLEAN_10014724
GO:0010319	C	stromule	10 of 1014 in the list	40 of 14866 in the genome	0.04727	Hvulgare_GLEAN_10035147,Hvulgare_GLEAN_10022255,Hvulgare_GLEAN_10011408,Hvulgare_GLEAN_10003360,Hvulgare_GLEAN_10046304,Hvulgare_GLEAN_10007780,Hvulgare_GLEAN_10022485,Hvulgare_GLEAN_10017371,Hvulgare_GLEAN_10046344,Hvulgare_GLEAN_10026962
GO:0016984	F	ribulose-bisphosphate carboxylase activity	8 of 1100 in the list	13 of 15746 in the genome	0.00024	Hvulgare_GLEAN_10031184,Hvulgare_GLEAN_10031183,Hvulgare_GLEAN_10001025,Hvulgare_GLEAN_10015714,Hvulgare_GLEAN_10038855,Hvulgare_GLEAN_10000199,Hvulgare_GLEAN_10038853,Hvulgare_GLEAN_10051800
GO:0016491	F	oxidoreductase activity	191 of 1100 in the list	1983 of 15746 in the genome	0.00061	Hvulgare_GLEAN_10026031,Hvulgare_GLEAN_10026962,Hvulgare_GLEAN_10022174,Hvulgare_GLEAN_10057860,Hvulgare_GLEAN_10002172,Hvulgare_GLEAN_10007147,Hvulgare_GLEAN_10038787,Hvulgare_GLEAN_10012618,Hvulgare_GLEAN_10010694,Hvulgare_GLEAN_10025430,Hvulgare_GLEAN_10017450,Hvulgare_GLEAN_10016622,Hvulgare_GLEAN_10042865,Hvulgare_GLEAN_10027134,Hvulgare_GLEAN_10001025,Hvulgare_GLEAN_10025195,Hvulgare_GLEAN_…
GO:0016661	F	oxidoreductase activity, acting on other nitrogenous compounds as donors	5 of 1100 in the list	5 of 15746 in the genome	0.00077	Hvulgare_GLEAN_10009791,Hvulgare_GLEAN_10009792,Hvulgare_GLEAN_10043836,Hvulgare_GLEAN_10024521,Hvulgare_GLEAN_10007950
GO:0016762	F	xyloglucan:xyloglucosyl transferase activity	10 of 1100 in the list	30 of 15746 in the genome	0.01031	Hvulgare_GLEAN_10037702,Hvulgare_GLEAN_10045257,Hvulgare_GLEAN_10043457,Hvulgare_GLEAN_10048905,Hvulgare_GLEAN_10024881,Hvulgare_GLEAN_10003735,Hvulgare_GLEAN_10001217,Hvulgare_GLEAN_10037210,Hvulgare_GLEAN_10009596,Hvulgare_GLEAN_10048899
GO:0016830	F	carbon-carbon lyase activity	22 of 1100 in the list	122 of 15746 in the genome	0.01596	Hvulgare_GLEAN_10009603,Hvulgare_GLEAN_10031183,Hvulgare_GLEAN_10038441,Hvulgare_GLEAN_10001025,Hvulgare_GLEAN_10031041,Hvulgare_GLEAN_10027327,Hvulgare_GLEAN_10002341,Hvulgare_GLEAN_10015714,Hvulgare_GLEAN_10000199,Hvulgare_GLEAN_10051800,Hvulgare_GLEAN_10021477,Hvulgare_GLEAN_10021481,Hvulgare_GLEAN_10042005,Hvulgare_GLEAN_10035723,Hvulgare_GLEAN_10025462,Hvulgare_GLEAN_10042351,Hvulgare_GLEAN_…
GO:0019843	F	rRNA binding	15 of 1100 in the list	69 of 15746 in the genome	0.03113	Hvulgare_GLEAN_10042900,Hvulgare_GLEAN_10043676,Hvulgare_GLEAN_10032469,Hvulgare_GLEAN_10040541,Hvulgare_GLEAN_10016023,Hvulgare_GLEAN_10054171,Hvulgare_GLEAN_10014554,Hvulgare_GLEAN_10013058,Hvulgare_GLEAN_10007653,Hvulgare_GLEAN_10043562,Hvulgare_GLEAN_10021148,Hvulgare_GLEAN_10017371,Hvulgare_GLEAN_10022485,Hvulgare_GLEAN_10022700,Hvulgare_GLEAN_10038732
GO:0042132	F	fructose 1,6-bisphosphate 1-phosphatase activity	5 of 1100 in the list	8 of 15746 in the genome	0.03631	Hvulgare_GLEAN_10047225,Hvulgare_GLEAN_10051403,Hvulgare_GLEAN_10047226,Hvulgare_GLEAN_10045453,Hvulgare_GLEAN_10022255
GO:0015979	P	photosynthesis	91 of 1120 in the list	311 of 15552 in the genome	2.74e-29	Hvulgare_GLEAN_10001025,Hvulgare_GLEAN_10059728,Hvulgare_GLEAN_10055656,Hvulgare_GLEAN_10031183,Hvulgare_GLEAN_10035147,Hvulgare_GLEAN_10014729,Hvulgare_GLEAN_10032923,Hvulgare_GLEAN_10032761,Hvulgare_GLEAN_10028705,Hvulgare_GLEAN_10003449,Hvulgare_GLEAN_10021481,Hvulgare_GLEAN_10007686,Hvulgare_GLEAN_10007040,Hvulgare_GLEAN_10001696,Hvulgare_GLEAN_10038855,Hvulgare_GLEAN_10043878,Hvulgare_GLEAN_…
GO:0019684	P	photosynthesis, light reaction	65 of 1120 in the list	219 of 15552 in the genome	1.13e-20	Hvulgare_GLEAN_10013058,Hvulgare_GLEAN_10022485,Hvulgare_GLEAN_10036882,Hvulgare_GLEAN_10041144,Hvulgare_GLEAN_10018896,Hvulgare_GLEAN_10043996,Hvulgare_GLEAN_10017250,Hvulgare_GLEAN_10022255,Hvulgare_GLEAN_10014789,Hvulgare_GLEAN_10031562,Hvulgare_GLEAN_10004705,Hvulgare_GLEAN_10033986,Hvulgare_GLEAN_10051403,Hvulgare_GLEAN_10008733,Hvulgare_GLEAN_10017922,Hvulgare_GLEAN_10005463,Hvulgare_GLEAN_…
GO:0019288	P	isopentenyl diphosphate biosynthetic process, methylerythritol 4-phosphate pathway	60 of 1120 in the list	190 of 15552 in the genome	1.75e-20	Hvulgare_GLEAN_10037507,Hvulgare_GLEAN_10019433,Hvulgare_GLEAN_10002833,Hvulgare_GLEAN_10027755,Hvulgare_GLEAN_10014562,Hvulgare_GLEAN_10043876,Hvulgare_GLEAN_10015176,Hvulgare_GLEAN_10032469,Hvulgare_GLEAN_10040541,Hvulgare_GLEAN_10022389,Hvulgare_GLEAN_10032721,Hvulgare_GLEAN_10013279,Hvulgare_GLEAN_10043562,Hvulgare_GLEAN_10054171,Hvulgare_GLEAN_10013058,Hvulgare_GLEAN_10048442,Hvulgare_GLEAN_…
GO:0019682	P	glyceraldehyde-3-phosphate metabolic process	60 of 1120 in the list	190 of 15552 in the genome	1.75e-20	Hvulgare_GLEAN_10022389,Hvulgare_GLEAN_10002833,Hvulgare_GLEAN_10019433,Hvulgare_GLEAN_10027755,Hvulgare_GLEAN_10014562,Hvulgare_GLEAN_10037507,Hvulgare_GLEAN_10040541,Hvulgare_GLEAN_10032469,Hvulgare_GLEAN_10015176,Hvulgare_GLEAN_10043876,Hvulgare_GLEAN_10054171,Hvulgare_GLEAN_10013058,Hvulgare_GLEAN_10013279,Hvulgare_GLEAN_10043562,Hvulgare_GLEAN_10048442,Hvulgare_GLEAN_10021838,Hvulgare_GLEAN_…
GO:0009240	P	isopentenyl diphosphate biosynthetic process	60 of 1120 in the list	193 of 15552 in the genome	4.38e-20	Hvulgare_GLEAN_10043562,Hvulgare_GLEAN_10013279,Hvulgare_GLEAN_10054171,Hvulgare_GLEAN_10013058,Hvulgare_GLEAN_10021838,Hvulgare_GLEAN_10048442,Hvulgare_GLEAN_10032721,Hvulgare_GLEAN_10022389,Hvulgare_GLEAN_10037507,Hvulgare_GLEAN_10002833,Hvulgare_GLEAN_10019433,Hvulgare_GLEAN_10027755,Hvulgare_GLEAN_10014562,Hvulgare_GLEAN_10043876,Hvulgare_GLEAN_10015176,Hvulgare_GLEAN_10040541,Hvulgare_GLEAN_…
GO:0046490	P	isopentenyl diphosphate metabolic process	60 of 1120 in the list	193 of 15552 in the genome	4.38e-20	Hvulgare_GLEAN_10042334,Hvulgare_GLEAN_10021584,Hvulgare_GLEAN_10030321,Hvulgare_GLEAN_10021151,Hvulgare_GLEAN_10011646,Hvulgare_GLEAN_10039025,Hvulgare_GLEAN_10030136,Hvulgare_GLEAN_10007498,Hvulgare_GLEAN_10026319,Hvulgare_GLEAN_10007543,Hvulgare_GLEAN_10032291,Hvulgare_GLEAN_10050808,Hvulgare_GLEAN_10026371,Hvulgare_GLEAN_10048386,Hvulgare_GLEAN_10007780,Hvulgare_GLEAN_10042900,Hvulgare_GLEAN_…
GO:0009657	P	plastid organization	76 of 1120 in the list	304 of 15552 in the genome	2.26e-19	Hvulgare_GLEAN_10035147,Hvulgare_GLEAN_10055656,Hvulgare_GLEAN_10059728,Hvulgare_GLEAN_10014729,Hvulgare_GLEAN_10019411,Hvulgare_GLEAN_10040184,Hvulgare_GLEAN_10052835,Hvulgare_GLEAN_10003449,Hvulgare_GLEAN_10028705,Hvulgare_GLEAN_10026319,Hvulgare_GLEAN_10030136,Hvulgare_GLEAN_10032291,Hvulgare_GLEAN_10014724,Hvulgare_GLEAN_10042334,Hvulgare_GLEAN_10001696,Hvulgare_GLEAN_10022700,Hvulgare_GLEAN_…
GO:0043436	P	oxoacid metabolic process	206 of 1120 in the list	1465 of 15552 in the genome	4.14e-19	Hvulgare_GLEAN_10021838,Hvulgare_GLEAN_10044217,Hvulgare_GLEAN_10036592,Hvulgare_GLEAN_10038696,Hvulgare_GLEAN_10013058,Hvulgare_GLEAN_10024824,Hvulgare_GLEAN_10052101,Hvulgare_GLEAN_10033502,Hvulgare_GLEAN_10019792,Hvulgare_GLEAN_10038259,Hvulgare_GLEAN_10017443,Hvulgare_GLEAN_10027930,Hvulgare_GLEAN_10007950,Hvulgare_GLEAN_10037507,Hvulgare_GLEAN_10027755,Hvulgare_GLEAN_10014537,Hvulgare_GLEAN_…
GO:0006082	P	organic acid metabolic process	206 of 1120 in the list	1467 of 15552 in the genome	4.9e-19	Hvulgare_GLEAN_10015587,Hvulgare_GLEAN_10024812,Hvulgare_GLEAN_10042900,Hvulgare_GLEAN_10007764,Hvulgare_GLEAN_10009978,Hvulgare_GLEAN_10041944,Hvulgare_GLEAN_10047550,Hvulgare_GLEAN_10009603,Hvulgare_GLEAN_10034099,Hvulgare_GLEAN_10035800,Hvulgare_GLEAN_10003788,Hvulgare_GLEAN_10023132,Hvulgare_GLEAN_10002599,Hvulgare_GLEAN_10022640,Hvulgare_GLEAN_10035249,Hvulgare_GLEAN_10028172,Hvulgare_GLEAN_…
GO:1901605	P	alpha-amino acid metabolic process	89 of 1120 in the list	405 of 15552 in the genome	7.21e-19	Hvulgare_GLEAN_10006120,Hvulgare_GLEAN_10037071,Hvulgare_GLEAN_10051403,Hvulgare_GLEAN_10022869,Hvulgare_GLEAN_10028681,Hvulgare_GLEAN_10004705,Hvulgare_GLEAN_10002518,Hvulgare_GLEAN_10006876,Hvulgare_GLEAN_10019433,Hvulgare_GLEAN_10037507,Hvulgare_GLEAN_10006513,Hvulgare_GLEAN_10027930,Hvulgare_GLEAN_10038259,Hvulgare_GLEAN_10004974,Hvulgare_GLEAN_10054698,Hvulgare_GLEAN_10024812,Hvulgare_GLEAN_…
GO:0019752	P	carboxylic acid metabolic process	200 of 1120 in the list	1417 of 15552 in the genome	1.24e-18	Hvulgare_GLEAN_10024437,Hvulgare_GLEAN_10039625,Hvulgare_GLEAN_10025825,Hvulgare_GLEAN_10053335,Hvulgare_GLEAN_10046752,Hvulgare_GLEAN_10014402,Hvulgare_GLEAN_10030321,Hvulgare_GLEAN_10023380,Hvulgare_GLEAN_10032121,Hvulgare_GLEAN_10007543,Hvulgare_GLEAN_10007790,Hvulgare_GLEAN_10002447,Hvulgare_GLEAN_10002599,Hvulgare_GLEAN_10023132,Hvulgare_GLEAN_10022640,Hvulgare_GLEAN_10035249,Hvulgare_GLEAN_…
GO:0006520	P	cellular amino acid metabolic process	112 of 1120 in the list	600 of 15552 in the genome	3.27e-18	Hvulgare_GLEAN_10011393,Hvulgare_GLEAN_10012002,Hvulgare_GLEAN_10027763,Hvulgare_GLEAN_10021195,Hvulgare_GLEAN_10027327,Hvulgare_GLEAN_10031041,Hvulgare_GLEAN_10025508,Hvulgare_GLEAN_10031250,Hvulgare_GLEAN_10013246,Hvulgare_GLEAN_10035723,Hvulgare_GLEAN_10024730,Hvulgare_GLEAN_10052810,Hvulgare_GLEAN_10011251,Hvulgare_GLEAN_10046263,Hvulgare_GLEAN_10046344,Hvulgare_GLEAN_10032922,Hvulgare_GLEAN_…
GO:0006081	P	cellular aldehyde metabolic process	66 of 1120 in the list	274 of 15552 in the genome	1.22e-15	Hvulgare_GLEAN_10035147,Hvulgare_GLEAN_10005523,Hvulgare_GLEAN_10017799,Hvulgare_GLEAN_10026962,Hvulgare_GLEAN_10052835,Hvulgare_GLEAN_10003449,Hvulgare_GLEAN_10032291,Hvulgare_GLEAN_10026319,Hvulgare_GLEAN_10030136,Hvulgare_GLEAN_10016713,Hvulgare_GLEAN_10039025,Hvulgare_GLEAN_10021584,Hvulgare_GLEAN_10042334,Hvulgare_GLEAN_10026371,Hvulgare_GLEAN_10050808,Hvulgare_GLEAN_10049084,Hvulgare_GLEAN_…
GO:0008299	P	isoprenoid biosynthetic process	75 of 1120 in the list	359 of 15552 in the genome	3e-14	Hvulgare_GLEAN_10042334,Hvulgare_GLEAN_10001696,Hvulgare_GLEAN_10021584,Hvulgare_GLEAN_10039025,Hvulgare_GLEAN_10016713,Hvulgare_GLEAN_10030136,Hvulgare_GLEAN_10026319,Hvulgare_GLEAN_10032291,Hvulgare_GLEAN_10026371,Hvulgare_GLEAN_10050808,Hvulgare_GLEAN_10035147,Hvulgare_GLEAN_10003449,Hvulgare_GLEAN_10026962,Hvulgare_GLEAN_10052835,Hvulgare_GLEAN_10017799,Hvulgare_GLEAN_10019411,Hvulgare_GLEAN_…
GO:0006090	P	pyruvate metabolic process	75 of 1120 in the list	360 of 15552 in the genome	3.53e-14	Hvulgare_GLEAN_10011665,Hvulgare_GLEAN_10035147,Hvulgare_GLEAN_10003449,Hvulgare_GLEAN_10007686,Hvulgare_GLEAN_10052835,Hvulgare_GLEAN_10026962,Hvulgare_GLEAN_10017799,Hvulgare_GLEAN_10005523,Hvulgare_GLEAN_10042334,Hvulgare_GLEAN_10021584,Hvulgare_GLEAN_10039025,Hvulgare_GLEAN_10030136,Hvulgare_GLEAN_10026319,Hvulgare_GLEAN_10032291,Hvulgare_GLEAN_10026371,Hvulgare_GLEAN_10050808,Hvulgare_GLEAN_…
GO:0006091	P	generation of precursor metabolites and energy	103 of 1120 in the list	595 of 15552 in the genome	3.89e-14	Hvulgare_GLEAN_10032922,Hvulgare_GLEAN_10046344,Hvulgare_GLEAN_10028240,Hvulgare_GLEAN_10059677,Hvulgare_GLEAN_10052810,Hvulgare_GLEAN_10008730,Hvulgare_GLEAN_10059657,Hvulgare_GLEAN_10030670,Hvulgare_GLEAN_10031250,Hvulgare_GLEAN_10022416,Hvulgare_GLEAN_10012733,Hvulgare_GLEAN_10032721,Hvulgare_GLEAN_10003127,Hvulgare_GLEAN_10052645,Hvulgare_GLEAN_10054171,Hvulgare_GLEAN_10048442,Hvulgare_GLEAN_…
GO:0006720	P	isoprenoid metabolic process	77 of 1120 in the list	380 of 15552 in the genome	6.88e-14	Hvulgare_GLEAN_10040541,Hvulgare_GLEAN_10032469,Hvulgare_GLEAN_10043876,Hvulgare_GLEAN_10002833,Hvulgare_GLEAN_10014562,Hvulgare_GLEAN_10058419,Hvulgare_GLEAN_10017497,Hvulgare_GLEAN_10022389,Hvulgare_GLEAN_10002375,Hvulgare_GLEAN_10032721,Hvulgare_GLEAN_10048442,Hvulgare_GLEAN_10054171,Hvulgare_GLEAN_10043562,Hvulgare_GLEAN_10013279,Hvulgare_GLEAN_10049084,Hvulgare_GLEAN_10011393,Hvulgare_GLEAN_…
GO:0044711	P	single-organism biosynthetic process	246 of 1120 in the list	2100 of 15552 in the genome	7.33e-13	Hvulgare_GLEAN_10032922,Hvulgare_GLEAN_10042433,Hvulgare_GLEAN_10029567,Hvulgare_GLEAN_10013255,Hvulgare_GLEAN_10038732,Hvulgare_GLEAN_10024730,Hvulgare_GLEAN_10021742,Hvulgare_GLEAN_10052810,Hvulgare_GLEAN_10046263,Hvulgare_GLEAN_10021195,Hvulgare_GLEAN_10051523,Hvulgare_GLEAN_10014370,Hvulgare_GLEAN_10031250,Hvulgare_GLEAN_10011393,Hvulgare_GLEAN_10012733,Hvulgare_GLEAN_10030658,Hvulgare_GLEAN_…
GO:0009069	P	serine family amino acid metabolic process	46 of 1120 in the list	168 of 15552 in the genome	1.39e-12	Hvulgare_GLEAN_10031235,Hvulgare_GLEAN_10043878,Hvulgare_GLEAN_10042334,Hvulgare_GLEAN_10026371,Hvulgare_GLEAN_10025825,Hvulgare_GLEAN_10009792,Hvulgare_GLEAN_10005481,Hvulgare_GLEAN_10007780,Hvulgare_GLEAN_10046752,Hvulgare_GLEAN_10007049,Hvulgare_GLEAN_10009791,Hvulgare_GLEAN_10054871,Hvulgare_GLEAN_10007764,Hvulgare_GLEAN_10003804,Hvulgare_GLEAN_10025248,Hvulgare_GLEAN_10028705,Hvulgare_GLEAN_…
GO:0009070	P	serine family amino acid biosynthetic process	39 of 1120 in the list	126 of 15552 in the genome	2.45e-12	Hvulgare_GLEAN_10009791,Hvulgare_GLEAN_10007764,Hvulgare_GLEAN_10054871,Hvulgare_GLEAN_10003804,Hvulgare_GLEAN_10007049,Hvulgare_GLEAN_10025248,Hvulgare_GLEAN_10022640,Hvulgare_GLEAN_10027234,Hvulgare_GLEAN_10028705,Hvulgare_GLEAN_10003449,Hvulgare_GLEAN_10002599,Hvulgare_GLEAN_10008399,Hvulgare_GLEAN_10032923,Hvulgare_GLEAN_10042334,Hvulgare_GLEAN_10043878,Hvulgare_GLEAN_10031235,Hvulgare_GLEAN_…
GO:0008654	P	phospholipid biosynthetic process	66 of 1120 in the list	318 of 15552 in the genome	3.72e-12	Hvulgare_GLEAN_10016096,Hvulgare_GLEAN_10042287,Hvulgare_GLEAN_10028172,Hvulgare_GLEAN_10017371,Hvulgare_GLEAN_10022640,Hvulgare_GLEAN_10037892,Hvulgare_GLEAN_10002599,Hvulgare_GLEAN_10025248,Hvulgare_GLEAN_10034099,Hvulgare_GLEAN_10022759,Hvulgare_GLEAN_10042900,Hvulgare_GLEAN_10007764,Hvulgare_GLEAN_10009978,Hvulgare_GLEAN_10015587,Hvulgare_GLEAN_10048386,Hvulgare_GLEAN_10007780,Hvulgare_GLEAN_…
GO:0008652	P	cellular amino acid biosynthetic process	69 of 1120 in the list	346 of 15552 in the genome	7.14e-12	Hvulgare_GLEAN_10051403,Hvulgare_GLEAN_10006120,Hvulgare_GLEAN_10028681,Hvulgare_GLEAN_10022869,Hvulgare_GLEAN_10016070,Hvulgare_GLEAN_10004705,Hvulgare_GLEAN_10024824,Hvulgare_GLEAN_10038259,Hvulgare_GLEAN_10006513,Hvulgare_GLEAN_10037507,Hvulgare_GLEAN_10019433,Hvulgare_GLEAN_10006138,Hvulgare_GLEAN_10004974,Hvulgare_GLEAN_10009791,Hvulgare_GLEAN_10007764,Hvulgare_GLEAN_10054871,Hvulgare_GLEAN_…
GO:0006098	P	pentose-phosphate shunt	42 of 1120 in the list	150 of 15552 in the genome	1.05e-11	Hvulgare_GLEAN_10059657,Hvulgare_GLEAN_10003405,Hvulgare_GLEAN_10012053,Hvulgare_GLEAN_10013255,Hvulgare_GLEAN_10004705,Hvulgare_GLEAN_10002341,Hvulgare_GLEAN_10012733,Hvulgare_GLEAN_10013903,Hvulgare_GLEAN_10051403,Hvulgare_GLEAN_10054171,Hvulgare_GLEAN_10048442,Hvulgare_GLEAN_10022485,Hvulgare_GLEAN_10005301,Hvulgare_GLEAN_10022389,Hvulgare_GLEAN_10011487,Hvulgare_GLEAN_10037507,Hvulgare_GLEAN_…
GO:0019344	P	cysteine biosynthetic process	37 of 1120 in the list	119 of 15552 in the genome	1.1e-11	Hvulgare_GLEAN_10032922,Hvulgare_GLEAN_10038732,Hvulgare_GLEAN_10017770,Hvulgare_GLEAN_10052810,Hvulgare_GLEAN_10021195,Hvulgare_GLEAN_10031250,Hvulgare_GLEAN_10011393,Hvulgare_GLEAN_10051403,Hvulgare_GLEAN_10011466,Hvulgare_GLEAN_10048442,Hvulgare_GLEAN_10043879,Hvulgare_GLEAN_10043562,Hvulgare_GLEAN_10038259,Hvulgare_GLEAN_10002833,Hvulgare_GLEAN_10019433,Hvulgare_GLEAN_10037507,Hvulgare_GLEAN_…
GO:0006740	P	NADPH regeneration	42 of 1120 in the list	151 of 15552 in the genome	1.36e-11	Hvulgare_GLEAN_10041944,Hvulgare_GLEAN_10035147,Hvulgare_GLEAN_10026260,Hvulgare_GLEAN_10028705,Hvulgare_GLEAN_10022640,Hvulgare_GLEAN_10031707,Hvulgare_GLEAN_10032761,Hvulgare_GLEAN_10017371,Hvulgare_GLEAN_10016096,Hvulgare_GLEAN_10017799,Hvulgare_GLEAN_10049300,Hvulgare_GLEAN_10030321,Hvulgare_GLEAN_10001696,Hvulgare_GLEAN_10007498,Hvulgare_GLEAN_10032510,Hvulgare_GLEAN_10023262,Hvulgare_GLEAN_…
GO:0046148	P	pigment biosynthetic process	51 of 1120 in the list	214 of 15552 in the genome	1.86e-11	Hvulgare_GLEAN_10013058,Hvulgare_GLEAN_10048442,Hvulgare_GLEAN_10053168,Hvulgare_GLEAN_10022485,Hvulgare_GLEAN_10014897,Hvulgare_GLEAN_10019452,Hvulgare_GLEAN_10058419,Hvulgare_GLEAN_10019433,Hvulgare_GLEAN_10037507,Hvulgare_GLEAN_10051441,Hvulgare_GLEAN_10022255,Hvulgare_GLEAN_10008252,Hvulgare_GLEAN_10014537,Hvulgare_GLEAN_10052810,Hvulgare_GLEAN_10023677,Hvulgare_GLEAN_10013255,Hvulgare_GLEAN_…
GO:0006534	P	cysteine metabolic process	37 of 1120 in the list	122 of 15552 in the genome	2.67e-11	Hvulgare_GLEAN_10046752,Hvulgare_GLEAN_10007780,Hvulgare_GLEAN_10026371,Hvulgare_GLEAN_10009792,Hvulgare_GLEAN_10042334,Hvulgare_GLEAN_10043878,Hvulgare_GLEAN_10031235,Hvulgare_GLEAN_10008399,Hvulgare_GLEAN_10032923,Hvulgare_GLEAN_10022640,Hvulgare_GLEAN_10027234,Hvulgare_GLEAN_10003449,Hvulgare_GLEAN_10028705,Hvulgare_GLEAN_10002599,Hvulgare_GLEAN_10025248,Hvulgare_GLEAN_10003804,Hvulgare_GLEAN_…
GO:0006739	P	NADP metabolic process	42 of 1120 in the list	155 of 15552 in the genome	3.68e-11	Hvulgare_GLEAN_10050808,Hvulgare_GLEAN_10017922,Hvulgare_GLEAN_10039625,Hvulgare_GLEAN_10023262,Hvulgare_GLEAN_10046752,Hvulgare_GLEAN_10007780,Hvulgare_GLEAN_10003360,Hvulgare_GLEAN_10001696,Hvulgare_GLEAN_10030321,Hvulgare_GLEAN_10049300,Hvulgare_GLEAN_10032510,Hvulgare_GLEAN_10007498,Hvulgare_GLEAN_10032761,Hvulgare_GLEAN_10031707,Hvulgare_GLEAN_10022640,Hvulgare_GLEAN_10028705,Hvulgare_GLEAN_…
GO:0000096	P	sulfur amino acid metabolic process	48 of 1120 in the list	196 of 15552 in the genome	3.71e-11	Hvulgare_GLEAN_10052810,Hvulgare_GLEAN_10046263,Hvulgare_GLEAN_10032922,Hvulgare_GLEAN_10004705,Hvulgare_GLEAN_10017770,Hvulgare_GLEAN_10038732,Hvulgare_GLEAN_10013255,Hvulgare_GLEAN_10011393,Hvulgare_GLEAN_10051403,Hvulgare_GLEAN_10021195,Hvulgare_GLEAN_10028681,Hvulgare_GLEAN_10025508,Hvulgare_GLEAN_10031250,Hvulgare_GLEAN_10048442,Hvulgare_GLEAN_10020476,Hvulgare_GLEAN_10043879,Hvulgare_GLEAN_…
GO:0015977	P	carbon fixation	18 of 1120 in the list	29 of 15552 in the genome	5.29e-11	Hvulgare_GLEAN_10038855,Hvulgare_GLEAN_10022734,Hvulgare_GLEAN_10022255,Hvulgare_GLEAN_10002833,Hvulgare_GLEAN_10031184,Hvulgare_GLEAN_10038853,Hvulgare_GLEAN_10007780,Hvulgare_GLEAN_10003360,Hvulgare_GLEAN_10000199,Hvulgare_GLEAN_10031319,Hvulgare_GLEAN_10003804,Hvulgare_GLEAN_10051403,Hvulgare_GLEAN_10015714,Hvulgare_GLEAN_10001025,Hvulgare_GLEAN_10031183,Hvulgare_GLEAN_10025462,Hvulgare_GLEAN_…
GO:0042440	P	pigment metabolic process	56 of 1120 in the list	257 of 15552 in the genome	5.77e-11	Hvulgare_GLEAN_10043676,Hvulgare_GLEAN_10015587,Hvulgare_GLEAN_10027134,Hvulgare_GLEAN_10054698,Hvulgare_GLEAN_10019819,Hvulgare_GLEAN_10029326,Hvulgare_GLEAN_10048719,Hvulgare_GLEAN_10035147,Hvulgare_GLEAN_10052835,Hvulgare_GLEAN_10037892,Hvulgare_GLEAN_10026962,Hvulgare_GLEAN_10003449,Hvulgare_GLEAN_10019411,Hvulgare_GLEAN_10017371,Hvulgare_GLEAN_10005523,Hvulgare_GLEAN_10007147,Hvulgare_GLEAN_…
GO:1901607	P	alpha-amino acid biosynthetic process	57 of 1120 in the list	267 of 15552 in the genome	8.65e-11	Hvulgare_GLEAN_10023538,Hvulgare_GLEAN_10006513,Hvulgare_GLEAN_10037507,Hvulgare_GLEAN_10019433,Hvulgare_GLEAN_10002833,Hvulgare_GLEAN_10038259,Hvulgare_GLEAN_10043879,Hvulgare_GLEAN_10043562,Hvulgare_GLEAN_10010980,Hvulgare_GLEAN_10020476,Hvulgare_GLEAN_10048442,Hvulgare_GLEAN_10004974,Hvulgare_GLEAN_10011466,Hvulgare_GLEAN_10006120,Hvulgare_GLEAN_10011393,Hvulgare_GLEAN_10051403,Hvulgare_GLEAN_…
GO:0019253	P	reductive pentose-phosphate cycle	16 of 1120 in the list	23 of 15552 in the genome	9.83e-11	Hvulgare_GLEAN_10051800,Hvulgare_GLEAN_10003804,Hvulgare_GLEAN_10051403,Hvulgare_GLEAN_10031319,Hvulgare_GLEAN_10000199,Hvulgare_GLEAN_10015714,Hvulgare_GLEAN_10001025,Hvulgare_GLEAN_10031183,Hvulgare_GLEAN_10038853,Hvulgare_GLEAN_10007780,Hvulgare_GLEAN_10003360,Hvulgare_GLEAN_10038855,Hvulgare_GLEAN_10022734,Hvulgare_GLEAN_10022255,Hvulgare_GLEAN_10031184,Hvulgare_GLEAN_10002833
GO:0019685	P	photosynthesis, dark reaction	16 of 1120 in the list	23 of 15552 in the genome	9.83e-11	Hvulgare_GLEAN_10051800,Hvulgare_GLEAN_10031183,Hvulgare_GLEAN_10001025,Hvulgare_GLEAN_10015714,Hvulgare_GLEAN_10051403,Hvulgare_GLEAN_10003804,Hvulgare_GLEAN_10031319,Hvulgare_GLEAN_10000199,Hvulgare_GLEAN_10007780,Hvulgare_GLEAN_10003360,Hvulgare_GLEAN_10038853,Hvulgare_GLEAN_10031184,Hvulgare_GLEAN_10002833,Hvulgare_GLEAN_10022255,Hvulgare_GLEAN_10022734,Hvulgare_GLEAN_10038855
GO:0006007	P	glucose catabolic process	47 of 1120 in the list	195 of 15552 in the genome	1.3e-10	Hvulgare_GLEAN_10002341,Hvulgare_GLEAN_10013903,Hvulgare_GLEAN_10012733,Hvulgare_GLEAN_10051403,Hvulgare_GLEAN_10003405,Hvulgare_GLEAN_10059657,Hvulgare_GLEAN_10012053,Hvulgare_GLEAN_10013255,Hvulgare_GLEAN_10004705,Hvulgare_GLEAN_10022389,Hvulgare_GLEAN_10024028,Hvulgare_GLEAN_10005301,Hvulgare_GLEAN_10011487,Hvulgare_GLEAN_10046451,Hvulgare_GLEAN_10002833,Hvulgare_GLEAN_10019433,Hvulgare_GLEAN_…
GO:0019320	P	hexose catabolic process	47 of 1120 in the list	195 of 15552 in the genome	1.3e-10	Hvulgare_GLEAN_10017371,Hvulgare_GLEAN_10017799,Hvulgare_GLEAN_10016096,Hvulgare_GLEAN_10028705,Hvulgare_GLEAN_10026260,Hvulgare_GLEAN_10031707,Hvulgare_GLEAN_10032761,Hvulgare_GLEAN_10022640,Hvulgare_GLEAN_10035147,Hvulgare_GLEAN_10041944,Hvulgare_GLEAN_10007780,Hvulgare_GLEAN_10003360,Hvulgare_GLEAN_10046752,Hvulgare_GLEAN_10017922,Hvulgare_GLEAN_10050808,Hvulgare_GLEAN_10023262,Hvulgare_GLEAN_…
GO:0046365	P	monosaccharide catabolic process	47 of 1120 in the list	195 of 15552 in the genome	1.3e-10	Hvulgare_GLEAN_10041944,Hvulgare_GLEAN_10035147,Hvulgare_GLEAN_10022640,Hvulgare_GLEAN_10032761,Hvulgare_GLEAN_10031707,Hvulgare_GLEAN_10026260,Hvulgare_GLEAN_10028705,Hvulgare_GLEAN_10016096,Hvulgare_GLEAN_10017799,Hvulgare_GLEAN_10017371,Hvulgare_GLEAN_10030321,Hvulgare_GLEAN_10001696,Hvulgare_GLEAN_10049300,Hvulgare_GLEAN_10007498,Hvulgare_GLEAN_10032510,Hvulgare_GLEAN_10059401,Hvulgare_GLEAN_…
GO:0000097	P	sulfur amino acid biosynthetic process	43 of 1120 in the list	169 of 15552 in the genome	2e-10	Hvulgare_GLEAN_10043878,Hvulgare_GLEAN_10031235,Hvulgare_GLEAN_10042334,Hvulgare_GLEAN_10026371,Hvulgare_GLEAN_10009792,Hvulgare_GLEAN_10007780,Hvulgare_GLEAN_10046752,Hvulgare_GLEAN_10007049,Hvulgare_GLEAN_10024812,Hvulgare_GLEAN_10007764,Hvulgare_GLEAN_10009791,Hvulgare_GLEAN_10054871,Hvulgare_GLEAN_10003804,Hvulgare_GLEAN_10025248,Hvulgare_GLEAN_10027234,Hvulgare_GLEAN_10015696,Hvulgare_GLEAN_…
GO:0005975	P	carbohydrate metabolic process	186 of 1120 in the list	1547 of 15552 in the genome	6.31e-10	Hvulgare_GLEAN_10022485,Hvulgare_GLEAN_10007896,Hvulgare_GLEAN_10003806,Hvulgare_GLEAN_10055905,Hvulgare_GLEAN_10013467,Hvulgare_GLEAN_10019433,Hvulgare_GLEAN_10035813,Hvulgare_GLEAN_10015176,Hvulgare_GLEAN_10022255,Hvulgare_GLEAN_10045441,Hvulgare_GLEAN_10024028,Hvulgare_GLEAN_10049140,Hvulgare_GLEAN_10021352,Hvulgare_GLEAN_10034609,Hvulgare_GLEAN_10022796,Hvulgare_GLEAN_10017677,Hvulgare_GLEAN_…
GO:0046496	P	nicotinamide nucleotide metabolic process	42 of 1120 in the list	168 of 15552 in the genome	7.32e-10	Hvulgare_GLEAN_10022255,Hvulgare_GLEAN_10043876,Hvulgare_GLEAN_10019433,Hvulgare_GLEAN_10002833,Hvulgare_GLEAN_10037507,Hvulgare_GLEAN_10011487,Hvulgare_GLEAN_10005301,Hvulgare_GLEAN_10022389,Hvulgare_GLEAN_10022485,Hvulgare_GLEAN_10048442,Hvulgare_GLEAN_10054171,Hvulgare_GLEAN_10012733,Hvulgare_GLEAN_10013903,Hvulgare_GLEAN_10051403,Hvulgare_GLEAN_10002341,Hvulgare_GLEAN_10004705,Hvulgare_GLEAN_…
GO:0019362	P	pyridine nucleotide metabolic process	42 of 1120 in the list	169 of 15552 in the genome	9.08e-10	Hvulgare_GLEAN_10035147,Hvulgare_GLEAN_10041944,Hvulgare_GLEAN_10017371,Hvulgare_GLEAN_10017799,Hvulgare_GLEAN_10016096,Hvulgare_GLEAN_10028705,Hvulgare_GLEAN_10026260,Hvulgare_GLEAN_10031707,Hvulgare_GLEAN_10032761,Hvulgare_GLEAN_10022640,Hvulgare_GLEAN_10032510,Hvulgare_GLEAN_10007498,Hvulgare_GLEAN_10049300,Hvulgare_GLEAN_10001696,Hvulgare_GLEAN_10030321,Hvulgare_GLEAN_10007780,Hvulgare_GLEAN_…
GO:0044272	P	sulfur compound biosynthetic process	58 of 1120 in the list	294 of 15552 in the genome	1.79e-09	Hvulgare_GLEAN_10042334,Hvulgare_GLEAN_10011408,Hvulgare_GLEAN_10031235,Hvulgare_GLEAN_10043878,Hvulgare_GLEAN_10046752,Hvulgare_GLEAN_10007780,Hvulgare_GLEAN_10009792,Hvulgare_GLEAN_10026371,Hvulgare_GLEAN_10052068,Hvulgare_GLEAN_10025248,Hvulgare_GLEAN_10059728,Hvulgare_GLEAN_10007764,Hvulgare_GLEAN_10009791,Hvulgare_GLEAN_10003804,Hvulgare_GLEAN_10054871,Hvulgare_GLEAN_10024812,Hvulgare_GLEAN_…
GO:0006733	P	oxidoreduction coenzyme metabolic process	48 of 1120 in the list	216 of 15552 in the genome	1.81e-09	Hvulgare_GLEAN_10022485,Hvulgare_GLEAN_10048442,Hvulgare_GLEAN_10010535,Hvulgare_GLEAN_10054171,Hvulgare_GLEAN_10022255,Hvulgare_GLEAN_10043876,Hvulgare_GLEAN_10019433,Hvulgare_GLEAN_10002833,Hvulgare_GLEAN_10037507,Hvulgare_GLEAN_10011487,Hvulgare_GLEAN_10005301,Hvulgare_GLEAN_10022389,Hvulgare_GLEAN_10004705,Hvulgare_GLEAN_10013255,Hvulgare_GLEAN_10012053,Hvulgare_GLEAN_10003405,Hvulgare_GLEAN_…
GO:0006006	P	glucose metabolic process	57 of 1120 in the list	287 of 15552 in the genome	2.11e-09	Hvulgare_GLEAN_10023129,Hvulgare_GLEAN_10059657,Hvulgare_GLEAN_10003405,Hvulgare_GLEAN_10004705,Hvulgare_GLEAN_10015480,Hvulgare_GLEAN_10013255,Hvulgare_GLEAN_10012053,Hvulgare_GLEAN_10051403,Hvulgare_GLEAN_10012733,Hvulgare_GLEAN_10013903,Hvulgare_GLEAN_10002341,Hvulgare_GLEAN_10048442,Hvulgare_GLEAN_10013467,Hvulgare_GLEAN_10054171,Hvulgare_GLEAN_10022485,Hvulgare_GLEAN_10011487,Hvulgare_GLEAN_…
GO:1901564	P	organonitrogen compound metabolic process	207 of 1120 in the list	1804 of 15552 in the genome	2.33e-09	Hvulgare_GLEAN_10023538,Hvulgare_GLEAN_10006116,Hvulgare_GLEAN_10022389,Hvulgare_GLEAN_10038443,Hvulgare_GLEAN_10002833,Hvulgare_GLEAN_10037247,Hvulgare_GLEAN_10010980,Hvulgare_GLEAN_10043562,Hvulgare_GLEAN_10017279,Hvulgare_GLEAN_10002375,Hvulgare_GLEAN_10054510,Hvulgare_GLEAN_10011466,Hvulgare_GLEAN_10012002,Hvulgare_GLEAN_10013903,Hvulgare_GLEAN_10049084,Hvulgare_GLEAN_10013246,Hvulgare_GLEAN_…
GO:0009063	P	cellular amino acid catabolic process	32 of 1120 in the list	107 of 15552 in the genome	2.38e-09	Hvulgare_GLEAN_10007790,Hvulgare_GLEAN_10032121,Hvulgare_GLEAN_10036407,Hvulgare_GLEAN_10047291,Hvulgare_GLEAN_10042334,Hvulgare_GLEAN_10018813,Hvulgare_GLEAN_10025825,Hvulgare_GLEAN_10003788,Hvulgare_GLEAN_10035800,Hvulgare_GLEAN_10054698,Hvulgare_GLEAN_10005523,Hvulgare_GLEAN_10007147,Hvulgare_GLEAN_10003449,Hvulgare_GLEAN_10026962,Hvulgare_GLEAN_10002833,Hvulgare_GLEAN_10027930,Hvulgare_GLEAN_…
GO:0051186	P	cofactor metabolic process	78 of 1120 in the list	468 of 15552 in the genome	2.58e-09	Hvulgare_GLEAN_10022389,Hvulgare_GLEAN_10005301,Hvulgare_GLEAN_10011487,Hvulgare_GLEAN_10002833,Hvulgare_GLEAN_10043876,Hvulgare_GLEAN_10054171,Hvulgare_GLEAN_10048442,Hvulgare_GLEAN_10002375,Hvulgare_GLEAN_10012733,Hvulgare_GLEAN_10013903,Hvulgare_GLEAN_10049084,Hvulgare_GLEAN_10014370,Hvulgare_GLEAN_10052810,Hvulgare_GLEAN_10046344,Hvulgare_GLEAN_10046263,Hvulgare_GLEAN_10059657,Hvulgare_GLEAN_…
GO:0019318	P	hexose metabolic process	60 of 1120 in the list	320 of 15552 in the genome	7.05e-09	Hvulgare_GLEAN_10011665,Hvulgare_GLEAN_10047550,Hvulgare_GLEAN_10041944,Hvulgare_GLEAN_10035147,Hvulgare_GLEAN_10022640,Hvulgare_GLEAN_10032761,Hvulgare_GLEAN_10031707,Hvulgare_GLEAN_10026260,Hvulgare_GLEAN_10027234,Hvulgare_GLEAN_10002599,Hvulgare_GLEAN_10028705,Hvulgare_GLEAN_10016096,Hvulgare_GLEAN_10017799,Hvulgare_GLEAN_10008399,Hvulgare_GLEAN_10035249,Hvulgare_GLEAN_10017371,Hvulgare_GLEAN_…
GO:0072524	P	pyridine-containing compound metabolic process	42 of 1120 in the list	179 of 15552 in the genome	7.05e-09	Hvulgare_GLEAN_10041944,Hvulgare_GLEAN_10035147,Hvulgare_GLEAN_10028705,Hvulgare_GLEAN_10026260,Hvulgare_GLEAN_10032761,Hvulgare_GLEAN_10031707,Hvulgare_GLEAN_10022640,Hvulgare_GLEAN_10017371,Hvulgare_GLEAN_10017799,Hvulgare_GLEAN_10016096,Hvulgare_GLEAN_10049300,Hvulgare_GLEAN_10001696,Hvulgare_GLEAN_10030321,Hvulgare_GLEAN_10032510,Hvulgare_GLEAN_10007498,Hvulgare_GLEAN_10050808,Hvulgare_GLEAN_…
GO:0006644	P	phospholipid metabolic process	69 of 1120 in the list	397 of 15552 in the genome	7.12e-09	Hvulgare_GLEAN_10007764,Hvulgare_GLEAN_10042900,Hvulgare_GLEAN_10009978,Hvulgare_GLEAN_10015587,Hvulgare_GLEAN_10025248,Hvulgare_GLEAN_10034099,Hvulgare_GLEAN_10022759,Hvulgare_GLEAN_10022640,Hvulgare_GLEAN_10002599,Hvulgare_GLEAN_10037892,Hvulgare_GLEAN_10016096,Hvulgare_GLEAN_10028172,Hvulgare_GLEAN_10042287,Hvulgare_GLEAN_10017371,Hvulgare_GLEAN_10030321,Hvulgare_GLEAN_10021151,Hvulgare_GLEAN_…
GO:0019252	P	starch biosynthetic process	36 of 1120 in the list	139 of 15552 in the genome	1.1e-08	Hvulgare_GLEAN_10012733,Hvulgare_GLEAN_10051403,Hvulgare_GLEAN_10002341,Hvulgare_GLEAN_10046263,Hvulgare_GLEAN_10004705,Hvulgare_GLEAN_10042433,Hvulgare_GLEAN_10023538,Hvulgare_GLEAN_10049140,Hvulgare_GLEAN_10041395,Hvulgare_GLEAN_10049511,Hvulgare_GLEAN_10015176,Hvulgare_GLEAN_10022255,Hvulgare_GLEAN_10043876,Hvulgare_GLEAN_10019433,Hvulgare_GLEAN_10023448,Hvulgare_GLEAN_10003127,Hvulgare_GLEAN_…
GO:1901606	P	alpha-amino acid catabolic process	30 of 1120 in the list	102 of 15552 in the genome	1.89e-08	Hvulgare_GLEAN_10002833,Hvulgare_GLEAN_10007790,Hvulgare_GLEAN_10032121,Hvulgare_GLEAN_10027930,Hvulgare_GLEAN_10036407,Hvulgare_GLEAN_10006116,Hvulgare_GLEAN_10002518,Hvulgare_GLEAN_10047291,Hvulgare_GLEAN_10042334,Hvulgare_GLEAN_10025825,Hvulgare_GLEAN_10017279,Hvulgare_GLEAN_10025508,Hvulgare_GLEAN_10013246,Hvulgare_GLEAN_10003788,Hvulgare_GLEAN_10035800,Hvulgare_GLEAN_10054698,Hvulgare_GLEAN_…
GO:0055114	P	oxidation-reduction process	226 of 1120 in the list	2065 of 15552 in the genome	2.12e-08	Hvulgare_GLEAN_10017971,Hvulgare_GLEAN_10037514,Hvulgare_GLEAN_10031562,Hvulgare_GLEAN_10004705,Hvulgare_GLEAN_10001916,Hvulgare_GLEAN_10004757,Hvulgare_GLEAN_10057276,Hvulgare_GLEAN_10040274,Hvulgare_GLEAN_10034194,Hvulgare_GLEAN_10017462,Hvulgare_GLEAN_10019965,Hvulgare_GLEAN_10001654,Hvulgare_GLEAN_10013124,Hvulgare_GLEAN_10038696,Hvulgare_GLEAN_10002106,Hvulgare_GLEAN_10007950,Hvulgare_GLEAN_…
GO:0005982	P	starch metabolic process	38 of 1120 in the list	156 of 15552 in the genome	2.19e-08	Hvulgare_GLEAN_10035147,Hvulgare_GLEAN_10037497,Hvulgare_GLEAN_10059728,Hvulgare_GLEAN_10009978,Hvulgare_GLEAN_10003804,Hvulgare_GLEAN_10019264,Hvulgare_GLEAN_10042287,Hvulgare_GLEAN_10022640,Hvulgare_GLEAN_10026260,Hvulgare_GLEAN_10007686,Hvulgare_GLEAN_10032510,Hvulgare_GLEAN_10030321,Hvulgare_GLEAN_10049300,Hvulgare_GLEAN_10021151,Hvulgare_GLEAN_10011408,Hvulgare_GLEAN_10011646,Hvulgare_GLEAN_…
GO:0044724	P	single-organism carbohydrate catabolic process	64 of 1120 in the list	365 of 15552 in the genome	2.89e-08	Hvulgare_GLEAN_10032761,Hvulgare_GLEAN_10028705,Hvulgare_GLEAN_10017799,Hvulgare_GLEAN_10011665,Hvulgare_GLEAN_10035147,Hvulgare_GLEAN_10023262,Hvulgare_GLEAN_10026371,Hvulgare_GLEAN_10050808,Hvulgare_GLEAN_10003360,Hvulgare_GLEAN_10033470,Hvulgare_GLEAN_10001696,Hvulgare_GLEAN_10059657,Hvulgare_GLEAN_10013255,Hvulgare_GLEAN_10012053,Hvulgare_GLEAN_10012733,Hvulgare_GLEAN_10013903,Hvulgare_GLEAN_…
GO:0010207	P	photosystem II assembly	31 of 1120 in the list	112 of 15552 in the genome	4.92e-08	Hvulgare_GLEAN_10036882,Hvulgare_GLEAN_10022485,Hvulgare_GLEAN_10007780,Hvulgare_GLEAN_10036649,Hvulgare_GLEAN_10054171,Hvulgare_GLEAN_10013058,Hvulgare_GLEAN_10023262,Hvulgare_GLEAN_10009611,Hvulgare_GLEAN_10022255,Hvulgare_GLEAN_10017250,Hvulgare_GLEAN_10007498,Hvulgare_GLEAN_10023538,Hvulgare_GLEAN_10022734,Hvulgare_GLEAN_10018896,Hvulgare_GLEAN_10001696,Hvulgare_GLEAN_10028593,Hvulgare_GLEAN_…
GO:0000023	P	maltose metabolic process	28 of 1120 in the list	94 of 15552 in the genome	6.48e-08	Hvulgare_GLEAN_10042614,Hvulgare_GLEAN_10016836,Hvulgare_GLEAN_10003127,Hvulgare_GLEAN_10036882,Hvulgare_GLEAN_10015176,Hvulgare_GLEAN_10022255,Hvulgare_GLEAN_10043876,Hvulgare_GLEAN_10032510,Hvulgare_GLEAN_10049511,Hvulgare_GLEAN_10023448,Hvulgare_GLEAN_10041395,Hvulgare_GLEAN_10049140,Hvulgare_GLEAN_10023538,Hvulgare_GLEAN_10021151,Hvulgare_GLEAN_10011408,Hvulgare_GLEAN_10039025,Hvulgare_GLEAN_…
GO:0006364	P	rRNA processing	49 of 1120 in the list	249 of 15552 in the genome	1.11e-07	Hvulgare_GLEAN_10028593,Hvulgare_GLEAN_10017371,Hvulgare_GLEAN_10036265,Hvulgare_GLEAN_10016096,Hvulgare_GLEAN_10005191,Hvulgare_GLEAN_10017799,Hvulgare_GLEAN_10037892,Hvulgare_GLEAN_10003449,Hvulgare_GLEAN_10028705,Hvulgare_GLEAN_10022640,Hvulgare_GLEAN_10035147,Hvulgare_GLEAN_10037497,Hvulgare_GLEAN_10059728,Hvulgare_GLEAN_10043676,Hvulgare_GLEAN_10041944,Hvulgare_GLEAN_10007780,Hvulgare_GLEAN_…
GO:0044281	P	small molecule metabolic process	266 of 1120 in the list	2581 of 15552 in the genome	1.45e-07	Hvulgare_GLEAN_10002341,Hvulgare_GLEAN_10022563,Hvulgare_GLEAN_10030893,Hvulgare_GLEAN_10017677,Hvulgare_GLEAN_10024028,Hvulgare_GLEAN_10045441,Hvulgare_GLEAN_10002518,Hvulgare_GLEAN_10006513,Hvulgare_GLEAN_10022255,Hvulgare_GLEAN_10035813,Hvulgare_GLEAN_10035135,Hvulgare_GLEAN_10003923,Hvulgare_GLEAN_10004974,Hvulgare_GLEAN_10022485,Hvulgare_GLEAN_10003806,Hvulgare_GLEAN_10006138,Hvulgare_GLEAN_…
GO:0005996	P	monosaccharide metabolic process	63 of 1120 in the list	370 of 15552 in the genome	1.49e-07	Hvulgare_GLEAN_10035147,Hvulgare_GLEAN_10011665,Hvulgare_GLEAN_10041944,Hvulgare_GLEAN_10047550,Hvulgare_GLEAN_10035249,Hvulgare_GLEAN_10017371,Hvulgare_GLEAN_10016096,Hvulgare_GLEAN_10008399,Hvulgare_GLEAN_10019264,Hvulgare_GLEAN_10017799,Hvulgare_GLEAN_10037494,Hvulgare_GLEAN_10027234,Hvulgare_GLEAN_10026260,Hvulgare_GLEAN_10002599,Hvulgare_GLEAN_10028705,Hvulgare_GLEAN_10022640,Hvulgare_GLEAN_…
GO:0006790	P	sulfur compound metabolic process	61 of 1120 in the list	354 of 15552 in the genome	1.8e-07	Hvulgare_GLEAN_10038259,Hvulgare_GLEAN_10043876,Hvulgare_GLEAN_10037507,Hvulgare_GLEAN_10002833,Hvulgare_GLEAN_10019433,Hvulgare_GLEAN_10005301,Hvulgare_GLEAN_10049140,Hvulgare_GLEAN_10023538,Hvulgare_GLEAN_10011466,Hvulgare_GLEAN_10020148,Hvulgare_GLEAN_10004974,Hvulgare_GLEAN_10048442,Hvulgare_GLEAN_10021838,Hvulgare_GLEAN_10043879,Hvulgare_GLEAN_10043562,Hvulgare_GLEAN_10020476,Hvulgare_GLEAN_…
GO:0016072	P	rRNA metabolic process	49 of 1120 in the list	253 of 15552 in the genome	2e-07	Hvulgare_GLEAN_10023538,Hvulgare_GLEAN_10022734,Hvulgare_GLEAN_10022255,Hvulgare_GLEAN_10037507,Hvulgare_GLEAN_10009611,Hvulgare_GLEAN_10048442,Hvulgare_GLEAN_10007566,Hvulgare_GLEAN_10054171,Hvulgare_GLEAN_10013058,Hvulgare_GLEAN_10022485,Hvulgare_GLEAN_10011256,Hvulgare_GLEAN_10012733,Hvulgare_GLEAN_10020443,Hvulgare_GLEAN_10051403,Hvulgare_GLEAN_10013903,Hvulgare_GLEAN_10015611,Hvulgare_GLEAN_…
GO:0009658	P	chloroplast organization	40 of 1120 in the list	183 of 15552 in the genome	2.31e-07	Hvulgare_GLEAN_10031052,Hvulgare_GLEAN_10014729,Hvulgare_GLEAN_10009978,Hvulgare_GLEAN_10028172,Hvulgare_GLEAN_10017371,Hvulgare_GLEAN_10016096,Hvulgare_GLEAN_10003449,Hvulgare_GLEAN_10002599,Hvulgare_GLEAN_10052835,Hvulgare_GLEAN_10027484,Hvulgare_GLEAN_10032291,Hvulgare_GLEAN_10030136,Hvulgare_GLEAN_10026319,Hvulgare_GLEAN_10001696,Hvulgare_GLEAN_10042334,Hvulgare_GLEAN_10014724,Hvulgare_GLEAN_…
GO:0015994	P	chlorophyll metabolic process	37 of 1120 in the list	161 of 15552 in the genome	2.47e-07	Hvulgare_GLEAN_10013903,Hvulgare_GLEAN_10012733,Hvulgare_GLEAN_10014370,Hvulgare_GLEAN_10049084,Hvulgare_GLEAN_10052810,Hvulgare_GLEAN_10008252,Hvulgare_GLEAN_10004705,Hvulgare_GLEAN_10013255,Hvulgare_GLEAN_10005301,Hvulgare_GLEAN_10002518,Hvulgare_GLEAN_10022255,Hvulgare_GLEAN_10005513,Hvulgare_GLEAN_10037507,Hvulgare_GLEAN_10019433,Hvulgare_GLEAN_10048442,Hvulgare_GLEAN_10013058,Hvulgare_GLEAN_…
GO:0015995	P	chlorophyll biosynthetic process	31 of 1120 in the list	119 of 15552 in the genome	2.65e-07	Hvulgare_GLEAN_10019433,Hvulgare_GLEAN_10007790,Hvulgare_GLEAN_10007543,Hvulgare_GLEAN_10037507,Hvulgare_GLEAN_10022255,Hvulgare_GLEAN_10011646,Hvulgare_GLEAN_10001696,Hvulgare_GLEAN_10042334,Hvulgare_GLEAN_10030321,Hvulgare_GLEAN_10007780,Hvulgare_GLEAN_10022485,Hvulgare_GLEAN_10013058,Hvulgare_GLEAN_10029030,Hvulgare_GLEAN_10048442,Hvulgare_GLEAN_10049084,Hvulgare_GLEAN_10035147,Hvulgare_GLEAN_…
GO:0009668	P	plastid membrane organization	38 of 1120 in the list	169 of 15552 in the genome	2.77e-07	Hvulgare_GLEAN_10014537,Hvulgare_GLEAN_10042433,Hvulgare_GLEAN_10014789,Hvulgare_GLEAN_10013255,Hvulgare_GLEAN_10013903,Hvulgare_GLEAN_10031756,Hvulgare_GLEAN_10016070,Hvulgare_GLEAN_10030460,Hvulgare_GLEAN_10007566,Hvulgare_GLEAN_10013279,Hvulgare_GLEAN_10023538,Hvulgare_GLEAN_10015176,Hvulgare_GLEAN_10022255,Hvulgare_GLEAN_10051441,Hvulgare_GLEAN_10014562,Hvulgare_GLEAN_10019433,Hvulgare_GLEAN_…
GO:0010027	P	thylakoid membrane organization	38 of 1120 in the list	169 of 15552 in the genome	2.77e-07	Hvulgare_GLEAN_10052835,Hvulgare_GLEAN_10003449,Hvulgare_GLEAN_10028593,Hvulgare_GLEAN_10017371,Hvulgare_GLEAN_10019411,Hvulgare_GLEAN_10016096,Hvulgare_GLEAN_10009978,Hvulgare_GLEAN_10035147,Hvulgare_GLEAN_10022759,Hvulgare_GLEAN_10025248,Hvulgare_GLEAN_10023262,Hvulgare_GLEAN_10017922,Hvulgare_GLEAN_10022700,Hvulgare_GLEAN_10048386,Hvulgare_GLEAN_10036649,Hvulgare_GLEAN_10053335,Hvulgare_GLEAN_…
GO:0009637	P	response to blue light	24 of 1120 in the list	75 of 15552 in the genome	2.99e-07	Hvulgare_GLEAN_10046752,Hvulgare_GLEAN_10011466,Hvulgare_GLEAN_10008265,Hvulgare_GLEAN_10022485,Hvulgare_GLEAN_10007780,Hvulgare_GLEAN_10017922,Hvulgare_GLEAN_10043879,Hvulgare_GLEAN_10022255,Hvulgare_GLEAN_10053302,Hvulgare_GLEAN_10001696,Hvulgare_GLEAN_10030321,Hvulgare_GLEAN_10011408,Hvulgare_GLEAN_10022389,Hvulgare_GLEAN_10043878,Hvulgare_GLEAN_10004705,Hvulgare_GLEAN_10017371,Hvulgare_GLEAN_…
GO:0016052	P	carbohydrate catabolic process	73 of 1120 in the list	471 of 15552 in the genome	4.31e-07	Hvulgare_GLEAN_10030321,Hvulgare_GLEAN_10049300,Hvulgare_GLEAN_10011646,Hvulgare_GLEAN_10007498,Hvulgare_GLEAN_10022771,Hvulgare_GLEAN_10032510,Hvulgare_GLEAN_10059401,Hvulgare_GLEAN_10020192,Hvulgare_GLEAN_10039625,Hvulgare_GLEAN_10017922,Hvulgare_GLEAN_10046752,Hvulgare_GLEAN_10007780,Hvulgare_GLEAN_10007764,Hvulgare_GLEAN_10003804,Hvulgare_GLEAN_10047550,Hvulgare_GLEAN_10041944,Hvulgare_GLEAN_…
GO:0006779	P	porphyrin-containing compound biosynthetic process	34 of 1120 in the list	143 of 15552 in the genome	5.14e-07	Hvulgare_GLEAN_10013058,Hvulgare_GLEAN_10048442,Hvulgare_GLEAN_10022485,Hvulgare_GLEAN_10014897,Hvulgare_GLEAN_10037507,Hvulgare_GLEAN_10019433,Hvulgare_GLEAN_10022255,Hvulgare_GLEAN_10051441,Hvulgare_GLEAN_10008252,Hvulgare_GLEAN_10052810,Hvulgare_GLEAN_10013255,Hvulgare_GLEAN_10004705,Hvulgare_GLEAN_10012733,Hvulgare_GLEAN_10013903,Hvulgare_GLEAN_10014370,Hvulgare_GLEAN_10049084,Hvulgare_GLEAN_…
GO:1901566	P	organonitrogen compound biosynthetic process	107 of 1120 in the list	811 of 15552 in the genome	6.35e-07	Hvulgare_GLEAN_10002599,Hvulgare_GLEAN_10022640,Hvulgare_GLEAN_10017371,Hvulgare_GLEAN_10008399,Hvulgare_GLEAN_10016096,Hvulgare_GLEAN_10054698,Hvulgare_GLEAN_10024812,Hvulgare_GLEAN_10015587,Hvulgare_GLEAN_10043676,Hvulgare_GLEAN_10007049,Hvulgare_GLEAN_10009791,Hvulgare_GLEAN_10007764,Hvulgare_GLEAN_10054871,Hvulgare_GLEAN_10009978,Hvulgare_GLEAN_10003804,Hvulgare_GLEAN_10025248,Hvulgare_GLEAN_…
GO:0006732	P	coenzyme metabolic process	59 of 1120 in the list	348 of 15552 in the genome	7e-07	Hvulgare_GLEAN_10035147,Hvulgare_GLEAN_10041944,Hvulgare_GLEAN_10008399,Hvulgare_GLEAN_10017799,Hvulgare_GLEAN_10016096,Hvulgare_GLEAN_10017371,Hvulgare_GLEAN_10005523,Hvulgare_GLEAN_10031707,Hvulgare_GLEAN_10032761,Hvulgare_GLEAN_10022640,Hvulgare_GLEAN_10023132,Hvulgare_GLEAN_10028705,Hvulgare_GLEAN_10003449,Hvulgare_GLEAN_10026962,Hvulgare_GLEAN_10026260,Hvulgare_GLEAN_10032510,Hvulgare_GLEAN_…
GO:0006778	P	porphyrin-containing compound metabolic process	40 of 1120 in the list	190 of 15552 in the genome	7.63e-07	Hvulgare_GLEAN_10011646,Hvulgare_GLEAN_10030321,Hvulgare_GLEAN_10001696,Hvulgare_GLEAN_10042334,Hvulgare_GLEAN_10007790,Hvulgare_GLEAN_10007543,Hvulgare_GLEAN_10029030,Hvulgare_GLEAN_10007780,Hvulgare_GLEAN_10043676,Hvulgare_GLEAN_10027134,Hvulgare_GLEAN_10015587,Hvulgare_GLEAN_10054698,Hvulgare_GLEAN_10035147,Hvulgare_GLEAN_10026962,Hvulgare_GLEAN_10003449,Hvulgare_GLEAN_10022640,Hvulgare_GLEAN_…
GO:0032787	P	monocarboxylic acid metabolic process	114 of 1120 in the list	887 of 15552 in the genome	8.02e-07	Hvulgare_GLEAN_10050808,Hvulgare_GLEAN_10026371,Hvulgare_GLEAN_10026733,Hvulgare_GLEAN_10020948,Hvulgare_GLEAN_10048410,Hvulgare_GLEAN_10016713,Hvulgare_GLEAN_10039025,Hvulgare_GLEAN_10003084,Hvulgare_GLEAN_10021584,Hvulgare_GLEAN_10042334,Hvulgare_GLEAN_10032291,Hvulgare_GLEAN_10036407,Hvulgare_GLEAN_10026319,Hvulgare_GLEAN_10030136,Hvulgare_GLEAN_10026962,Hvulgare_GLEAN_10052835,Hvulgare_GLEAN_…
GO:0010218	P	response to far red light	19 of 1120 in the list	50 of 15552 in the genome	8.2e-07	Hvulgare_GLEAN_10017371,Hvulgare_GLEAN_10004705,Hvulgare_GLEAN_10003449,Hvulgare_GLEAN_10052810,Hvulgare_GLEAN_10037892,Hvulgare_GLEAN_10059657,Hvulgare_GLEAN_10022640,Hvulgare_GLEAN_10031052,Hvulgare_GLEAN_10009702,Hvulgare_GLEAN_10007780,Hvulgare_GLEAN_10022485,Hvulgare_GLEAN_10046752,Hvulgare_GLEAN_10011466,Hvulgare_GLEAN_10043879,Hvulgare_GLEAN_10017922,Hvulgare_GLEAN_10022255,Hvulgare_GLEAN_…
GO:0044710	P	single-organism metabolic process	502 of 1120 in the list	5643 of 15552 in the genome	9.34e-07	Hvulgare_GLEAN_10004785,Hvulgare_GLEAN_10024843,Hvulgare_GLEAN_10024322,Hvulgare_GLEAN_10033463,Hvulgare_GLEAN_10058004,Hvulgare_GLEAN_10050808,Hvulgare_GLEAN_10019593,Hvulgare_GLEAN_10029030,Hvulgare_GLEAN_10026319,Hvulgare_GLEAN_10036137,Hvulgare_GLEAN_10045021,Hvulgare_GLEAN_10030136,Hvulgare_GLEAN_10041190,Hvulgare_GLEAN_10042334,Hvulgare_GLEAN_10023092,Hvulgare_GLEAN_10043878,Hvulgare_GLEAN_…
GO:0006073	P	cellular glucan metabolic process	56 of 1120 in the list	325 of 15552 in the genome	1.04e-06	Hvulgare_GLEAN_10017922,Hvulgare_GLEAN_10007038,Hvulgare_GLEAN_10009596,Hvulgare_GLEAN_10016836,Hvulgare_GLEAN_10042614,Hvulgare_GLEAN_10048905,Hvulgare_GLEAN_10030321,Hvulgare_GLEAN_10021151,Hvulgare_GLEAN_10011646,Hvulgare_GLEAN_10011408,Hvulgare_GLEAN_10039025,Hvulgare_GLEAN_10049300,Hvulgare_GLEAN_10037702,Hvulgare_GLEAN_10022771,Hvulgare_GLEAN_10032510,Hvulgare_GLEAN_10022640,Hvulgare_GLEAN_…
GO:0044042	P	glucan metabolic process	56 of 1120 in the list	325 of 15552 in the genome	1.04e-06	Hvulgare_GLEAN_10016836,Hvulgare_GLEAN_10042614,Hvulgare_GLEAN_10009596,Hvulgare_GLEAN_10007038,Hvulgare_GLEAN_10017922,Hvulgare_GLEAN_10032510,Hvulgare_GLEAN_10022771,Hvulgare_GLEAN_10037702,Hvulgare_GLEAN_10011408,Hvulgare_GLEAN_10021151,Hvulgare_GLEAN_10011646,Hvulgare_GLEAN_10039025,Hvulgare_GLEAN_10049300,Hvulgare_GLEAN_10030321,Hvulgare_GLEAN_10048905,Hvulgare_GLEAN_10042287,Hvulgare_GLEAN_…
GO:0033014	P	tetrapyrrole biosynthetic process	34 of 1120 in the list	147 of 15552 in the genome	1.12e-06	Hvulgare_GLEAN_10004705,Hvulgare_GLEAN_10013255,Hvulgare_GLEAN_10008252,Hvulgare_GLEAN_10052810,Hvulgare_GLEAN_10014370,Hvulgare_GLEAN_10049084,Hvulgare_GLEAN_10013903,Hvulgare_GLEAN_10012733,Hvulgare_GLEAN_10014897,Hvulgare_GLEAN_10022485,Hvulgare_GLEAN_10048442,Hvulgare_GLEAN_10013058,Hvulgare_GLEAN_10022255,Hvulgare_GLEAN_10051441,Hvulgare_GLEAN_10037507,Hvulgare_GLEAN_10019433,Hvulgare_GLEAN_…
GO:0033013	P	tetrapyrrole metabolic process	40 of 1120 in the list	193 of 15552 in the genome	1.24e-06	Hvulgare_GLEAN_10002518,Hvulgare_GLEAN_10005301,Hvulgare_GLEAN_10019433,Hvulgare_GLEAN_10037507,Hvulgare_GLEAN_10005513,Hvulgare_GLEAN_10051441,Hvulgare_GLEAN_10022255,Hvulgare_GLEAN_10013058,Hvulgare_GLEAN_10048442,Hvulgare_GLEAN_10022485,Hvulgare_GLEAN_10014897,Hvulgare_GLEAN_10012733,Hvulgare_GLEAN_10013903,Hvulgare_GLEAN_10049084,Hvulgare_GLEAN_10014370,Hvulgare_GLEAN_10052810,Hvulgare_GLEAN_…
GO:0042254	P	ribosome biogenesis	52 of 1120 in the list	298 of 15552 in the genome	2.69e-06	Hvulgare_GLEAN_10023262,Hvulgare_GLEAN_10017922,Hvulgare_GLEAN_10036649,Hvulgare_GLEAN_10007780,Hvulgare_GLEAN_10038242,Hvulgare_GLEAN_10014724,Hvulgare_GLEAN_10030321,Hvulgare_GLEAN_10001696,Hvulgare_GLEAN_10011646,Hvulgare_GLEAN_10026319,Hvulgare_GLEAN_10007543,Hvulgare_GLEAN_10007040,Hvulgare_GLEAN_10022640,Hvulgare_GLEAN_10037892,Hvulgare_GLEAN_10003449,Hvulgare_GLEAN_10028705,Hvulgare_GLEAN_…
GO:0016051	P	carbohydrate biosynthetic process	72 of 1120 in the list	491 of 15552 in the genome	6.68e-06	Hvulgare_GLEAN_10013815,Hvulgare_GLEAN_10002341,Hvulgare_GLEAN_10024120,Hvulgare_GLEAN_10051403,Hvulgare_GLEAN_10023129,Hvulgare_GLEAN_10004705,Hvulgare_GLEAN_10041395,Hvulgare_GLEAN_10034655,Hvulgare_GLEAN_10049140,Hvulgare_GLEAN_10019433,Hvulgare_GLEAN_10031184,Hvulgare_GLEAN_10023448,Hvulgare_GLEAN_10035813,Hvulgare_GLEAN_10015176,Hvulgare_GLEAN_10022255,Hvulgare_GLEAN_10036882,Hvulgare_GLEAN_…
GO:0016053	P	organic acid biosynthetic process	92 of 1120 in the list	694 of 15552 in the genome	9.03e-06	Hvulgare_GLEAN_10004705,Hvulgare_GLEAN_10006120,Hvulgare_GLEAN_10051403,Hvulgare_GLEAN_10022869,Hvulgare_GLEAN_10016070,Hvulgare_GLEAN_10028681,Hvulgare_GLEAN_10004974,Hvulgare_GLEAN_10006138,Hvulgare_GLEAN_10024824,Hvulgare_GLEAN_10037507,Hvulgare_GLEAN_10006513,Hvulgare_GLEAN_10019433,Hvulgare_GLEAN_10038259,Hvulgare_GLEAN_10002599,Hvulgare_GLEAN_10022640,Hvulgare_GLEAN_10018825,Hvulgare_GLEAN_…
GO:0046394	P	carboxylic acid biosynthetic process	92 of 1120 in the list	694 of 15552 in the genome	9.03e-06	Hvulgare_GLEAN_10011466,Hvulgare_GLEAN_10013806,Hvulgare_GLEAN_10048442,Hvulgare_GLEAN_10017279,Hvulgare_GLEAN_10010980,Hvulgare_GLEAN_10020476,Hvulgare_GLEAN_10043879,Hvulgare_GLEAN_10043562,Hvulgare_GLEAN_10002833,Hvulgare_GLEAN_10023538,Hvulgare_GLEAN_10032922,Hvulgare_GLEAN_10037852,Hvulgare_GLEAN_10013255,Hvulgare_GLEAN_10017770,Hvulgare_GLEAN_10038732,Hvulgare_GLEAN_10024730,Hvulgare_GLEAN_…
GO:0044085	P	cellular component biogenesis	114 of 1120 in the list	929 of 15552 in the genome	1.19e-05	Hvulgare_GLEAN_10001696,Hvulgare_GLEAN_10042334,Hvulgare_GLEAN_10014724,Hvulgare_GLEAN_10038242,Hvulgare_GLEAN_10036137,Hvulgare_GLEAN_10026319,Hvulgare_GLEAN_10004640,Hvulgare_GLEAN_10007040,Hvulgare_GLEAN_10037503,Hvulgare_GLEAN_10050808,Hvulgare_GLEAN_10023262,Hvulgare_GLEAN_10039414,Hvulgare_GLEAN_10024322,Hvulgare_GLEAN_10056989,Hvulgare_GLEAN_10014729,Hvulgare_GLEAN_10059728,Hvulgare_GLEAN_…
GO:0009607	P	response to biotic stimulus	61 of 1120 in the list	395 of 15552 in the genome	1.47e-05	Hvulgare_GLEAN_10048105,Hvulgare_GLEAN_10055905,Hvulgare_GLEAN_10017123,Hvulgare_GLEAN_10042553,Hvulgare_GLEAN_10048442,Hvulgare_GLEAN_10002850,Hvulgare_GLEAN_10007653,Hvulgare_GLEAN_10022255,Hvulgare_GLEAN_10041531,Hvulgare_GLEAN_10002833,Hvulgare_GLEAN_10006284,Hvulgare_GLEAN_10034609,Hvulgare_GLEAN_10042969,Hvulgare_GLEAN_10000837,Hvulgare_GLEAN_10006283,Hvulgare_GLEAN_10034655,Hvulgare_GLEAN_…
GO:0010114	P	response to red light	18 of 1120 in the list	53 of 15552 in the genome	1.87e-05	Hvulgare_GLEAN_10022255,Hvulgare_GLEAN_10043878,Hvulgare_GLEAN_10001696,Hvulgare_GLEAN_10030321,Hvulgare_GLEAN_10022485,Hvulgare_GLEAN_10007780,Hvulgare_GLEAN_10046752,Hvulgare_GLEAN_10011466,Hvulgare_GLEAN_10043879,Hvulgare_GLEAN_10017922,Hvulgare_GLEAN_10031052,Hvulgare_GLEAN_10017371,Hvulgare_GLEAN_10004705,Hvulgare_GLEAN_10052810,Hvulgare_GLEAN_10003449,Hvulgare_GLEAN_10037892,Hvulgare_GLEAN_…
GO:0010155	P	regulation of proton transport	17 of 1120 in the list	49 of 15552 in the genome	3.28e-05	Hvulgare_GLEAN_10056989,Hvulgare_GLEAN_10031052,Hvulgare_GLEAN_10049084,Hvulgare_GLEAN_10015203,Hvulgare_GLEAN_10052810,Hvulgare_GLEAN_10004705,Hvulgare_GLEAN_10022389,Hvulgare_GLEAN_10043878,Hvulgare_GLEAN_10011408,Hvulgare_GLEAN_10007543,Hvulgare_GLEAN_10007040,Hvulgare_GLEAN_10043879,Hvulgare_GLEAN_10011466,Hvulgare_GLEAN_10048386,Hvulgare_GLEAN_10046752,Hvulgare_GLEAN_10007780,Hvulgare_GLEAN_…
GO:0005976	P	polysaccharide metabolic process	71 of 1120 in the list	501 of 15552 in the genome	3.58e-05	Hvulgare_GLEAN_10034655,Hvulgare_GLEAN_10041395,Hvulgare_GLEAN_10049140,Hvulgare_GLEAN_10024881,Hvulgare_GLEAN_10034609,Hvulgare_GLEAN_10019433,Hvulgare_GLEAN_10023448,Hvulgare_GLEAN_10022255,Hvulgare_GLEAN_10015176,Hvulgare_GLEAN_10017123,Hvulgare_GLEAN_10037210,Hvulgare_GLEAN_10036882,Hvulgare_GLEAN_10007896,Hvulgare_GLEAN_10055905,Hvulgare_GLEAN_10013815,Hvulgare_GLEAN_10002341,Hvulgare_GLEAN_…
GO:0034660	P	ncRNA metabolic process	68 of 1120 in the list	474 of 15552 in the genome	4.37e-05	Hvulgare_GLEAN_10056989,Hvulgare_GLEAN_10059728,Hvulgare_GLEAN_10035147,Hvulgare_GLEAN_10037497,Hvulgare_GLEAN_10040184,Hvulgare_GLEAN_10003449,Hvulgare_GLEAN_10028705,Hvulgare_GLEAN_10052835,Hvulgare_GLEAN_10017799,Hvulgare_GLEAN_10001696,Hvulgare_GLEAN_10014724,Hvulgare_GLEAN_10038242,Hvulgare_GLEAN_10030136,Hvulgare_GLEAN_10026319,Hvulgare_GLEAN_10007040,Hvulgare_GLEAN_10032291,Hvulgare_GLEAN_…
GO:0044264	P	cellular polysaccharide metabolic process	60 of 1120 in the list	398 of 15552 in the genome	4.77e-05	Hvulgare_GLEAN_10058963,Hvulgare_GLEAN_10003127,Hvulgare_GLEAN_10036882,Hvulgare_GLEAN_10007896,Hvulgare_GLEAN_10037210,Hvulgare_GLEAN_10032689,Hvulgare_GLEAN_10024881,Hvulgare_GLEAN_10034655,Hvulgare_GLEAN_10041395,Hvulgare_GLEAN_10049140,Hvulgare_GLEAN_10023538,Hvulgare_GLEAN_10023729,Hvulgare_GLEAN_10022255,Hvulgare_GLEAN_10015176,Hvulgare_GLEAN_10043876,Hvulgare_GLEAN_10049511,Hvulgare_GLEAN_…
GO:0022613	P	ribonucleoprotein complex biogenesis	52 of 1120 in the list	325 of 15552 in the genome	5.55e-05	Hvulgare_GLEAN_10015611,Hvulgare_GLEAN_10020443,Hvulgare_GLEAN_10012733,Hvulgare_GLEAN_10013903,Hvulgare_GLEAN_10051403,Hvulgare_GLEAN_10049084,Hvulgare_GLEAN_10016070,Hvulgare_GLEAN_10024549,Hvulgare_GLEAN_10012142,Hvulgare_GLEAN_10017910,Hvulgare_GLEAN_10059657,Hvulgare_GLEAN_10014789,Hvulgare_GLEAN_10001186,Hvulgare_GLEAN_10022734,Hvulgare_GLEAN_10023538,Hvulgare_GLEAN_10037507,Hvulgare_GLEAN_…
GO:0044802	P	single-organism membrane organization	45 of 1120 in the list	265 of 15552 in the genome	7.66e-05	Hvulgare_GLEAN_10030460,Hvulgare_GLEAN_10016070,Hvulgare_GLEAN_10031250,Hvulgare_GLEAN_10031756,Hvulgare_GLEAN_10013903,Hvulgare_GLEAN_10051403,Hvulgare_GLEAN_10013255,Hvulgare_GLEAN_10014789,Hvulgare_GLEAN_10004705,Hvulgare_GLEAN_10042433,Hvulgare_GLEAN_10014537,Hvulgare_GLEAN_10019433,Hvulgare_GLEAN_10002833,Hvulgare_GLEAN_10014562,Hvulgare_GLEAN_10051441,Hvulgare_GLEAN_10022255,Hvulgare_GLEAN_…
GO:0044723	P	single-organism carbohydrate metabolic process	121 of 1120 in the list	1041 of 15552 in the genome	9.23e-05	Hvulgare_GLEAN_10015714,Hvulgare_GLEAN_10019915,Hvulgare_GLEAN_10012733,Hvulgare_GLEAN_10013903,Hvulgare_GLEAN_10046263,Hvulgare_GLEAN_10059657,Hvulgare_GLEAN_10005636,Hvulgare_GLEAN_10021742,Hvulgare_GLEAN_10015480,Hvulgare_GLEAN_10013255,Hvulgare_GLEAN_10012053,Hvulgare_GLEAN_10042433,Hvulgare_GLEAN_10022734,Hvulgare_GLEAN_10023538,Hvulgare_GLEAN_10022389,Hvulgare_GLEAN_10005301,Hvulgare_GLEAN_…
GO:0009250	P	glucan biosynthetic process	41 of 1120 in the list	233 of 15552 in the genome	0.0001	Hvulgare_GLEAN_10046263,Hvulgare_GLEAN_10042433,Hvulgare_GLEAN_10004705,Hvulgare_GLEAN_10051403,Hvulgare_GLEAN_10012733,Hvulgare_GLEAN_10013815,Hvulgare_GLEAN_10002341,Hvulgare_GLEAN_10003127,Hvulgare_GLEAN_10007896,Hvulgare_GLEAN_10036882,Hvulgare_GLEAN_10049140,Hvulgare_GLEAN_10034655,Hvulgare_GLEAN_10041395,Hvulgare_GLEAN_10023538,Hvulgare_GLEAN_10022255,Hvulgare_GLEAN_10043876,Hvulgare_GLEAN_…
GO:0061024	P	membrane organization	46 of 1120 in the list	289 of 15552 in the genome	0.00039	Hvulgare_GLEAN_10031756,Hvulgare_GLEAN_10016070,Hvulgare_GLEAN_10030460,Hvulgare_GLEAN_10031250,Hvulgare_GLEAN_10036089,Hvulgare_GLEAN_10051403,Hvulgare_GLEAN_10013903,Hvulgare_GLEAN_10004705,Hvulgare_GLEAN_10042433,Hvulgare_GLEAN_10014789,Hvulgare_GLEAN_10013255,Hvulgare_GLEAN_10014537,Hvulgare_GLEAN_10051441,Hvulgare_GLEAN_10022255,Hvulgare_GLEAN_10015176,Hvulgare_GLEAN_10019433,Hvulgare_GLEAN_…
GO:0044283	P	small molecule biosynthetic process	103 of 1120 in the list	878 of 15552 in the genome	0.00061	Hvulgare_GLEAN_10006120,Hvulgare_GLEAN_10051403,Hvulgare_GLEAN_10022869,Hvulgare_GLEAN_10016070,Hvulgare_GLEAN_10028681,Hvulgare_GLEAN_10052311,Hvulgare_GLEAN_10010062,Hvulgare_GLEAN_10004705,Hvulgare_GLEAN_10024824,Hvulgare_GLEAN_10006513,Hvulgare_GLEAN_10037507,Hvulgare_GLEAN_10019433,Hvulgare_GLEAN_10038259,Hvulgare_GLEAN_10010535,Hvulgare_GLEAN_10021838,Hvulgare_GLEAN_10004974,Hvulgare_GLEAN_…
GO:0043623	P	cellular protein complex assembly	48 of 1120 in the list	313 of 15552 in the genome	0.00067	Hvulgare_GLEAN_10036882,Hvulgare_GLEAN_10022485,Hvulgare_GLEAN_10010001,Hvulgare_GLEAN_10006138,Hvulgare_GLEAN_10003005,Hvulgare_GLEAN_10054171,Hvulgare_GLEAN_10013058,Hvulgare_GLEAN_10044217,Hvulgare_GLEAN_10009611,Hvulgare_GLEAN_10022255,Hvulgare_GLEAN_10017250,Hvulgare_GLEAN_10035813,Hvulgare_GLEAN_10049511,Hvulgare_GLEAN_10022734,Hvulgare_GLEAN_10035200,Hvulgare_GLEAN_10023538,Hvulgare_GLEAN_…
GO:0000271	P	polysaccharide biosynthetic process	50 of 1120 in the list	332 of 15552 in the genome	0.00068	Hvulgare_GLEAN_10042287,Hvulgare_GLEAN_10019264,Hvulgare_GLEAN_10008399,Hvulgare_GLEAN_10026260,Hvulgare_GLEAN_10007686,Hvulgare_GLEAN_10022640,Hvulgare_GLEAN_10037497,Hvulgare_GLEAN_10035147,Hvulgare_GLEAN_10059728,Hvulgare_GLEAN_10009702,Hvulgare_GLEAN_10003804,Hvulgare_GLEAN_10054871,Hvulgare_GLEAN_10009978,Hvulgare_GLEAN_10042614,Hvulgare_GLEAN_10002861,Hvulgare_GLEAN_10016836,Hvulgare_GLEAN_…
GO:0009893	P	positive regulation of metabolic process	56 of 1120 in the list	393 of 15552 in the genome	0.0009	Hvulgare_GLEAN_10046263,Hvulgare_GLEAN_10052810,Hvulgare_GLEAN_10042433,Hvulgare_GLEAN_10004705,Hvulgare_GLEAN_10001186,Hvulgare_GLEAN_10014789,Hvulgare_GLEAN_10030658,Hvulgare_GLEAN_10051403,Hvulgare_GLEAN_10016070,Hvulgare_GLEAN_10007566,Hvulgare_GLEAN_10048442,Hvulgare_GLEAN_10003127,Hvulgare_GLEAN_10022485,Hvulgare_GLEAN_10036882,Hvulgare_GLEAN_10012217,Hvulgare_GLEAN_10024824,Hvulgare_GLEAN_…
GO:0006655	P	phosphatidylglycerol biosynthetic process	16 of 1120 in the list	54 of 15552 in the genome	0.001	Hvulgare_GLEAN_10014724,Hvulgare_GLEAN_10021151,Hvulgare_GLEAN_10030136,Hvulgare_GLEAN_10026319,Hvulgare_GLEAN_10014562,Hvulgare_GLEAN_10019433,Hvulgare_GLEAN_10032291,Hvulgare_GLEAN_10021838,Hvulgare_GLEAN_10050808,Hvulgare_GLEAN_10056989,Hvulgare_GLEAN_10009978,Hvulgare_GLEAN_10034099,Hvulgare_GLEAN_10025248,Hvulgare_GLEAN_10004705,Hvulgare_GLEAN_10005523,Hvulgare_GLEAN_10010062
GO:0046471	P	phosphatidylglycerol metabolic process	16 of 1120 in the list	54 of 15552 in the genome	0.001	Hvulgare_GLEAN_10021838,Hvulgare_GLEAN_10050808,Hvulgare_GLEAN_10021151,Hvulgare_GLEAN_10014724,Hvulgare_GLEAN_10032291,Hvulgare_GLEAN_10019433,Hvulgare_GLEAN_10014562,Hvulgare_GLEAN_10026319,Hvulgare_GLEAN_10030136,Hvulgare_GLEAN_10010062,Hvulgare_GLEAN_10005523,Hvulgare_GLEAN_10004705,Hvulgare_GLEAN_10009978,Hvulgare_GLEAN_10056989,Hvulgare_GLEAN_10025248,Hvulgare_GLEAN_10034099
GO:0016054	P	organic acid catabolic process	38 of 1120 in the list	226 of 15552 in the genome	0.00105	Hvulgare_GLEAN_10003788,Hvulgare_GLEAN_10035800,Hvulgare_GLEAN_10054698,Hvulgare_GLEAN_10007147,Hvulgare_GLEAN_10010694,Hvulgare_GLEAN_10005523,Hvulgare_GLEAN_10035249,Hvulgare_GLEAN_10048420,Hvulgare_GLEAN_10043836,Hvulgare_GLEAN_10026962,Hvulgare_GLEAN_10003449,Hvulgare_GLEAN_10036407,Hvulgare_GLEAN_10032121,Hvulgare_GLEAN_10007790,Hvulgare_GLEAN_10042334,Hvulgare_GLEAN_10047291,Hvulgare_GLEAN_…
GO:0046395	P	carboxylic acid catabolic process	38 of 1120 in the list	226 of 15552 in the genome	0.00105	Hvulgare_GLEAN_10042334,Hvulgare_GLEAN_10047291,Hvulgare_GLEAN_10036407,Hvulgare_GLEAN_10007790,Hvulgare_GLEAN_10032121,Hvulgare_GLEAN_10018813,Hvulgare_GLEAN_10025825,Hvulgare_GLEAN_10054698,Hvulgare_GLEAN_10003788,Hvulgare_GLEAN_10035800,Hvulgare_GLEAN_10043836,Hvulgare_GLEAN_10048420,Hvulgare_GLEAN_10003449,Hvulgare_GLEAN_10026962,Hvulgare_GLEAN_10007147,Hvulgare_GLEAN_10005523,Hvulgare_GLEAN_…
GO:0034470	P	ncRNA processing	51 of 1120 in the list	348 of 15552 in the genome	0.00122	Hvulgare_GLEAN_10023262,Hvulgare_GLEAN_10017922,Hvulgare_GLEAN_10036649,Hvulgare_GLEAN_10007780,Hvulgare_GLEAN_10038242,Hvulgare_GLEAN_10014724,Hvulgare_GLEAN_10030321,Hvulgare_GLEAN_10001696,Hvulgare_GLEAN_10011646,Hvulgare_GLEAN_10026319,Hvulgare_GLEAN_10007543,Hvulgare_GLEAN_10007040,Hvulgare_GLEAN_10022640,Hvulgare_GLEAN_10037892,Hvulgare_GLEAN_10028705,Hvulgare_GLEAN_10003449,Hvulgare_GLEAN_…
GO:0005984	P	disaccharide metabolic process	29 of 1120 in the list	155 of 15552 in the genome	0.00236	Hvulgare_GLEAN_10042287,Hvulgare_GLEAN_10042433,Hvulgare_GLEAN_10046263,Hvulgare_GLEAN_10026260,Hvulgare_GLEAN_10037035,Hvulgare_GLEAN_10022640,Hvulgare_GLEAN_10059728,Hvulgare_GLEAN_10037497,Hvulgare_GLEAN_10002341,Hvulgare_GLEAN_10012733,Hvulgare_GLEAN_10009978,Hvulgare_GLEAN_10051403,Hvulgare_GLEAN_10003804,Hvulgare_GLEAN_10036882,Hvulgare_GLEAN_10003127,Hvulgare_GLEAN_10016836,Hvulgare_GLEAN_…
GO:0008610	P	lipid biosynthetic process	92 of 1120 in the list	783 of 15552 in the genome	0.00243	Hvulgare_GLEAN_10020948,Hvulgare_GLEAN_10050808,Hvulgare_GLEAN_10026371,Hvulgare_GLEAN_10026319,Hvulgare_GLEAN_10030136,Hvulgare_GLEAN_10032291,Hvulgare_GLEAN_10021584,Hvulgare_GLEAN_10014724,Hvulgare_GLEAN_10015858,Hvulgare_GLEAN_10001696,Hvulgare_GLEAN_10042334,Hvulgare_GLEAN_10016713,Hvulgare_GLEAN_10003084,Hvulgare_GLEAN_10039025,Hvulgare_GLEAN_10017799,Hvulgare_GLEAN_10005523,Hvulgare_GLEAN_…
GO:0022607	P	cellular component assembly	78 of 1120 in the list	633 of 15552 in the genome	0.00257	Hvulgare_GLEAN_10042334,Hvulgare_GLEAN_10001696,Hvulgare_GLEAN_10004640,Hvulgare_GLEAN_10026319,Hvulgare_GLEAN_10037503,Hvulgare_GLEAN_10023262,Hvulgare_GLEAN_10050808,Hvulgare_GLEAN_10039414,Hvulgare_GLEAN_10056989,Hvulgare_GLEAN_10014729,Hvulgare_GLEAN_10035147,Hvulgare_GLEAN_10059728,Hvulgare_GLEAN_10027234,Hvulgare_GLEAN_10003449,Hvulgare_GLEAN_10028705,Hvulgare_GLEAN_10046451,Hvulgare_GLEAN_…
GO:0009064	P	glutamine family amino acid metabolic process	17 of 1120 in the list	65 of 15552 in the genome	0.00313	Hvulgare_GLEAN_10057697,Hvulgare_GLEAN_10035800,Hvulgare_GLEAN_10003788,Hvulgare_GLEAN_10009603,Hvulgare_GLEAN_10013246,Hvulgare_GLEAN_10006120,Hvulgare_GLEAN_10046752,Hvulgare_GLEAN_10024539,Hvulgare_GLEAN_10014725,Hvulgare_GLEAN_10018813,Hvulgare_GLEAN_10058963,Hvulgare_GLEAN_10027930,Hvulgare_GLEAN_10041972,Hvulgare_GLEAN_10036888,Hvulgare_GLEAN_10024185,Hvulgare_GLEAN_10032121,Hvulgare_GLEAN_…
GO:0044262	P	cellular carbohydrate metabolic process	69 of 1120 in the list	542 of 15552 in the genome	0.00326	Hvulgare_GLEAN_10017922,Hvulgare_GLEAN_10007038,Hvulgare_GLEAN_10009596,Hvulgare_GLEAN_10016836,Hvulgare_GLEAN_10042614,Hvulgare_GLEAN_10002861,Hvulgare_GLEAN_10030321,Hvulgare_GLEAN_10021151,Hvulgare_GLEAN_10011408,Hvulgare_GLEAN_10011646,Hvulgare_GLEAN_10049300,Hvulgare_GLEAN_10022771,Hvulgare_GLEAN_10032510,Hvulgare_GLEAN_10022640,Hvulgare_GLEAN_10026260,Hvulgare_GLEAN_10042287,Hvulgare_GLEAN_…
GO:0009902	P	chloroplast relocation	21 of 1120 in the list	94 of 15552 in the genome	0.00345	Hvulgare_GLEAN_10001696,Hvulgare_GLEAN_10022255,Hvulgare_GLEAN_10015176,Hvulgare_GLEAN_10030136,Hvulgare_GLEAN_10051441,Hvulgare_GLEAN_10032291,Hvulgare_GLEAN_10019433,Hvulgare_GLEAN_10023262,Hvulgare_GLEAN_10007566,Hvulgare_GLEAN_10017922,Hvulgare_GLEAN_10048386,Hvulgare_GLEAN_10036649,Hvulgare_GLEAN_10007780,Hvulgare_GLEAN_10009978,Hvulgare_GLEAN_10031052,Hvulgare_GLEAN_10052835,Hvulgare_GLEAN_…
GO:0051644	P	plastid localization	21 of 1120 in the list	94 of 15552 in the genome	0.00345	Hvulgare_GLEAN_10007780,Hvulgare_GLEAN_10048386,Hvulgare_GLEAN_10036649,Hvulgare_GLEAN_10017922,Hvulgare_GLEAN_10007566,Hvulgare_GLEAN_10023262,Hvulgare_GLEAN_10019433,Hvulgare_GLEAN_10032291,Hvulgare_GLEAN_10030136,Hvulgare_GLEAN_10051441,Hvulgare_GLEAN_10022255,Hvulgare_GLEAN_10015176,Hvulgare_GLEAN_10001696,Hvulgare_GLEAN_10017371,Hvulgare_GLEAN_10013255,Hvulgare_GLEAN_10014789,Hvulgare_GLEAN_…
GO:0051667	P	establishment of plastid localization	21 of 1120 in the list	94 of 15552 in the genome	0.00345	Hvulgare_GLEAN_10009978,Hvulgare_GLEAN_10031052,Hvulgare_GLEAN_10003449,Hvulgare_GLEAN_10052835,Hvulgare_GLEAN_10016096,Hvulgare_GLEAN_10017371,Hvulgare_GLEAN_10013255,Hvulgare_GLEAN_10014789,Hvulgare_GLEAN_10001696,Hvulgare_GLEAN_10030136,Hvulgare_GLEAN_10051441,Hvulgare_GLEAN_10015176,Hvulgare_GLEAN_10022255,Hvulgare_GLEAN_10019433,Hvulgare_GLEAN_10032291,Hvulgare_GLEAN_10007566,Hvulgare_GLEAN_…
GO:0051656	P	establishment of organelle localization	21 of 1120 in the list	95 of 15552 in the genome	0.00413	Hvulgare_GLEAN_10051441,Hvulgare_GLEAN_10030136,Hvulgare_GLEAN_10022255,Hvulgare_GLEAN_10015176,Hvulgare_GLEAN_10019433,Hvulgare_GLEAN_10032291,Hvulgare_GLEAN_10001696,Hvulgare_GLEAN_10048386,Hvulgare_GLEAN_10036649,Hvulgare_GLEAN_10007780,Hvulgare_GLEAN_10007566,Hvulgare_GLEAN_10017922,Hvulgare_GLEAN_10023262,Hvulgare_GLEAN_10031052,Hvulgare_GLEAN_10009978,Hvulgare_GLEAN_10016096,Hvulgare_GLEAN_…
GO:0051188	P	cofactor biosynthetic process	43 of 1120 in the list	286 of 15552 in the genome	0.00445	Hvulgare_GLEAN_10035147,Hvulgare_GLEAN_10054698,Hvulgare_GLEAN_10015587,Hvulgare_GLEAN_10043676,Hvulgare_GLEAN_10017799,Hvulgare_GLEAN_10016096,Hvulgare_GLEAN_10017371,Hvulgare_GLEAN_10005523,Hvulgare_GLEAN_10003449,Hvulgare_GLEAN_10026962,Hvulgare_GLEAN_10007790,Hvulgare_GLEAN_10007543,Hvulgare_GLEAN_10001696,Hvulgare_GLEAN_10042334,Hvulgare_GLEAN_10030321,Hvulgare_GLEAN_10011646,Hvulgare_GLEAN_…
GO:0009767	P	photosynthetic electron transport chain	14 of 1120 in the list	47 of 15552 in the genome	0.00459	Hvulgare_GLEAN_10022734,Hvulgare_GLEAN_10041944,Hvulgare_GLEAN_10012733,Hvulgare_GLEAN_10051403,Hvulgare_GLEAN_10042900,Hvulgare_GLEAN_10035147,Hvulgare_GLEAN_10022255,Hvulgare_GLEAN_10003449,Hvulgare_GLEAN_10026260,Hvulgare_GLEAN_10032761,Hvulgare_GLEAN_10022640,Hvulgare_GLEAN_10032721,Hvulgare_GLEAN_10007780,Hvulgare_GLEAN_10016096
GO:0033692	P	cellular polysaccharide biosynthetic process	45 of 1120 in the list	306 of 15552 in the genome	0.00485	Hvulgare_GLEAN_10036882,Hvulgare_GLEAN_10007896,Hvulgare_GLEAN_10003127,Hvulgare_GLEAN_10041395,Hvulgare_GLEAN_10049140,Hvulgare_GLEAN_10034655,Hvulgare_GLEAN_10023538,Hvulgare_GLEAN_10032689,Hvulgare_GLEAN_10023448,Hvulgare_GLEAN_10044605,Hvulgare_GLEAN_10019433,Hvulgare_GLEAN_10022255,Hvulgare_GLEAN_10043876,Hvulgare_GLEAN_10015176,Hvulgare_GLEAN_10049511,Hvulgare_GLEAN_10046263,Hvulgare_GLEAN_…
GO:0048518	P	positive regulation of biological process	66 of 1120 in the list	518 of 15552 in the genome	0.00527	Hvulgare_GLEAN_10042433,Hvulgare_GLEAN_10001186,Hvulgare_GLEAN_10046263,Hvulgare_GLEAN_10052810,Hvulgare_GLEAN_10038441,Hvulgare_GLEAN_10046518,Hvulgare_GLEAN_10030658,Hvulgare_GLEAN_10003127,Hvulgare_GLEAN_10048442,Hvulgare_GLEAN_10007566,Hvulgare_GLEAN_10043876,Hvulgare_GLEAN_10049511,Hvulgare_GLEAN_10023538,Hvulgare_GLEAN_10003558,Hvulgare_GLEAN_10017799,Hvulgare_GLEAN_10023113,Hvulgare_GLEAN_…
GO:0006536	P	glutamate metabolic process	9 of 1120 in the list	20 of 15552 in the genome	0.00563	Hvulgare_GLEAN_10032121,Hvulgare_GLEAN_10009603,Hvulgare_GLEAN_10003788,Hvulgare_GLEAN_10035800,Hvulgare_GLEAN_10036888,Hvulgare_GLEAN_10023380,Hvulgare_GLEAN_10046752,Hvulgare_GLEAN_10024539,Hvulgare_GLEAN_10058963
GO:0044712	P	single-organism catabolic process	143 of 1120 in the list	1382 of 15552 in the genome	0.00566	Hvulgare_GLEAN_10054171,Hvulgare_GLEAN_10048442,Hvulgare_GLEAN_10031416,Hvulgare_GLEAN_10010001,Hvulgare_GLEAN_10005301,Hvulgare_GLEAN_10035200,Hvulgare_GLEAN_10022734,Hvulgare_GLEAN_10011487,Hvulgare_GLEAN_10010049,Hvulgare_GLEAN_10053013,Hvulgare_GLEAN_10043876,Hvulgare_GLEAN_10052810,Hvulgare_GLEAN_10018951,Hvulgare_GLEAN_10024730,Hvulgare_GLEAN_10021742,Hvulgare_GLEAN_10059657,Hvulgare_GLEAN_…
GO:0016109	P	tetraterpenoid biosynthetic process	21 of 1120 in the list	97 of 15552 in the genome	0.00588	Hvulgare_GLEAN_10013255,Hvulgare_GLEAN_10017371,Hvulgare_GLEAN_10005523,Hvulgare_GLEAN_10019411,Hvulgare_GLEAN_10004705,Hvulgare_GLEAN_10037892,Hvulgare_GLEAN_10052835,Hvulgare_GLEAN_10026962,Hvulgare_GLEAN_10014537,Hvulgare_GLEAN_10019819,Hvulgare_GLEAN_10011393,Hvulgare_GLEAN_10053168,Hvulgare_GLEAN_10032291,Hvulgare_GLEAN_10037507,Hvulgare_GLEAN_10019433,Hvulgare_GLEAN_10022255,Hvulgare_GLEAN_…
GO:0016117	P	carotenoid biosynthetic process	21 of 1120 in the list	97 of 15552 in the genome	0.00588	Hvulgare_GLEAN_10053168,Hvulgare_GLEAN_10019433,Hvulgare_GLEAN_10037507,Hvulgare_GLEAN_10032291,Hvulgare_GLEAN_10051441,Hvulgare_GLEAN_10022255,Hvulgare_GLEAN_10021151,Hvulgare_GLEAN_10049300,Hvulgare_GLEAN_10058419,Hvulgare_GLEAN_10001696,Hvulgare_GLEAN_10005523,Hvulgare_GLEAN_10017371,Hvulgare_GLEAN_10019411,Hvulgare_GLEAN_10013255,Hvulgare_GLEAN_10004705,Hvulgare_GLEAN_10014537,Hvulgare_GLEAN_…
GO:0090407	P	organophosphate biosynthetic process	79 of 1120 in the list	660 of 15552 in the genome	0.00671	Hvulgare_GLEAN_10014729,Hvulgare_GLEAN_10056989,Hvulgare_GLEAN_10035147,Hvulgare_GLEAN_10003449,Hvulgare_GLEAN_10026962,Hvulgare_GLEAN_10057697,Hvulgare_GLEAN_10052835,Hvulgare_GLEAN_10017799,Hvulgare_GLEAN_10005523,Hvulgare_GLEAN_10042334,Hvulgare_GLEAN_10014724,Hvulgare_GLEAN_10015858,Hvulgare_GLEAN_10021584,Hvulgare_GLEAN_10039025,Hvulgare_GLEAN_10030136,Hvulgare_GLEAN_10026319,Hvulgare_GLEAN_…
GO:0009773	P	photosynthetic electron transport in photosystem I	11 of 1120 in the list	31 of 15552 in the genome	0.00781	Hvulgare_GLEAN_10022640,Hvulgare_GLEAN_10003449,Hvulgare_GLEAN_10016096,Hvulgare_GLEAN_10007780,Hvulgare_GLEAN_10032721,Hvulgare_GLEAN_10051403,Hvulgare_GLEAN_10012733,Hvulgare_GLEAN_10042900,Hvulgare_GLEAN_10022734,Hvulgare_GLEAN_10022255,Hvulgare_GLEAN_10035147
GO:0006952	P	defense response	63 of 1120 in the list	493 of 15552 in the genome	0.00794	Hvulgare_GLEAN_10000500,Hvulgare_GLEAN_10010451,Hvulgare_GLEAN_10020550,Hvulgare_GLEAN_10003360,Hvulgare_GLEAN_10009210,Hvulgare_GLEAN_10007780,Hvulgare_GLEAN_10011577,Hvulgare_GLEAN_10030263,Hvulgare_GLEAN_10011646,Hvulgare_GLEAN_10011408,Hvulgare_GLEAN_10014402,Hvulgare_GLEAN_10036018,Hvulgare_GLEAN_10022749,Hvulgare_GLEAN_10022750,Hvulgare_GLEAN_10032121,Hvulgare_GLEAN_10008578,Hvulgare_GLEAN_…
GO:0006461	P	protein complex assembly	60 of 1120 in the list	463 of 15552 in the genome	0.00853	Hvulgare_GLEAN_10036649,Hvulgare_GLEAN_10007780,Hvulgare_GLEAN_10039414,Hvulgare_GLEAN_10023262,Hvulgare_GLEAN_10020192,Hvulgare_GLEAN_10007498,Hvulgare_GLEAN_10004640,Hvulgare_GLEAN_10037503,Hvulgare_GLEAN_10008887,Hvulgare_GLEAN_10001696,Hvulgare_GLEAN_10021151,Hvulgare_GLEAN_10036265,Hvulgare_GLEAN_10008399,Hvulgare_GLEAN_10028593,Hvulgare_GLEAN_10017371,Hvulgare_GLEAN_10035249,Hvulgare_GLEAN_…
GO:0009311	P	oligosaccharide metabolic process	29 of 1120 in the list	165 of 15552 in the genome	0.00864	Hvulgare_GLEAN_10041395,Hvulgare_GLEAN_10049140,Hvulgare_GLEAN_10011408,Hvulgare_GLEAN_10021151,Hvulgare_GLEAN_10039025,Hvulgare_GLEAN_10023538,Hvulgare_GLEAN_10015176,Hvulgare_GLEAN_10022255,Hvulgare_GLEAN_10043876,Hvulgare_GLEAN_10032510,Hvulgare_GLEAN_10049511,Hvulgare_GLEAN_10023448,Hvulgare_GLEAN_10042614,Hvulgare_GLEAN_10003127,Hvulgare_GLEAN_10016836,Hvulgare_GLEAN_10036882,Hvulgare_GLEAN_…
GO:0044255	P	cellular lipid metabolic process	105 of 1120 in the list	953 of 15552 in the genome	0.00866	Hvulgare_GLEAN_10004523,Hvulgare_GLEAN_10021742,Hvulgare_GLEAN_10052810,Hvulgare_GLEAN_10042433,Hvulgare_GLEAN_10038732,Hvulgare_GLEAN_10013255,Hvulgare_GLEAN_10011393,Hvulgare_GLEAN_10016997,Hvulgare_GLEAN_10013903,Hvulgare_GLEAN_10031531,Hvulgare_GLEAN_10037032,Hvulgare_GLEAN_10049084,Hvulgare_GLEAN_10048442,Hvulgare_GLEAN_10013279,Hvulgare_GLEAN_10043562,Hvulgare_GLEAN_10054171,Hvulgare_GLEAN_…
GO:0070271	P	protein complex biogenesis	60 of 1120 in the list	465 of 15552 in the genome	0.00977	Hvulgare_GLEAN_10037503,Hvulgare_GLEAN_10004640,Hvulgare_GLEAN_10007498,Hvulgare_GLEAN_10021151,Hvulgare_GLEAN_10008887,Hvulgare_GLEAN_10001696,Hvulgare_GLEAN_10039414,Hvulgare_GLEAN_10007780,Hvulgare_GLEAN_10036649,Hvulgare_GLEAN_10023262,Hvulgare_GLEAN_10020192,Hvulgare_GLEAN_10035147,Hvulgare_GLEAN_10059728,Hvulgare_GLEAN_10025248,Hvulgare_GLEAN_10007049,Hvulgare_GLEAN_10019349,Hvulgare_GLEAN_…
GO:0042793	P	transcription from plastid promoter	18 of 1120 in the list	78 of 15552 in the genome	0.01098	Hvulgare_GLEAN_10030136,Hvulgare_GLEAN_10051441,Hvulgare_GLEAN_10019433,Hvulgare_GLEAN_10024824,Hvulgare_GLEAN_10014724,Hvulgare_GLEAN_10001696,Hvulgare_GLEAN_10036649,Hvulgare_GLEAN_10048386,Hvulgare_GLEAN_10038937,Hvulgare_GLEAN_10023262,Hvulgare_GLEAN_10007566,Hvulgare_GLEAN_10019593,Hvulgare_GLEAN_10016096,Hvulgare_GLEAN_10001186,Hvulgare_GLEAN_10013255,Hvulgare_GLEAN_10014789,Hvulgare_GLEAN_…
GO:0009620	P	response to fungus	25 of 1120 in the list	133 of 15552 in the genome	0.01107	Hvulgare_GLEAN_10026733,Hvulgare_GLEAN_10048105,Hvulgare_GLEAN_10055905,Hvulgare_GLEAN_10007287,Hvulgare_GLEAN_10002833,Hvulgare_GLEAN_10002447,Hvulgare_GLEAN_10018784,Hvulgare_GLEAN_10026319,Hvulgare_GLEAN_10042969,Hvulgare_GLEAN_10006283,Hvulgare_GLEAN_10014402,Hvulgare_GLEAN_10034655,Hvulgare_GLEAN_10006284,Hvulgare_GLEAN_10034609,Hvulgare_GLEAN_10017371,Hvulgare_GLEAN_10004705,Hvulgare_GLEAN_…
GO:0009083	P	branched-chain amino acid catabolic process	6 of 1120 in the list	9 of 15552 in the genome	0.01316	Hvulgare_GLEAN_10037071,Hvulgare_GLEAN_10006116,Hvulgare_GLEAN_10047291,Hvulgare_GLEAN_10012002,Hvulgare_GLEAN_10002518,Hvulgare_GLEAN_10012053
GO:0009072	P	aromatic amino acid family metabolic process	27 of 1120 in the list	152 of 15552 in the genome	0.0146	Hvulgare_GLEAN_10019792,Hvulgare_GLEAN_10042334,Hvulgare_GLEAN_10024824,Hvulgare_GLEAN_10002833,Hvulgare_GLEAN_10019433,Hvulgare_GLEAN_10007790,Hvulgare_GLEAN_10037507,Hvulgare_GLEAN_10036407,Hvulgare_GLEAN_10048442,Hvulgare_GLEAN_10023262,Hvulgare_GLEAN_10017279,Hvulgare_GLEAN_10006138,Hvulgare_GLEAN_10027763,Hvulgare_GLEAN_10056989,Hvulgare_GLEAN_10009978,Hvulgare_GLEAN_10016070,Hvulgare_GLEAN_…
GO:0006544	P	glycine metabolic process	12 of 1120 in the list	39 of 15552 in the genome	0.01591	Hvulgare_GLEAN_10013255,Hvulgare_GLEAN_10005523,Hvulgare_GLEAN_10004705,Hvulgare_GLEAN_10046344,Hvulgare_GLEAN_10026962,Hvulgare_GLEAN_10052810,Hvulgare_GLEAN_10003449,Hvulgare_GLEAN_10023132,Hvulgare_GLEAN_10025825,Hvulgare_GLEAN_10002833,Hvulgare_GLEAN_10011393,Hvulgare_GLEAN_10042334
GO:0034622	P	cellular macromolecular complex assembly	58 of 1120 in the list	454 of 15552 in the genome	0.01873	Hvulgare_GLEAN_10041944,Hvulgare_GLEAN_10014729,Hvulgare_GLEAN_10007049,Hvulgare_GLEAN_10025248,Hvulgare_GLEAN_10035147,Hvulgare_GLEAN_10059728,Hvulgare_GLEAN_10022640,Hvulgare_GLEAN_10048420,Hvulgare_GLEAN_10037892,Hvulgare_GLEAN_10027234,Hvulgare_GLEAN_10028705,Hvulgare_GLEAN_10003449,Hvulgare_GLEAN_10036265,Hvulgare_GLEAN_10008399,Hvulgare_GLEAN_10028593,Hvulgare_GLEAN_10017371,Hvulgare_GLEAN_…
GO:0016108	P	tetraterpenoid metabolic process	21 of 1120 in the list	105 of 15552 in the genome	0.02163	Hvulgare_GLEAN_10004705,Hvulgare_GLEAN_10017371,Hvulgare_GLEAN_10019411,Hvulgare_GLEAN_10005523,Hvulgare_GLEAN_10013255,Hvulgare_GLEAN_10014537,Hvulgare_GLEAN_10037892,Hvulgare_GLEAN_10026962,Hvulgare_GLEAN_10052835,Hvulgare_GLEAN_10011393,Hvulgare_GLEAN_10019819,Hvulgare_GLEAN_10053168,Hvulgare_GLEAN_10051441,Hvulgare_GLEAN_10022255,Hvulgare_GLEAN_10019433,Hvulgare_GLEAN_10032291,Hvulgare_GLEAN_…
GO:0016116	P	carotenoid metabolic process	21 of 1120 in the list	105 of 15552 in the genome	0.02163	Hvulgare_GLEAN_10053168,Hvulgare_GLEAN_10049300,Hvulgare_GLEAN_10021151,Hvulgare_GLEAN_10058419,Hvulgare_GLEAN_10001696,Hvulgare_GLEAN_10032291,Hvulgare_GLEAN_10037507,Hvulgare_GLEAN_10019433,Hvulgare_GLEAN_10022255,Hvulgare_GLEAN_10051441,Hvulgare_GLEAN_10052835,Hvulgare_GLEAN_10037892,Hvulgare_GLEAN_10026962,Hvulgare_GLEAN_10014537,Hvulgare_GLEAN_10013255,Hvulgare_GLEAN_10017371,Hvulgare_GLEAN_…
GO:0006629	P	lipid metabolic process	133 of 1120 in the list	1303 of 15552 in the genome	0.02511	Hvulgare_GLEAN_10051441,Hvulgare_GLEAN_10027755,Hvulgare_GLEAN_10037507,Hvulgare_GLEAN_10053168,Hvulgare_GLEAN_10021838,Hvulgare_GLEAN_10008427,Hvulgare_GLEAN_10013058,Hvulgare_GLEAN_10038696,Hvulgare_GLEAN_10024617,Hvulgare_GLEAN_10001657,Hvulgare_GLEAN_10042654,Hvulgare_GLEAN_10014537,Hvulgare_GLEAN_10004705,Hvulgare_GLEAN_10005359,Hvulgare_GLEAN_10010062,Hvulgare_GLEAN_10030321,Hvulgare_GLEAN_…
GO:0006546	P	glycine catabolic process	11 of 1120 in the list	35 of 15552 in the genome	0.02946	Hvulgare_GLEAN_10026962,Hvulgare_GLEAN_10046344,Hvulgare_GLEAN_10052810,Hvulgare_GLEAN_10003449,Hvulgare_GLEAN_10025825,Hvulgare_GLEAN_10013255,Hvulgare_GLEAN_10005523,Hvulgare_GLEAN_10004705,Hvulgare_GLEAN_10011393,Hvulgare_GLEAN_10042334,Hvulgare_GLEAN_10002833
GO:0009081	P	branched-chain amino acid metabolic process	11 of 1120 in the list	35 of 15552 in the genome	0.02946	Hvulgare_GLEAN_10006513,Hvulgare_GLEAN_10017443,Hvulgare_GLEAN_10012002,Hvulgare_GLEAN_10006116,Hvulgare_GLEAN_10047291,Hvulgare_GLEAN_10002518,Hvulgare_GLEAN_10037071,Hvulgare_GLEAN_10003597,Hvulgare_GLEAN_10004974,Hvulgare_GLEAN_10012053,Hvulgare_GLEAN_10039625
GO:0051049	P	regulation of transport	20 of 1120 in the list	100 of 15552 in the genome	0.03423	Hvulgare_GLEAN_10049084,Hvulgare_GLEAN_10031052,Hvulgare_GLEAN_10056989,Hvulgare_GLEAN_10004705,Hvulgare_GLEAN_10015203,Hvulgare_GLEAN_10052810,Hvulgare_GLEAN_10023129,Hvulgare_GLEAN_10007543,Hvulgare_GLEAN_10007040,Hvulgare_GLEAN_10035813,Hvulgare_GLEAN_10022389,Hvulgare_GLEAN_10043878,Hvulgare_GLEAN_10000837,Hvulgare_GLEAN_10011408,Hvulgare_GLEAN_10007780,Hvulgare_GLEAN_10008265,Hvulgare_GLEAN_…
GO:0009071	P	serine family amino acid catabolic process	11 of 1120 in the list	36 of 15552 in the genome	0.03969	Hvulgare_GLEAN_10042334,Hvulgare_GLEAN_10011393,Hvulgare_GLEAN_10002833,Hvulgare_GLEAN_10025825,Hvulgare_GLEAN_10003449,Hvulgare_GLEAN_10052810,Hvulgare_GLEAN_10026962,Hvulgare_GLEAN_10046344,Hvulgare_GLEAN_10004705,Hvulgare_GLEAN_10005523,Hvulgare_GLEAN_10013255
GO:0009744	P	response to sucrose	15 of 1120 in the list	63 of 15552 in the genome	0.04161	Hvulgare_GLEAN_10056126,Hvulgare_GLEAN_10059401,Hvulgare_GLEAN_10031052,Hvulgare_GLEAN_10007040,Hvulgare_GLEAN_10037071,Hvulgare_GLEAN_10043878,Hvulgare_GLEAN_10006116,Hvulgare_GLEAN_10007147,Hvulgare_GLEAN_10011466,Hvulgare_GLEAN_10046752,Hvulgare_GLEAN_10004705,Hvulgare_GLEAN_10003582,Hvulgare_GLEAN_10043879,Hvulgare_GLEAN_10003449,Hvulgare_GLEAN_10052810
GO:0034285	P	response to disaccharide	15 of 1120 in the list	63 of 15552 in the genome	0.04161	Hvulgare_GLEAN_10037071,Hvulgare_GLEAN_10043878,Hvulgare_GLEAN_10006116,Hvulgare_GLEAN_10056126,Hvulgare_GLEAN_10031052,Hvulgare_GLEAN_10059401,Hvulgare_GLEAN_10007040,Hvulgare_GLEAN_10003582,Hvulgare_GLEAN_10043879,Hvulgare_GLEAN_10052810,Hvulgare_GLEAN_10003449,Hvulgare_GLEAN_10011466,Hvulgare_GLEAN_10007147,Hvulgare_GLEAN_10004705,Hvulgare_GLEAN_10046752
GO:0051640	P	organelle localization	21 of 1120 in the list	110 of 15552 in the genome	0.04517	Hvulgare_GLEAN_10017922,Hvulgare_GLEAN_10007566,Hvulgare_GLEAN_10023262,Hvulgare_GLEAN_10048386,Hvulgare_GLEAN_10036649,Hvulgare_GLEAN_10007780,Hvulgare_GLEAN_10001696,Hvulgare_GLEAN_10051441,Hvulgare_GLEAN_10030136,Hvulgare_GLEAN_10015176,Hvulgare_GLEAN_10022255,Hvulgare_GLEAN_10019433,Hvulgare_GLEAN_10032291,Hvulgare_GLEAN_10003449,Hvulgare_GLEAN_10052835,Hvulgare_GLEAN_10016096,Hvulgare_GLEAN_…
GO:0071822	P	protein complex subunit organization	65 of 1120 in the list	544 of 15552 in the genome	0.0493	Hvulgare_GLEAN_10007498,Hvulgare_GLEAN_10008887,Hvulgare_GLEAN_10021151,Hvulgare_GLEAN_10036649,Hvulgare_GLEAN_10007780,Hvulgare_GLEAN_10020192,Hvulgare_GLEAN_10009702,Hvulgare_GLEAN_10025248,Hvulgare_GLEAN_10019349,Hvulgare_GLEAN_10041944,Hvulgare_GLEAN_10007049,Hvulgare_GLEAN_10036265,Hvulgare_GLEAN_10008399,Hvulgare_GLEAN_10028593,Hvulgare_GLEAN_10017371,Hvulgare_GLEAN_10035249,Hvulgare_GLEAN_…
