# Supplementary material for: Comparative Transcriptome Analysis Revealed Genes Commonly Responsive to Varied Nitrate Stress in Leaves of Tibetan Hulless Barley
Source: Front Plant Sci. 2016 Jul 21;7:1067. doi: 10.3389/fpls.2016.01067 (PMC4954818; doi:10.3389/fpls.2016.01067)
Supplement: Table S6 — KEGG analysis of differentially expressed genes in Tibetan hulless barley responsive to N stress. [file DataSheet6.XLSX]

## Sheet: Table S6
Table S6. KEGG analysis of differential expression genes responsive to N stress in Tibetan hulless barley
KEGG analysis of differential expression genes in response to free-ntrogen stress
#Term	Input number	Background number	P-Value	Corrected P-Value	Pathway ID
Carbon metabolism	80	479	1.11141e-11	4.77906e-10	ko01200
Carbon fixation in photosynthetic organisms	33	121	4.49079e-11	1.44828e-09	ko00710
Photosynthesis	26	81	9.80151e-11	2.52879e-09	ko00195
Glyoxylate and dicarboxylate metabolism	29	105	4.7819e-10	1.02811e-08	ko00630
Photosynthesis - antenna proteins	15	33	3.68423e-09	6.78951e-08	ko00196
Fructose and mannose metabolism	30	154	1.21357e-06	1.95688e-05	ko00051
Pentose phosphate pathway	27	134	2.07015e-06	2.96721e-05	ko00030
Cyanoamino acid metabolism	54	382	5.37446e-06	6.93305e-05	ko00460
Valine, leucine and isoleucine degradation	20	88	6.40731e-06	7.51403e-05	ko00280
Biosynthesis of amino acids	66	529	3.42412e-05	0.000368093	ko01230
Phenylpropanoid biosynthesis	149	1480	0.00013611	0.00135063	ko00940
Galactose metabolism	34	238	0.000225885	0.00208137	ko00052
Porphyrin and chlorophyll metabolism	21	121	0.000255272	0.00219534	ko00860
Nitrogen metabolism	14	73	0.000956776	0.007714	ko00910
Amino sugar and nucleotide sugar metabolism	37	302	0.00228886	0.0173684	ko00520
Glycolysis / Gluconeogenesis	37	313	0.0041852	0.0299939	ko00010
Glycine, serine and threonine metabolism	25	195	0.00614843	0.0417446	ko00260
Phenylalanine metabolism	117	1243	0.00658886	0.0424981	ko00360
Butanoate metabolism	10	55	0.00725339	0.0445565	ko00650
Selenocompound metabolism	7	32	0.00848714	0.0497655	ko00450
KEGG analysis of differential expression genes in response to low-ntrogen stress
#Term	Input number	Background number	P-Value	Corrected P-Value	Pathway ID
Carbon metabolism	56	479	1.8243e-12	7.2364e-11	ko01200
Carbon fixation in photosynthetic organisms	25	121	1.85344e-11	5.51397e-10	ko00710
Glyoxylate and dicarboxylate metabolism	23	105	3.36281e-11	8.00348e-10	ko00630
Valine, leucine and isoleucine degradation	16	88	5.00687e-07	9.93029e-06	ko00280
Biosynthesis of amino acids	45	529	3.38743e-06	5.75863e-05	ko01230
Photosynthesis	14	81	4.78344e-06	7.11537e-05	ko00195
Pentose phosphate pathway	18	134	9.30947e-06	0.000123092	ko00030
Phenylpropanoid biosynthesis	92	1480	4.19679e-05	0.000499418	ko00940
Fructose and mannose metabolism	18	154	6.21504e-05	0.000672354	ko00051
Alanine, aspartate and glutamate metabolism	14	120	0.000401571	0.00397358	ko00250
Glycine, serine and threonine metabolism	19	195	0.000434088	0.00397358	ko00260
Nitrogen metabolism	10	73	0.000755029	0.00641774	ko00910
Cysteine and methionine metabolism	19	211	0.00113199	0.00889181	ko00270
Glycolysis / Gluconeogenesis	25	313	0.00119554	0.00889181	ko00010
One carbon pool by folate	6	31	0.00141575	0.00991025	ko00670
Selenocompound metabolism	6	32	0.00168287	0.0111256	ko00450
Stilbenoid, diarylheptanoid and gingerol biosynthesis	18	217	0.00368491	0.0230791	ko00945
Porphyrin and chlorophyll metabolism	12	121	0.00404872	0.0240899	ko00860
Phenylalanine metabolism	69	1243	0.00642287	0.0363963	ko00360
KEGG analysis of differential expression genes in response to low-ntrogen stress
#Term	Input number	Background number	P-Value	Corrected P-Value	Pathway ID
Carbon fixation in photosynthetic organisms	31	121	1.99227e-12	9.94104e-11	ko00710
Carbon metabolism	63	479	1.83908e-09	5.79309e-08	ko01200
Photosynthesis	20	81	3.19431e-08	7.31075e-07	ko00195
Glyoxylate and dicarboxylate metabolism	23	105	3.48131e-08	7.31075e-07	ko00630
Biosynthesis of amino acids	60	529	8.72926e-07	1.57127e-05	ko01230
Nitrogen metabolism	16	73	4.08572e-06	6.43501e-05	ko00910
Cyanoamino acid metabolism	45	382	7.49253e-06	0.000104895	ko00460
Phenylpropanoid biosynthesis	124	1480	3.91394e-05	0.000493157	ko00940
Cysteine and methionine metabolism	28	211	4.80193e-05	0.000550039	ko00270
Photosynthesis - antenna proteins	9	33	8.7224e-05	0.000915852	ko00196
Pentose phosphate pathway	20	134	0.00011144	0.00108011	ko00030
Glycine, serine and threonine metabolism	25	195	0.000206197	0.00185577	ko00260
Amino sugar and nucleotide sugar metabolism	34	302	0.000222961	0.00187287	ko00520
Valine, leucine and isoleucine degradation	14	88	0.000595101	0.00468642	ko00280
Fructose and mannose metabolism	20	154	0.000722533	0.00535525	ko00051
Arginine and proline metabolism	20	156	0.000851363	0.00595954	ko00330
Stilbenoid, diarylheptanoid and gingerol biosynthesis	25	217	0.00102701	0.00681071	ko00945
mRNA surveillance pathway	138	1846	0.00195725	0.0123307	ko03015
Plant-pathogen interaction	193	2735	0.00381309	0.0228786	ko04626
Alanine, aspartate and glutamate metabolism	15	120	0.0045688	0.0261668	ko00250
Phenylalanine metabolism	94	1243	0.00721672	0.0395351	ko00360
